# Supplementary material for: Land-use diversity predicts regional bird taxonomic and functional richness worldwide
Source: Nat Commun. 2023 Mar 10;14:1320. doi: 10.1038/s41467-023-37027-5 (PMC10006419; doi:10.1038/s41467-023-37027-5)
Supplement: Supplementary file 4 — Source Data [file 41467_2023_37027_MOESM4_ESM.zip]

Archive with 4 entries (3 files):
- Source Data/
- Source Data/Source_Data_Fig_2.xlsx
- Source Data/Source_Data_Fig_3.xlsx
- Source Data/Source_Data_Fig_4.xlsx
