# Supplementary material for: Land-use diversity predicts regional bird taxonomic and functional richness worldwide
Source: Nat Commun. 2023 Mar 10;14:1320. doi: 10.1038/s41467-023-37027-5 (PMC10006419; doi:10.1038/s41467-023-37027-5)
Supplement: Supplementary file 4 — Source Data [file 41467_2023_37027_MOESM4_ESM.zip › Source Data/Source_Data_Fig_2.xlsx]

## Sheet: Partial residuals
Row	lat	lon	Shannon	REALM	visregRes	type
331	27.065	27.5	0.6216	Afrotropic	0.792392	Taxonomic richness
370	27.065	27.5	1.24069	Afrotropic	0.795277	Taxonomic richness
371	27.065	27.5	1.28519	Afrotropic	0.801539	Taxonomic richness
372	27.065	27.5	1.2122	Afrotropic	0.807057	Taxonomic richness
373	27.065	27.5	1.20175	Afrotropic	0.809045	Taxonomic richness
374	27.065	27.5	1.2927	Afrotropic	0.814293	Taxonomic richness
375	27.065	27.5	1.21868	Afrotropic	0.820253	Taxonomic richness
376	27.065	27.5	1.30863	Afrotropic	0.822948	Taxonomic richness
377	27.065	27.5	1.21048	Afrotropic	0.828151	Taxonomic richness
378	27.065	27.5	0.518617	Afrotropic	0.824338	Taxonomic richness
425	27.065	27.5	1.34377	Afrotropic	0.790213	Taxonomic richness
426	27.065	27.5	0.738972	Afrotropic	0.778995	Taxonomic richness
427	27.065	27.5	0.326551	Afrotropic	0.775487	Taxonomic richness
428	27.065	27.5	0.852089	Afrotropic	0.787079	Taxonomic richness
429	27.065	27.5	0.874102	Afrotropic	0.801382	Taxonomic richness
430	27.065	27.5	0.564752	Afrotropic	0.807823	Taxonomic richness
431	27.065	27.5	0.164669	Afrotropic	0.816735	Taxonomic richness
432	27.065	27.5	0.973904	Afrotropic	0.827257	Taxonomic richness
433	27.065	27.5	1.1448	Afrotropic	0.837857	Taxonomic richness
434	27.065	27.5	1.78076	Afrotropic	0.831897	Taxonomic richness
483	27.065	27.5	1.25434	Afrotropic	0.781136	Taxonomic richness
484	27.065	27.5	0.822721	Afrotropic	0.760962	Taxonomic richness
485	27.065	27.5	0.699995	Afrotropic	0.735955	Taxonomic richness
486	27.065	27.5	0.836613	Afrotropic	0.739861	Taxonomic richness
487	27.065	27.5	0.875809	Afrotropic	0.75019	Taxonomic richness
488	27.065	27.5	0.610981	Afrotropic	0.768844	Taxonomic richness
489	27.065	27.5	0.591236	Afrotropic	0.787042	Taxonomic richness
490	27.065	27.5	0.69357	Afrotropic	0.803221	Taxonomic richness
491	27.065	27.5	0.714227	Afrotropic	0.822175	Taxonomic richness
492	27.065	27.5	0.958985	Afrotropic	0.826056	Taxonomic richness
493	27.065	27.5	1.76408	Afrotropic	0.824822	Taxonomic richness
550	27.065	27.5	0.427077	Afrotropic	0.73455	Taxonomic richness
551	27.065	27.5	0.972417	Afrotropic	0.764833	Taxonomic richness
552	27.065	27.5	0.678687	Afrotropic	0.74078	Taxonomic richness
553	27.065	27.5	0.74005	Afrotropic	0.727503	Taxonomic richness
554	27.065	27.5	0.835458	Afrotropic	0.72673	Taxonomic richness
555	27.065	27.5	0.709314	Afrotropic	0.74093	Taxonomic richness
556	27.065	27.5	0.27657	Afrotropic	0.753185	Taxonomic richness
557	27.065	27.5	0.182134	Afrotropic	0.765128	Taxonomic richness
558	27.065	27.5	0.231649	Afrotropic	0.774985	Taxonomic richness
559	27.065	27.5	0.253181	Afrotropic	0.792342	Taxonomic richness
560	27.065	27.5	0.455648	Afrotropic	0.810664	Taxonomic richness
561	27.065	27.5	0.955337	Afrotropic	0.818388	Taxonomic richness
562	27.065	27.5	1.76643	Afrotropic	0.830259	Taxonomic richness
623	27.065	27.5	1.05072	Afrotropic	0.737198	Taxonomic richness
624	27.065	27.5	1.00064	Afrotropic	0.723706	Taxonomic richness
625	27.065	27.5	0.54327	Afrotropic	0.721232	Taxonomic richness
626	27.065	27.5	0.476104	Afrotropic	0.715209	Taxonomic richness
627	27.065	27.5	0.857516	Afrotropic	0.727165	Taxonomic richness
628	27.065	27.5	0.73496	Afrotropic	0.741954	Taxonomic richness
629	27.065	27.5	0.428601	Afrotropic	0.754708	Taxonomic richness
630	27.065	27.5	0.194363	Afrotropic	0.765184	Taxonomic richness
631	27.065	27.5	0.293083	Afrotropic	0.773184	Taxonomic richness
632	27.065	27.5	0.26294	Afrotropic	0.777335	Taxonomic richness
633	27.065	27.5	0.398615	Afrotropic	0.787979	Taxonomic richness
634	27.065	27.5	0.724692	Afrotropic	0.800886	Taxonomic richness
635	27.065	27.5	1.20722	Afrotropic	0.833844	Taxonomic richness
636	27.065	27.5	1.8055	Afrotropic	0.8419	Taxonomic richness
698	27.065	27.5	1.1716	Afrotropic	0.746308	Taxonomic richness
699	27.065	27.5	0.719185	Afrotropic	0.728268	Taxonomic richness
700	27.065	27.5	0.358004	Afrotropic	0.725893	Taxonomic richness
701	27.065	27.5	0.372094	Afrotropic	0.725126	Taxonomic richness
702	27.065	27.5	0.929542	Afrotropic	0.735477	Taxonomic richness
703	27.065	27.5	0.776729	Afrotropic	0.745858	Taxonomic richness
704	27.065	27.5	0.508329	Afrotropic	0.759497	Taxonomic richness
705	27.065	27.5	0.516976	Afrotropic	0.767741	Taxonomic richness
706	27.065	27.5	0.411368	Afrotropic	0.774377	Taxonomic richness
707	27.065	27.5	0.432901	Afrotropic	0.782398	Taxonomic richness
708	27.065	27.5	0.692119	Afrotropic	0.781323	Taxonomic richness
709	27.065	27.5	0.195428	Afrotropic	0.766666	Taxonomic richness
710	27.065	27.5	0.939035	Afrotropic	0.83228	Taxonomic richness
711	27.065	27.5	1.9636	Afrotropic	0.852162	Taxonomic richness
712	27.065	27.5	0.799961	Afrotropic	0.842973	Taxonomic richness
775	27.065	27.5	1.11741	Afrotropic	0.743692	Taxonomic richness
776	27.065	27.5	0.819243	Afrotropic	0.738649	Taxonomic richness
777	27.065	27.5	0.194338	Afrotropic	0.737962	Taxonomic richness
778	27.065	27.5	0.577334	Afrotropic	0.740235	Taxonomic richness
779	27.065	27.5	1.01472	Afrotropic	0.741019	Taxonomic richness
780	27.065	27.5	0.982904	Afrotropic	0.743244	Taxonomic richness
781	27.065	27.5	0.550838	Afrotropic	0.748937	Taxonomic richness
782	27.065	27.5	0.581483	Afrotropic	0.762205	Taxonomic richness
783	27.065	27.5	0.784911	Afrotropic	0.776102	Taxonomic richness
784	27.065	27.5	0.635766	Afrotropic	0.784515	Taxonomic richness
785	27.065	27.5	0.722941	Afrotropic	0.792983	Taxonomic richness
786	27.065	27.5	0.808441	Afrotropic	0.789918	Taxonomic richness
787	27.065	27.5	0.598309	Afrotropic	0.806724	Taxonomic richness
788	27.065	27.5	0.904642	Afrotropic	0.828763	Taxonomic richness
789	27.065	27.5	1.53508	Afrotropic	0.843988	Taxonomic richness
790	27.065	27.5	2.00238	Afrotropic	0.85908	Taxonomic richness
791	27.065	27.5	0.838603	Afrotropic	0.847962	Taxonomic richness
856	27.065	27.5	0.630811	Afrotropic	0.691612	Taxonomic richness
857	27.065	27.5	0.380355	Afrotropic	0.738234	Taxonomic richness
858	27.065	27.5	0.302211	Afrotropic	0.73531	Taxonomic richness
859	27.065	27.5	0.471326	Afrotropic	0.720304	Taxonomic richness
860	27.065	27.5	0.978909	Afrotropic	0.729267	Taxonomic richness
861	27.065	27.5	1.09685	Afrotropic	0.737714	Taxonomic richness
862	27.065	27.5	0.696131	Afrotropic	0.7407	Taxonomic richness
863	27.065	27.5	0.663971	Afrotropic	0.75126	Taxonomic richness
864	27.065	27.5	0.697129	Afrotropic	0.766687	Taxonomic richness
865	27.065	27.5	1.04162	Afrotropic	0.778971	Taxonomic richness
866	27.065	27.5	1.12389	Afrotropic	0.788742	Taxonomic richness
867	27.065	27.5	0.905521	Afrotropic	0.793919	Taxonomic richness
868	27.065	27.5	0.742134	Afrotropic	0.789343	Taxonomic richness
869	27.065	27.5	0.76238	Afrotropic	0.801373	Taxonomic richness
870	27.065	27.5	0.725842	Afrotropic	0.814253	Taxonomic richness
871	27.065	27.5	1.0565	Afrotropic	0.837003	Taxonomic richness
872	27.065	27.5	1.69728	Afrotropic	0.855688	Taxonomic richness
873	27.065	27.5	1.93774	Afrotropic	0.849646	Taxonomic richness
937	27.065	27.5	0.560165	Afrotropic	0.697498	Taxonomic richness
938	27.065	27.5	0.48364	Afrotropic	0.701383	Taxonomic richness
939	27.065	27.5	0.29022	Afrotropic	0.71495	Taxonomic richness
940	27.065	27.5	0.936345	Afrotropic	0.715863	Taxonomic richness
941	27.065	27.5	1.05675	Afrotropic	0.719297	Taxonomic richness
942	27.065	27.5	1.03756	Afrotropic	0.731368	Taxonomic richness
943	27.065	27.5	0.715977	Afrotropic	0.732185	Taxonomic richness
944	27.065	27.5	0.650999	Afrotropic	0.749522	Taxonomic richness
945	27.065	27.5	0.855776	Afrotropic	0.767439	Taxonomic richness
946	27.065	27.5	0.996056	Afrotropic	0.783933	Taxonomic richness
947	27.065	27.5	1.09488	Afrotropic	0.798751	Taxonomic richness
948	27.065	27.5	1.13614	Afrotropic	0.804492	Taxonomic richness
949	27.065	27.5	0.929054	Afrotropic	0.803126	Taxonomic richness
950	27.065	27.5	0.833557	Afrotropic	0.799832	Taxonomic richness
951	27.065	27.5	0.708727	Afrotropic	0.805992	Taxonomic richness
952	27.065	27.5	1.39193	Afrotropic	0.831752	Taxonomic richness
953	27.065	27.5	1.76917	Afrotropic	0.854297	Taxonomic richness
954	27.065	27.5	1.86263	Afrotropic	0.849273	Taxonomic richness
1019	27.065	27.5	0.180845	Afrotropic	0.696474	Taxonomic richness
1020	27.065	27.5	0.733433	Afrotropic	0.70772	Taxonomic richness
1021	27.065	27.5	0.886173	Afrotropic	0.718997	Taxonomic richness
1022	27.065	27.5	0.847091	Afrotropic	0.71312	Taxonomic richness
1023	27.065	27.5	0.894785	Afrotropic	0.720758	Taxonomic richness
1024	27.065	27.5	0.668082	Afrotropic	0.726448	Taxonomic richness
1025	27.065	27.5	0.683483	Afrotropic	0.717538	Taxonomic richness
1026	27.065	27.5	0.584695	Afrotropic	0.737936	Taxonomic richness
1027	27.065	27.5	0.278878	Afrotropic	0.757116	Taxonomic richness
1028	27.065	27.5	0.843058	Afrotropic	0.785039	Taxonomic richness
1029	27.065	27.5	1.11147	Afrotropic	0.808464	Taxonomic richness
1030	27.065	27.5	0.951486	Afrotropic	0.821	Taxonomic richness
1031	27.065	27.5	1.11839	Afrotropic	0.823089	Taxonomic richness
1032	27.065	27.5	1.07727	Afrotropic	0.819831	Taxonomic richness
1033	27.065	27.5	0.872604	Afrotropic	0.820696	Taxonomic richness
1034	27.065	27.5	1.23808	Afrotropic	0.842599	Taxonomic richness
1035	27.065	27.5	1.74619	Afrotropic	0.853604	Taxonomic richness
1036	27.065	27.5	2.07472	Afrotropic	0.84478	Taxonomic richness
1101	27.065	27.5	0.438718	Afrotropic	0.654259	Taxonomic richness
1102	27.065	27.5	0.0576635	Afrotropic	0.693537	Taxonomic richness
1103	27.065	27.5	1.00998	Afrotropic	0.722852	Taxonomic richness
1104	27.065	27.5	0.885361	Afrotropic	0.721295	Taxonomic richness
1105	27.065	27.5	0.828541	Afrotropic	0.716396	Taxonomic richness
1106	27.065	27.5	0.544504	Afrotropic	0.71812	Taxonomic richness
1107	27.065	27.5	0.686323	Afrotropic	0.713959	Taxonomic richness
1108	27.065	27.5	0.642633	Afrotropic	0.707004	Taxonomic richness
1109	27.065	27.5	0.348779	Afrotropic	0.724767	Taxonomic richness
1110	27.065	27.5	0.418691	Afrotropic	0.755488	Taxonomic richness
1111	27.065	27.5	0.234557	Afrotropic	0.78458	Taxonomic richness
1112	27.065	27.5	1.30979	Afrotropic	0.816209	Taxonomic richness
1113	27.065	27.5	1.3779	Afrotropic	0.825285	Taxonomic richness
1114	27.065	27.5	1.3704	Afrotropic	0.826513	Taxonomic richness
1115	27.065	27.5	1.46662	Afrotropic	0.826944	Taxonomic richness
1116	27.065	27.5	1.35692	Afrotropic	0.836506	Taxonomic richness
1117	27.065	27.5	1.51634	Afrotropic	0.855206	Taxonomic richness
1118	27.065	27.5	1.73479	Afrotropic	0.85717	Taxonomic richness
1119	27.065	27.5	1.79599	Afrotropic	0.845191	Taxonomic richness
1120	27.065	27.5	1.22596	Afrotropic	0.820241	Taxonomic richness
1121	27.065	27.5	1.06521	Afrotropic	0.661561	Taxonomic richness
1122	27.065	27.5	1.42334	Afrotropic	0.656553	Taxonomic richness
1123	27.065	27.5	0.999458	Afrotropic	0.716334	Taxonomic richness
1189	27.065	27.5	0.656012	Afrotropic	0.675898	Taxonomic richness
1190	27.065	27.5	0.117144	Afrotropic	0.727358	Taxonomic richness
1191	27.065	27.5	0.976572	Afrotropic	0.745564	Taxonomic richness
1192	27.065	27.5	0.832035	Afrotropic	0.749659	Taxonomic richness
1193	27.065	27.5	0.725642	Afrotropic	0.735796	Taxonomic richness
1194	27.065	27.5	0.6374	Afrotropic	0.722071	Taxonomic richness
1195	27.065	27.5	0.467798	Afrotropic	0.702371	Taxonomic richness
1196	27.065	27.5	0.442875	Afrotropic	0.693897	Taxonomic richness
1197	27.065	27.5	0.224419	Afrotropic	0.705203	Taxonomic richness
1198	27.065	27.5	0.158686	Afrotropic	0.733096	Taxonomic richness
1199	27.065	27.5	0.458484	Afrotropic	0.776065	Taxonomic richness
1200	27.065	27.5	0.960951	Afrotropic	0.808317	Taxonomic richness
1201	27.065	27.5	0.840633	Afrotropic	0.819477	Taxonomic richness
1202	27.065	27.5	1.32839	Afrotropic	0.827525	Taxonomic richness
1203	27.065	27.5	1.47533	Afrotropic	0.828726	Taxonomic richness
1204	27.065	27.5	1.3692	Afrotropic	0.846565	Taxonomic richness
1205	27.065	27.5	1.65972	Afrotropic	0.856191	Taxonomic richness
1206	27.065	27.5	1.17303	Afrotropic	0.849673	Taxonomic richness
1207	27.065	27.5	1.37057	Afrotropic	0.830772	Taxonomic richness
1208	27.065	27.5	1.71628	Afrotropic	0.821749	Taxonomic richness
1209	27.065	27.5	1.87408	Afrotropic	0.819729	Taxonomic richness
1210	27.065	27.5	0.760088	Afrotropic	0.803659	Taxonomic richness
1211	27.065	27.5	0.545483	Afrotropic	0.665451	Taxonomic richness
1212	27.065	27.5	0.976607	Afrotropic	0.679093	Taxonomic richness
1213	27.065	27.5	1.10273	Afrotropic	0.67015	Taxonomic richness
1214	27.065	27.5	1.49826	Afrotropic	0.711965	Taxonomic richness
1215	27.065	27.5	0.970902	Afrotropic	0.709347	Taxonomic richness
1282	27.065	27.5	0.711906	Afrotropic	0.710899	Taxonomic richness
1283	27.065	27.5	0.260325	Afrotropic	0.740439	Taxonomic richness
1284	27.065	27.5	0.719917	Afrotropic	0.758318	Taxonomic richness
1285	27.065	27.5	0.737818	Afrotropic	0.762056	Taxonomic richness
1286	27.065	27.5	0.71659	Afrotropic	0.748139	Taxonomic richness
1287	27.065	27.5	0.552603	Afrotropic	0.726674	Taxonomic richness
1288	27.065	27.5	0.156828	Afrotropic	0.694873	Taxonomic richness
1289	27.065	27.5	0.144738	Afrotropic	0.685992	Taxonomic richness
1290	27.065	27.5	0.0999301	Afrotropic	0.692055	Taxonomic richness
1291	27.065	27.5	0.0663136	Afrotropic	0.713096	Taxonomic richness
1292	27.065	27.5	0.107334	Afrotropic	0.755588	Taxonomic richness
1293	27.065	27.5	0.159501	Afrotropic	0.787426	Taxonomic richness
1294	27.065	27.5	0.16949	Afrotropic	0.810959	Taxonomic richness
1295	27.065	27.5	0.996169	Afrotropic	0.827778	Taxonomic richness
1296	27.065	27.5	1.24659	Afrotropic	0.836079	Taxonomic richness
1297	27.065	27.5	1.41053	Afrotropic	0.849367	Taxonomic richness
1298	27.065	27.5	1.53466	Afrotropic	0.853346	Taxonomic richness
1299	27.065	27.5	0.903855	Afrotropic	0.83763	Taxonomic richness
1300	27.065	27.5	1.3868	Afrotropic	0.818354	Taxonomic richness
1301	27.065	27.5	1.35678	Afrotropic	0.807228	Taxonomic richness
1302	27.065	27.5	1.30023	Afrotropic	0.808584	Taxonomic richness
1303	27.065	27.5	1.34046	Afrotropic	0.805482	Taxonomic richness
1304	27.065	27.5	0.821436	Afrotropic	0.670377	Taxonomic richness
1305	27.065	27.5	1.29954	Afrotropic	0.666909	Taxonomic richness
1306	27.065	27.5	0.498098	Afrotropic	0.665737	Taxonomic richness
1307	27.065	27.5	0.702318	Afrotropic	0.702134	Taxonomic richness
1308	27.065	27.5	1.70198	Afrotropic	0.704868	Taxonomic richness
1377	27.065	27.5	0.78148	Afrotropic	0.730077	Taxonomic richness
1378	27.065	27.5	0.831645	Afrotropic	0.756762	Taxonomic richness
1379	27.065	27.5	0.599724	Afrotropic	0.766475	Taxonomic richness
1380	27.065	27.5	0.600435	Afrotropic	0.769993	Taxonomic richness
1381	27.065	27.5	0.403412	Afrotropic	0.754419	Taxonomic richness
1382	27.065	27.5	0.264346	Afrotropic	0.725025	Taxonomic richness
1383	27.065	27.5	0.0663425	Afrotropic	0.702414	Taxonomic richness
1384	27.065	27.5	0.0281457	Afrotropic	0.691133	Taxonomic richness
1385	27.065	27.5	0.0179917	Afrotropic	0.690196	Taxonomic richness
1386	27.065	27.5	0.0760863	Afrotropic	0.703464	Taxonomic richness
1387	27.065	27.5	0.0692829	Afrotropic	0.729856	Taxonomic richness
1388	27.065	27.5	0.0720035	Afrotropic	0.765164	Taxonomic richness
1389	27.065	27.5	1.00785	Afrotropic	0.798343	Taxonomic richness
1390	27.065	27.5	1.34033	Afrotropic	0.817318	Taxonomic richness
1391	27.065	27.5	1.09632	Afrotropic	0.835205	Taxonomic richness
1392	27.065	27.5	1.21936	Afrotropic	0.848826	Taxonomic richness
1393	27.065	27.5	1.56694	Afrotropic	0.853119	Taxonomic richness
1394	27.065	27.5	1.45963	Afrotropic	0.838195	Taxonomic richness
1395	27.065	27.5	1.43356	Afrotropic	0.804533	Taxonomic richness
1396	27.065	27.5	1.29218	Afrotropic	0.797152	Taxonomic richness
1397	27.065	27.5	1.21497	Afrotropic	0.795265	Taxonomic richness
1398	27.065	27.5	1.36854	Afrotropic	0.800951	Taxonomic richness
1399	27.065	27.5	1.66008	Afrotropic	0.674011	Taxonomic richness
1400	27.065	27.5	0.93296	Afrotropic	0.674017	Taxonomic richness
1401	27.065	27.5	0.461035	Afrotropic	0.669514	Taxonomic richness
1402	27.065	27.5	0.461611	Afrotropic	0.694674	Taxonomic richness
1403	27.065	27.5	1.6652	Afrotropic	0.702178	Taxonomic richness
1472	27.065	27.5	0.566091	Afrotropic	0.74282	Taxonomic richness
1473	27.065	27.5	1.09965	Afrotropic	0.765579	Taxonomic richness
1474	27.065	27.5	0.307151	Afrotropic	0.775238	Taxonomic richness
1475	27.065	27.5	0.298755	Afrotropic	0.772538	Taxonomic richness
1476	27.065	27.5	0.244702	Afrotropic	0.757342	Taxonomic richness
1477	27.065	27.5	0.149638	Afrotropic	0.733229	Taxonomic richness
1478	27.065	27.5	0.0399923	Afrotropic	0.713769	Taxonomic richness
1479	27.065	27.5	0.057461	Afrotropic	0.713819	Taxonomic richness
1480	27.065	27.5	0.0339263	Afrotropic	0.706148	Taxonomic richness
1481	27.065	27.5	0.218929	Afrotropic	0.713913	Taxonomic richness
1482	27.065	27.5	0.0925862	Afrotropic	0.737076	Taxonomic richness
1483	27.065	27.5	0.0171424	Afrotropic	0.760739	Taxonomic richness
1484	27.065	27.5	1.03958	Afrotropic	0.79126	Taxonomic richness
1485	27.065	27.5	1.30449	Afrotropic	0.809721	Taxonomic richness
1486	27.065	27.5	1.18891	Afrotropic	0.822187	Taxonomic richness
1487	27.065	27.5	0.596346	Afrotropic	0.832196	Taxonomic richness
1488	27.065	27.5	1.12557	Afrotropic	0.840164	Taxonomic richness
1489	27.065	27.5	1.27296	Afrotropic	0.836281	Taxonomic richness
1490	27.065	27.5	1.15294	Afrotropic	0.816644	Taxonomic richness
1491	27.065	27.5	1.3927	Afrotropic	0.80099	Taxonomic richness
1492	27.065	27.5	1.1795	Afrotropic	0.802388	Taxonomic richness
1493	27.065	27.5	1.35883	Afrotropic	0.799651	Taxonomic richness
1494	27.065	27.5	1.88721	Afrotropic	0.688931	Taxonomic richness
1495	27.065	27.5	1.51213	Afrotropic	0.677552	Taxonomic richness
1496	27.065	27.5	0.831659	Afrotropic	0.664027	Taxonomic richness
1497	27.065	27.5	0.532724	Afrotropic	0.69575	Taxonomic richness
1498	27.065	27.5	1.86551	Afrotropic	0.704953	Taxonomic richness
1568	27.065	27.5	0.640462	Afrotropic	0.711727	Taxonomic richness
1569	27.065	27.5	0.371312	Afrotropic	0.740651	Taxonomic richness
1570	27.065	27.5	0.737329	Afrotropic	0.769377	Taxonomic richness
1571	27.065	27.5	0.245674	Afrotropic	0.779803	Taxonomic richness
1572	27.065	27.5	0.206315	Afrotropic	0.776128	Taxonomic richness
1573	27.065	27.5	0.228787	Afrotropic	0.756544	Taxonomic richness
1574	27.065	27.5	0.0674193	Afrotropic	0.736748	Taxonomic richness
1575	27.065	27.5	0.0214625	Afrotropic	0.719504	Taxonomic richness
1576	27.065	27.5	0.0610622	Afrotropic	0.730325	Taxonomic richness
1577	27.065	27.5	0.485943	Afrotropic	0.743143	Taxonomic richness
1578	27.065	27.5	0.469265	Afrotropic	0.761061	Taxonomic richness
1579	27.065	27.5	0.896202	Afrotropic	0.774848	Taxonomic richness
1580	27.065	27.5	1.12799	Afrotropic	0.784918	Taxonomic richness
1581	27.065	27.5	1.40414	Afrotropic	0.800424	Taxonomic richness
1582	27.065	27.5	1.42436	Afrotropic	0.815684	Taxonomic richness
1583	27.065	27.5	1.46939	Afrotropic	0.820592	Taxonomic richness
1584	27.065	27.5	1.50237	Afrotropic	0.827642	Taxonomic richness
1585	27.065	27.5	1.46421	Afrotropic	0.831059	Taxonomic richness
1586	27.065	27.5	1.5332	Afrotropic	0.835843	Taxonomic richness
1587	27.065	27.5	1.58151	Afrotropic	0.838722	Taxonomic richness
1588	27.065	27.5	1.38996	Afrotropic	0.814629	Taxonomic richness
1589	27.065	27.5	1.64456	Afrotropic	0.811283	Taxonomic richness
1590	27.065	27.5	0.629165	Afrotropic	0.802522	Taxonomic richness
1591	27.065	27.5	1.27734	Afrotropic	0.684095	Taxonomic richness
1592	27.065	27.5	1.26163	Afrotropic	0.674585	Taxonomic richness
1593	27.065	27.5	0.783108	Afrotropic	0.65964	Taxonomic richness
1594	27.065	27.5	0.29632	Afrotropic	0.63744	Taxonomic richness
1595	27.065	27.5	1.80112	Afrotropic	0.694953	Taxonomic richness
1596	27.065	27.5	1.15398	Afrotropic	0.679955	Taxonomic richness
1597	27.065	27.5	1.01414	Afrotropic	0.476292	Taxonomic richness
1667	27.065	27.5	0.65425	Afrotropic	0.724591	Taxonomic richness
1668	27.065	27.5	1.02771	Afrotropic	0.755549	Taxonomic richness
1669	27.065	27.5	0.317769	Afrotropic	0.774165	Taxonomic richness
1670	27.065	27.5	0.320576	Afrotropic	0.785733	Taxonomic richness
1671	27.065	27.5	0.30278	Afrotropic	0.784782	Taxonomic richness
1672	27.065	27.5	0.0150204	Afrotropic	0.768791	Taxonomic richness
1673	27.065	27.5	0.0181994	Afrotropic	0.742234	Taxonomic richness
1674	27.065	27.5	0.0846301	Afrotropic	0.750857	Taxonomic richness
1675	27.065	27.5	0.23531	Afrotropic	0.763179	Taxonomic richness
1676	27.065	27.5	0.764734	Afrotropic	0.797181	Taxonomic richness
1677	27.065	27.5	0.617344	Afrotropic	0.804052	Taxonomic richness
1678	27.065	27.5	0.90073	Afrotropic	0.796337	Taxonomic richness
1679	27.065	27.5	1.14991	Afrotropic	0.793538	Taxonomic richness
1680	27.065	27.5	1.54099	Afrotropic	0.806821	Taxonomic richness
1681	27.065	27.5	1.37842	Afrotropic	0.823735	Taxonomic richness
1682	27.065	27.5	1.51093	Afrotropic	0.828362	Taxonomic richness
1683	27.065	27.5	1.45324	Afrotropic	0.832114	Taxonomic richness
1684	27.065	27.5	1.60591	Afrotropic	0.833243	Taxonomic richness
1685	27.065	27.5	1.45029	Afrotropic	0.844148	Taxonomic richness
1686	27.065	27.5	1.72387	Afrotropic	0.856795	Taxonomic richness
1687	27.065	27.5	1.50341	Afrotropic	0.839742	Taxonomic richness
1688	27.065	27.5	1.91252	Afrotropic	0.81555	Taxonomic richness
1689	27.065	27.5	1.96794	Afrotropic	0.682315	Taxonomic richness
1690	27.065	27.5	0.888948	Afrotropic	0.670514	Taxonomic richness
1691	27.065	27.5	0.30081	Afrotropic	0.638084	Taxonomic richness
1692	27.065	27.5	1.60838	Afrotropic	0.69324	Taxonomic richness
1693	27.065	27.5	1.59615	Afrotropic	0.682321	Taxonomic richness
1694	27.065	27.5	0.690549	Afrotropic	0.48779	Taxonomic richness
1761	27.065	27.5	0.4393	Afrotropic	0.707638	Taxonomic richness
1762	27.065	27.5	0.715227	Afrotropic	0.752268	Taxonomic richness
1763	27.065	27.5	0.296195	Afrotropic	0.769521	Taxonomic richness
1764	27.065	27.5	0.111099	Afrotropic	0.779312	Taxonomic richness
1765	27.065	27.5	0.493638	Afrotropic	0.787999	Taxonomic richness
1766	27.065	27.5	1.08296	Afrotropic	0.790983	Taxonomic richness
1767	27.065	27.5	0.376822	Afrotropic	0.7831	Taxonomic richness
1768	27.065	27.5	0.159089	Afrotropic	0.765269	Taxonomic richness
1769	27.065	27.5	0.569739	Afrotropic	0.775886	Taxonomic richness
1770	27.065	27.5	0.535328	Afrotropic	0.801897	Taxonomic richness
1771	27.065	27.5	1.33992	Afrotropic	0.817661	Taxonomic richness
1772	27.065	27.5	1.23955	Afrotropic	0.81811	Taxonomic richness
1773	27.065	27.5	0.612153	Afrotropic	0.807321	Taxonomic richness
1774	27.065	27.5	0.932705	Afrotropic	0.804303	Taxonomic richness
1775	27.065	27.5	0.805696	Afrotropic	0.817027	Taxonomic richness
1776	27.065	27.5	1.45431	Afrotropic	0.825709	Taxonomic richness
1777	27.065	27.5	1.47583	Afrotropic	0.829511	Taxonomic richness
1778	27.065	27.5	1.36831	Afrotropic	0.829917	Taxonomic richness
1779	27.065	27.5	1.49941	Afrotropic	0.831791	Taxonomic richness
1780	27.065	27.5	1.28656	Afrotropic	0.839314	Taxonomic richness
1781	27.065	27.5	1.76365	Afrotropic	0.856693	Taxonomic richness
1782	27.065	27.5	1.48759	Afrotropic	0.844157	Taxonomic richness
1783	27.065	27.5	2.08656	Afrotropic	0.825158	Taxonomic richness
1784	27.065	27.5	0.882866	Afrotropic	0.813612	Taxonomic richness
1785	27.065	27.5	1.71169	Afrotropic	0.677411	Taxonomic richness
1786	27.065	27.5	0.993439	Afrotropic	0.673108	Taxonomic richness
1787	27.065	27.5	0.598577	Afrotropic	0.646831	Taxonomic richness
1788	27.065	27.5	1.5594	Afrotropic	0.689622	Taxonomic richness
1789	27.065	27.5	1.7331	Afrotropic	0.698145	Taxonomic richness
1850	27.065	27.5	0.759082	Afrotropic	0.732023	Taxonomic richness
1851	27.065	27.5	0.958803	Afrotropic	0.758947	Taxonomic richness
1852	27.065	27.5	0.12787	Afrotropic	0.774861	Taxonomic richness
1853	27.065	27.5	0.796957	Afrotropic	0.788727	Taxonomic richness
1854	27.065	27.5	0.994673	Afrotropic	0.795459	Taxonomic richness
1855	27.065	27.5	0.509763	Afrotropic	0.797828	Taxonomic richness
1856	27.065	27.5	0.713072	Afrotropic	0.78394	Taxonomic richness
1857	27.065	27.5	0.716907	Afrotropic	0.778334	Taxonomic richness
1858	27.065	27.5	0.873585	Afrotropic	0.798448	Taxonomic richness
1859	27.065	27.5	0.741874	Afrotropic	0.816931	Taxonomic richness
1860	27.065	27.5	1.36054	Afrotropic	0.822121	Taxonomic richness
1861	27.065	27.5	0.93404	Afrotropic	0.825243	Taxonomic richness
1862	27.065	27.5	1.06532	Afrotropic	0.821432	Taxonomic richness
1863	27.065	27.5	1.18657	Afrotropic	0.822253	Taxonomic richness
1864	27.065	27.5	1.19321	Afrotropic	0.824607	Taxonomic richness
1865	27.065	27.5	1.39591	Afrotropic	0.827298	Taxonomic richness
1866	27.065	27.5	1.56438	Afrotropic	0.825444	Taxonomic richness
1867	27.065	27.5	1.59612	Afrotropic	0.826616	Taxonomic richness
1868	27.065	27.5	1.54838	Afrotropic	0.831475	Taxonomic richness
1869	27.065	27.5	1.57433	Afrotropic	0.835823	Taxonomic richness
1870	27.065	27.5	1.75048	Afrotropic	0.853206	Taxonomic richness
1871	27.065	27.5	1.60931	Afrotropic	0.843138	Taxonomic richness
1872	27.065	27.5	1.69282	Afrotropic	0.828634	Taxonomic richness
1873	27.065	27.5	1.94256	Afrotropic	0.822569	Taxonomic richness
1874	27.065	27.5	0.865353	Afrotropic	0.802179	Taxonomic richness
1875	27.065	27.5	1.79433	Afrotropic	0.677785	Taxonomic richness
1876	27.065	27.5	0.796913	Afrotropic	0.66911	Taxonomic richness
1877	27.065	27.5	0.625477	Afrotropic	0.628044	Taxonomic richness
1878	27.065	27.5	1.35289	Afrotropic	0.686975	Taxonomic richness
1879	27.065	27.5	1.71775	Afrotropic	0.700196	Taxonomic richness
1880	27.065	27.5	0.64718	Afrotropic	0.674595	Taxonomic richness
1940	27.065	27.5	0.411508	Afrotropic	0.700133	Taxonomic richness
1941	27.065	27.5	0.88273	Afrotropic	0.746404	Taxonomic richness
1942	27.065	27.5	0.330482	Afrotropic	0.770899	Taxonomic richness
1943	27.065	27.5	0.193214	Afrotropic	0.788508	Taxonomic richness
1944	27.065	27.5	1.12962	Afrotropic	0.791458	Taxonomic richness
1945	27.065	27.5	1.11929	Afrotropic	0.797584	Taxonomic richness
1946	27.065	27.5	0.850332	Afrotropic	0.795339	Taxonomic richness
1947	27.065	27.5	1.06543	Afrotropic	0.789229	Taxonomic richness
1948	27.065	27.5	1.27839	Afrotropic	0.801363	Taxonomic richness
1949	27.065	27.5	1.27553	Afrotropic	0.813391	Taxonomic richness
1950	27.065	27.5	1.23	Afrotropic	0.819473	Taxonomic richness
1951	27.065	27.5	0.865628	Afrotropic	0.823024	Taxonomic richness
1952	27.065	27.5	1.2951	Afrotropic	0.82649	Taxonomic richness
1953	27.065	27.5	1.43082	Afrotropic	0.832422	Taxonomic richness
1954	27.065	27.5	1.64087	Afrotropic	0.839847	Taxonomic richness
1955	27.065	27.5	1.44648	Afrotropic	0.838509	Taxonomic richness
1956	27.065	27.5	1.58951	Afrotropic	0.833978	Taxonomic richness
1957	27.065	27.5	1.37451	Afrotropic	0.826315	Taxonomic richness
1958	27.065	27.5	1.54225	Afrotropic	0.825972	Taxonomic richness
1959	27.065	27.5	1.66765	Afrotropic	0.833365	Taxonomic richness
1960	27.065	27.5	1.54087	Afrotropic	0.834468	Taxonomic richness
1961	27.065	27.5	1.66009	Afrotropic	0.851299	Taxonomic richness
1962	27.065	27.5	1.60239	Afrotropic	0.841479	Taxonomic richness
1963	27.065	27.5	1.65709	Afrotropic	0.827991	Taxonomic richness
1964	27.065	27.5	1.90529	Afrotropic	0.8227	Taxonomic richness
1965	27.065	27.5	1.85457	Afrotropic	0.808946	Taxonomic richness
1966	27.065	27.5	1.36981	Afrotropic	0.679233	Taxonomic richness
1967	27.065	27.5	0.573544	Afrotropic	0.665073	Taxonomic richness
1968	27.065	27.5	0.271677	Afrotropic	0.653156	Taxonomic richness
1969	27.065	27.5	0.4197	Afrotropic	0.676092	Taxonomic richness
1970	27.065	27.5	1.47163	Afrotropic	0.695896	Taxonomic richness
1971	27.065	27.5	1.28371	Afrotropic	0.696816	Taxonomic richness
2030	27.065	27.5	0.569357	Afrotropic	0.737729	Taxonomic richness
2031	27.065	27.5	1.05941	Afrotropic	0.776666	Taxonomic richness
2032	27.065	27.5	0.413681	Afrotropic	0.803493	Taxonomic richness
2033	27.065	27.5	0.609256	Afrotropic	0.810378	Taxonomic richness
2034	27.065	27.5	1.07934	Afrotropic	0.808342	Taxonomic richness
2035	27.065	27.5	1.16587	Afrotropic	0.806274	Taxonomic richness
2036	27.065	27.5	1.03695	Afrotropic	0.802861	Taxonomic richness
2037	27.065	27.5	1.09164	Afrotropic	0.802917	Taxonomic richness
2038	27.065	27.5	1.20628	Afrotropic	0.80687	Taxonomic richness
2039	27.065	27.5	1.07151	Afrotropic	0.805202	Taxonomic richness
2040	27.065	27.5	1.03784	Afrotropic	0.813247	Taxonomic richness
2041	27.065	27.5	1.30581	Afrotropic	0.826214	Taxonomic richness
2042	27.065	27.5	1.31584	Afrotropic	0.838813	Taxonomic richness
2043	27.065	27.5	1.3301	Afrotropic	0.843922	Taxonomic richness
2044	27.065	27.5	1.56656	Afrotropic	0.848215	Taxonomic richness
2045	27.065	27.5	1.44203	Afrotropic	0.847285	Taxonomic richness
2046	27.065	27.5	1.87772	Afrotropic	0.846347	Taxonomic richness
2047	27.065	27.5	1.60217	Afrotropic	0.835888	Taxonomic richness
2048	27.065	27.5	1.48445	Afrotropic	0.83836	Taxonomic richness
2049	27.065	27.5	1.61582	Afrotropic	0.842141	Taxonomic richness
2050	27.065	27.5	1.49615	Afrotropic	0.842171	Taxonomic richness
2051	27.065	27.5	1.38956	Afrotropic	0.849739	Taxonomic richness
2052	27.065	27.5	1.21908	Afrotropic	0.839852	Taxonomic richness
2053	27.065	27.5	1.34916	Afrotropic	0.835009	Taxonomic richness
2054	27.065	27.5	1.91293	Afrotropic	0.843947	Taxonomic richness
2055	27.065	27.5	1.14926	Afrotropic	0.822888	Taxonomic richness
2056	27.065	27.5	1.91663	Afrotropic	0.802286	Taxonomic richness
2057	27.065	27.5	1.25849	Afrotropic	0.784907	Taxonomic richness
2058	27.065	27.5	1.71095	Afrotropic	0.702509	Taxonomic richness
2059	27.065	27.5	0.813963	Afrotropic	0.696212	Taxonomic richness
2060	27.065	27.5	0.767779	Afrotropic	0.695292	Taxonomic richness
2061	27.065	27.5	0.35494	Afrotropic	0.708555	Taxonomic richness
2062	27.065	27.5	1.46462	Afrotropic	0.72302	Taxonomic richness
2063	27.065	27.5	1.38565	Afrotropic	0.723017	Taxonomic richness
2123	27.065	27.5	0.512649	Afrotropic	0.741221	Taxonomic richness
2124	27.065	27.5	0.96832	Afrotropic	0.78914	Taxonomic richness
2125	27.065	27.5	0.693444	Afrotropic	0.811816	Taxonomic richness
2126	27.065	27.5	1.04375	Afrotropic	0.809395	Taxonomic richness
2127	27.065	27.5	1.29726	Afrotropic	0.806077	Taxonomic richness
2128	27.065	27.5	0.985616	Afrotropic	0.797326	Taxonomic richness
2129	27.065	27.5	1.06564	Afrotropic	0.796015	Taxonomic richness
2130	27.065	27.5	0.987254	Afrotropic	0.791885	Taxonomic richness
2131	27.065	27.5	1.09766	Afrotropic	0.785178	Taxonomic richness
2132	27.065	27.5	1.05375	Afrotropic	0.785723	Taxonomic richness
2133	27.065	27.5	1.23906	Afrotropic	0.806407	Taxonomic richness
2134	27.065	27.5	1.64482	Afrotropic	0.82751	Taxonomic richness
2135	27.065	27.5	1.37786	Afrotropic	0.836867	Taxonomic richness
2136	27.065	27.5	0.620617	Afrotropic	0.843025	Taxonomic richness
2137	27.065	27.5	0.869856	Afrotropic	0.84472	Taxonomic richness
2138	27.065	27.5	1.31975	Afrotropic	0.846395	Taxonomic richness
2139	27.065	27.5	1.61868	Afrotropic	0.848371	Taxonomic richness
2140	27.065	27.5	1.83193	Afrotropic	0.848408	Taxonomic richness
2141	27.065	27.5	1.49906	Afrotropic	0.842883	Taxonomic richness
2142	27.065	27.5	1.54997	Afrotropic	0.842247	Taxonomic richness
2143	27.065	27.5	1.36837	Afrotropic	0.840594	Taxonomic richness
2144	27.065	27.5	1.52314	Afrotropic	0.838918	Taxonomic richness
2145	27.065	27.5	1.49879	Afrotropic	0.83371	Taxonomic richness
2146	27.065	27.5	1.63276	Afrotropic	0.856697	Taxonomic richness
2147	27.065	27.5	1.84768	Afrotropic	0.862081	Taxonomic richness
2148	27.065	27.5	1.28548	Afrotropic	0.836594	Taxonomic richness
2149	27.065	27.5	1.5027	Afrotropic	0.809905	Taxonomic richness
2150	27.065	27.5	1.11368	Afrotropic	0.790694	Taxonomic richness
2151	27.065	27.5	1.87778	Afrotropic	0.782852	Taxonomic richness
2152	27.065	27.5	1.60266	Afrotropic	0.710496	Taxonomic richness
2153	27.065	27.5	1.52654	Afrotropic	0.711328	Taxonomic richness
2154	27.065	27.5	1.70522	Afrotropic	0.708832	Taxonomic richness
2155	27.065	27.5	1.15459	Afrotropic	0.710503	Taxonomic richness
2156	27.065	27.5	0.95964	Afrotropic	0.726973	Taxonomic richness
2157	27.065	27.5	1.67888	Afrotropic	0.730632	Taxonomic richness
2219	27.065	27.5	0.341579	Afrotropic	0.710414	Taxonomic richness
2220	27.065	27.5	0.995966	Afrotropic	0.783737	Taxonomic richness
2221	27.065	27.5	1.20967	Afrotropic	0.815738	Taxonomic richness
2222	27.065	27.5	1.35834	Afrotropic	0.809703	Taxonomic richness
2223	27.065	27.5	1.33759	Afrotropic	0.795372	Taxonomic richness
2224	27.065	27.5	0.958108	Afrotropic	0.779455	Taxonomic richness
2225	27.065	27.5	1.10389	Afrotropic	0.771626	Taxonomic richness
2226	27.065	27.5	1.34124	Afrotropic	0.761036	Taxonomic richness
2227	27.065	27.5	1.38854	Afrotropic	0.755157	Taxonomic richness
2228	27.065	27.5	0.86606	Afrotropic	0.760559	Taxonomic richness
2229	27.065	27.5	1.51727	Afrotropic	0.78574	Taxonomic richness
2230	27.065	27.5	1.41756	Afrotropic	0.814641	Taxonomic richness
2231	27.065	27.5	1.51024	Afrotropic	0.823664	Taxonomic richness
2232	27.065	27.5	0.942746	Afrotropic	0.824463	Taxonomic richness
2233	27.065	27.5	1.17877	Afrotropic	0.828955	Taxonomic richness
2234	27.065	27.5	1.82818	Afrotropic	0.835773	Taxonomic richness
2235	27.065	27.5	1.76753	Afrotropic	0.837887	Taxonomic richness
2236	27.065	27.5	1.81459	Afrotropic	0.839292	Taxonomic richness
2237	27.065	27.5	1.55167	Afrotropic	0.835533	Taxonomic richness
2238	27.065	27.5	1.50498	Afrotropic	0.827668	Taxonomic richness
2239	27.065	27.5	1.71546	Afrotropic	0.816188	Taxonomic richness
2240	27.065	27.5	1.47997	Afrotropic	0.809265	Taxonomic richness
2241	27.065	27.5	1.62894	Afrotropic	0.818226	Taxonomic richness
2242	27.065	27.5	1.67573	Afrotropic	0.850604	Taxonomic richness
2243	27.065	27.5	1.70398	Afrotropic	0.85157	Taxonomic richness
2244	27.065	27.5	1.74622	Afrotropic	0.822181	Taxonomic richness
2245	27.065	27.5	1.69635	Afrotropic	0.796695	Taxonomic richness
2246	27.065	27.5	1.57824	Afrotropic	0.775598	Taxonomic richness
2247	27.065	27.5	1.45382	Afrotropic	0.763494	Taxonomic richness
2248	27.065	27.5	1.28755	Afrotropic	0.764652	Taxonomic richness
2249	27.065	27.5	0.87317	Afrotropic	0.67333	Taxonomic richness
2250	27.065	27.5	1.72005	Afrotropic	0.674397	Taxonomic richness
2251	27.065	27.5	1.89829	Afrotropic	0.677546	Taxonomic richness
2252	27.065	27.5	1.55878	Afrotropic	0.691397	Taxonomic richness
2253	27.065	27.5	1.61025	Afrotropic	0.697855	Taxonomic richness
2254	27.065	27.5	0.848696	Afrotropic	0.693265	Taxonomic richness
2312	27.065	27.5	1.14678	Afrotropic	0.786683	Taxonomic richness
2313	27.065	27.5	1.59608	Afrotropic	0.825995	Taxonomic richness
2314	27.065	27.5	1.5568	Afrotropic	0.820787	Taxonomic richness
2315	27.065	27.5	1.47893	Afrotropic	0.802479	Taxonomic richness
2316	27.065	27.5	1.36801	Afrotropic	0.782008	Taxonomic richness
2317	27.065	27.5	1.44754	Afrotropic	0.768414	Taxonomic richness
2318	27.065	27.5	1.48647	Afrotropic	0.755222	Taxonomic richness
2319	27.065	27.5	1.55343	Afrotropic	0.752843	Taxonomic richness
2320	27.065	27.5	1.4047	Afrotropic	0.755929	Taxonomic richness
2321	27.065	27.5	1.5348	Afrotropic	0.78672	Taxonomic richness
2322	27.065	27.5	1.58975	Afrotropic	0.812128	Taxonomic richness
2323	27.065	27.5	1.67916	Afrotropic	0.822799	Taxonomic richness
2324	27.065	27.5	1.44393	Afrotropic	0.825476	Taxonomic richness
2325	27.065	27.5	1.42119	Afrotropic	0.828469	Taxonomic richness
2326	27.065	27.5	1.55458	Afrotropic	0.832116	Taxonomic richness
2327	27.065	27.5	1.64631	Afrotropic	0.836021	Taxonomic richness
2328	27.065	27.5	1.6406	Afrotropic	0.838465	Taxonomic richness
2329	27.065	27.5	1.44767	Afrotropic	0.837473	Taxonomic richness
2330	27.065	27.5	1.49184	Afrotropic	0.827183	Taxonomic richness
2331	27.065	27.5	1.58979	Afrotropic	0.820803	Taxonomic richness
2332	27.065	27.5	1.46388	Afrotropic	0.814931	Taxonomic richness
2333	27.065	27.5	1.53964	Afrotropic	0.832699	Taxonomic richness
2334	27.065	27.5	1.62743	Afrotropic	0.848852	Taxonomic richness
2335	27.065	27.5	1.9537	Afrotropic	0.84951	Taxonomic richness
2336	27.065	27.5	1.77342	Afrotropic	0.817415	Taxonomic richness
2337	27.065	27.5	1.61889	Afrotropic	0.792507	Taxonomic richness
2338	27.065	27.5	1.47774	Afrotropic	0.773518	Taxonomic richness
2339	27.065	27.5	1.55405	Afrotropic	0.774598	Taxonomic richness
2340	27.065	27.5	1.73068	Afrotropic	0.77085	Taxonomic richness
2341	27.065	27.5	1.58634	Afrotropic	0.664036	Taxonomic richness
2342	27.065	27.5	1.44989	Afrotropic	0.691853	Taxonomic richness
2343	27.065	27.5	1.41169	Afrotropic	0.69185	Taxonomic richness
2344	27.065	27.5	1.11877	Afrotropic	0.691845	Taxonomic richness
2400	27.065	27.5	0.915988	Afrotropic	0.767658	Taxonomic richness
2401	27.065	27.5	1.44189	Afrotropic	0.825179	Taxonomic richness
2402	27.065	27.5	1.3859	Afrotropic	0.825983	Taxonomic richness
2403	27.065	27.5	1.64219	Afrotropic	0.812928	Taxonomic richness
2404	27.065	27.5	1.64135	Afrotropic	0.789842	Taxonomic richness
2405	27.065	27.5	1.44249	Afrotropic	0.772307	Taxonomic richness
2406	27.065	27.5	1.23902	Afrotropic	0.757761	Taxonomic richness
2407	27.065	27.5	1.14074	Afrotropic	0.74804	Taxonomic richness
2408	27.065	27.5	1.12146	Afrotropic	0.753671	Taxonomic richness
2409	27.065	27.5	1.33711	Afrotropic	0.790112	Taxonomic richness
2410	27.065	27.5	1.25177	Afrotropic	0.820398	Taxonomic richness
2411	27.065	27.5	1.58184	Afrotropic	0.830112	Taxonomic richness
2412	27.065	27.5	0.811282	Afrotropic	0.828346	Taxonomic richness
2413	27.065	27.5	1.35759	Afrotropic	0.828752	Taxonomic richness
2414	27.065	27.5	1.32453	Afrotropic	0.830956	Taxonomic richness
2415	27.065	27.5	1.6784	Afrotropic	0.833127	Taxonomic richness
2416	27.065	27.5	1.63029	Afrotropic	0.83904	Taxonomic richness
2417	27.065	27.5	1.55766	Afrotropic	0.83975	Taxonomic richness
2418	27.065	27.5	1.40924	Afrotropic	0.837745	Taxonomic richness
2419	27.065	27.5	1.53012	Afrotropic	0.831486	Taxonomic richness
2420	27.065	27.5	1.66649	Afrotropic	0.828629	Taxonomic richness
2421	27.065	27.5	1.57735	Afrotropic	0.839868	Taxonomic richness
2422	27.065	27.5	1.76499	Afrotropic	0.846808	Taxonomic richness
2423	27.065	27.5	1.95499	Afrotropic	0.841593	Taxonomic richness
2424	27.065	27.5	1.26578	Afrotropic	0.79251	Taxonomic richness
2425	27.065	27.5	1.26945	Afrotropic	0.771443	Taxonomic richness
2426	27.065	27.5	1.43164	Afrotropic	0.766515	Taxonomic richness
2427	27.065	27.5	1.40717	Afrotropic	0.773088	Taxonomic richness
2428	27.065	27.5	1.50009	Afrotropic	0.768211	Taxonomic richness
2429	27.065	27.5	0.665382	Afrotropic	0.664722	Taxonomic richness
2430	27.065	27.5	1.8534	Afrotropic	0.701372	Taxonomic richness
2431	27.065	27.5	1.6243	Afrotropic	0.693268	Taxonomic richness
2432	27.065	27.5	0.70706	Afrotropic	0.682706	Taxonomic richness
2486	27.065	27.5	0.719871	Afrotropic	0.761067	Taxonomic richness
2487	27.065	27.5	1.21042	Afrotropic	0.816772	Taxonomic richness
2488	27.065	27.5	1.50551	Afrotropic	0.831363	Taxonomic richness
2489	27.065	27.5	1.60651	Afrotropic	0.821144	Taxonomic richness
2490	27.065	27.5	1.69205	Afrotropic	0.79727	Taxonomic richness
2491	27.065	27.5	1.11572	Afrotropic	0.777149	Taxonomic richness
2492	27.065	27.5	1.17678	Afrotropic	0.762578	Taxonomic richness
2493	27.065	27.5	1.0242	Afrotropic	0.753214	Taxonomic richness
2494	27.065	27.5	0.937371	Afrotropic	0.754477	Taxonomic richness
2495	27.065	27.5	1.51717	Afrotropic	0.79888	Taxonomic richness
2496	27.065	27.5	1.39757	Afrotropic	0.826754	Taxonomic richness
2497	27.065	27.5	1.13179	Afrotropic	0.830066	Taxonomic richness
2498	27.065	27.5	1.00698	Afrotropic	0.833305	Taxonomic richness
2499	27.065	27.5	1.04965	Afrotropic	0.827253	Taxonomic richness
2500	27.065	27.5	0.703997	Afrotropic	0.826927	Taxonomic richness
2501	27.065	27.5	1.32748	Afrotropic	0.831659	Taxonomic richness
2502	27.065	27.5	1.65935	Afrotropic	0.835553	Taxonomic richness
2503	27.065	27.5	1.44156	Afrotropic	0.836278	Taxonomic richness
2504	27.065	27.5	1.47592	Afrotropic	0.840386	Taxonomic richness
2505	27.065	27.5	1.5286	Afrotropic	0.838732	Taxonomic richness
2506	27.065	27.5	1.52583	Afrotropic	0.835333	Taxonomic richness
2507	27.065	27.5	1.50798	Afrotropic	0.837426	Taxonomic richness
2508	27.065	27.5	1.68206	Afrotropic	0.841165	Taxonomic richness
2509	27.065	27.5	1.68126	Afrotropic	0.807584	Taxonomic richness
2510	27.065	27.5	1.21364	Afrotropic	0.770478	Taxonomic richness
2511	27.065	27.5	1.31791	Afrotropic	0.753242	Taxonomic richness
2512	27.065	27.5	1.55008	Afrotropic	0.752648	Taxonomic richness
2513	27.065	27.5	1.48078	Afrotropic	0.765565	Taxonomic richness
2514	27.065	27.5	1.5884	Afrotropic	0.765016	Taxonomic richness
2515	27.065	27.5	1.53388	Afrotropic	0.692865	Taxonomic richness
2516	27.065	27.5	1.99006	Afrotropic	0.699202	Taxonomic richness
2566	27.065	27.5	1.67653	Afrotropic	0.807105	Taxonomic richness
2567	27.065	27.5	1.67018	Afrotropic	0.838595	Taxonomic richness
2568	27.065	27.5	1.77802	Afrotropic	0.826743	Taxonomic richness
2569	27.065	27.5	1.56178	Afrotropic	0.811814	Taxonomic richness
2570	27.065	27.5	1.66715	Afrotropic	0.788656	Taxonomic richness
2571	27.065	27.5	0.995139	Afrotropic	0.771058	Taxonomic richness
2572	27.065	27.5	1.00293	Afrotropic	0.761123	Taxonomic richness
2573	27.065	27.5	1.05313	Afrotropic	0.767361	Taxonomic richness
2574	27.065	27.5	1.1447	Afrotropic	0.796276	Taxonomic richness
2575	27.065	27.5	1.33353	Afrotropic	0.820395	Taxonomic richness
2576	27.065	27.5	0.485745	Afrotropic	0.829702	Taxonomic richness
2577	27.065	27.5	0.519257	Afrotropic	0.835722	Taxonomic richness
2578	27.065	27.5	0.96192	Afrotropic	0.830861	Taxonomic richness
2579	27.065	27.5	1.06452	Afrotropic	0.829469	Taxonomic richness
2580	27.065	27.5	1.56684	Afrotropic	0.829866	Taxonomic richness
2581	27.065	27.5	1.55818	Afrotropic	0.833097	Taxonomic richness
2582	27.065	27.5	1.33433	Afrotropic	0.834181	Taxonomic richness
2583	27.065	27.5	1.5591	Afrotropic	0.83935	Taxonomic richness
2584	27.065	27.5	1.57395	Afrotropic	0.844666	Taxonomic richness
2585	27.065	27.5	1.40917	Afrotropic	0.838734	Taxonomic richness
2586	27.065	27.5	1.65401	Afrotropic	0.844721	Taxonomic richness
2587	27.065	27.5	1.47003	Afrotropic	0.838786	Taxonomic richness
2588	27.065	27.5	1.44249	Afrotropic	0.791251	Taxonomic richness
2589	27.065	27.5	1.24144	Afrotropic	0.764586	Taxonomic richness
2590	27.065	27.5	1.25165	Afrotropic	0.749792	Taxonomic richness
2591	27.065	27.5	1.40602	Afrotropic	0.749184	Taxonomic richness
2592	27.065	27.5	1.3697	Afrotropic	0.757124	Taxonomic richness
2593	27.065	27.5	1.63275	Afrotropic	0.759491	Taxonomic richness
2594	27.065	27.5	1.78773	Afrotropic	0.682933	Taxonomic richness
2646	27.065	27.5	0.865271	Afrotropic	0.781779	Taxonomic richness
2647	27.065	27.5	1.75651	Afrotropic	0.835897	Taxonomic richness
2648	27.065	27.5	1.8066	Afrotropic	0.822346	Taxonomic richness
2649	27.065	27.5	1.54581	Afrotropic	0.8127	Taxonomic richness
2650	27.065	27.5	1.77405	Afrotropic	0.79574	Taxonomic richness
2651	27.065	27.5	0.865058	Afrotropic	0.778564	Taxonomic richness
2652	27.065	27.5	1.09495	Afrotropic	0.770251	Taxonomic richness
2653	27.065	27.5	1.56016	Afrotropic	0.77867	Taxonomic richness
2654	27.065	27.5	0.579399	Afrotropic	0.7973	Taxonomic richness
2655	27.065	27.5	1.32369	Afrotropic	0.813018	Taxonomic richness
2656	27.065	27.5	0.866646	Afrotropic	0.829019	Taxonomic richness
2657	27.065	27.5	0.975229	Afrotropic	0.838465	Taxonomic richness
2658	27.065	27.5	0.827541	Afrotropic	0.834056	Taxonomic richness
2659	27.065	27.5	1.04468	Afrotropic	0.830933	Taxonomic richness
2660	27.065	27.5	1.76456	Afrotropic	0.832737	Taxonomic richness
2661	27.065	27.5	1.17716	Afrotropic	0.830295	Taxonomic richness
2662	27.065	27.5	1.81368	Afrotropic	0.833857	Taxonomic richness
2663	27.065	27.5	1.63793	Afrotropic	0.836652	Taxonomic richness
2664	27.065	27.5	1.49723	Afrotropic	0.841393	Taxonomic richness
2665	27.065	27.5	1.45008	Afrotropic	0.839421	Taxonomic richness
2666	27.065	27.5	1.73542	Afrotropic	0.846651	Taxonomic richness
2667	27.065	27.5	1.15041	Afrotropic	0.844746	Taxonomic richness
2668	27.065	27.5	1.60022	Afrotropic	0.80563	Taxonomic richness
2669	27.065	27.5	1.43508	Afrotropic	0.776156	Taxonomic richness
2670	27.065	27.5	1.4883	Afrotropic	0.758536	Taxonomic richness
2671	27.065	27.5	1.40178	Afrotropic	0.757966	Taxonomic richness
2672	27.065	27.5	1.45539	Afrotropic	0.762043	Taxonomic richness
2673	27.065	27.5	1.57048	Afrotropic	0.757995	Taxonomic richness
2674	27.065	27.5	0.513308	Afrotropic	0.531562	Taxonomic richness
2724	27.065	27.5	0.726333	Afrotropic	0.77122	Taxonomic richness
2725	27.065	27.5	1.94208	Afrotropic	0.82825	Taxonomic richness
2726	27.065	27.5	1.67735	Afrotropic	0.814351	Taxonomic richness
2727	27.065	27.5	1.63079	Afrotropic	0.807102	Taxonomic richness
2728	27.065	27.5	1.48299	Afrotropic	0.799464	Taxonomic richness
2729	27.065	27.5	0.391802	Afrotropic	0.7803	Taxonomic richness
2730	27.065	27.5	1.2382	Afrotropic	0.775772	Taxonomic richness
2731	27.065	27.5	1.49614	Afrotropic	0.782891	Taxonomic richness
2732	27.065	27.5	1.41015	Afrotropic	0.799236	Taxonomic richness
2733	27.065	27.5	1.51835	Afrotropic	0.814729	Taxonomic richness
2734	27.065	27.5	0.965953	Afrotropic	0.83264	Taxonomic richness
2735	27.065	27.5	1.09207	Afrotropic	0.839859	Taxonomic richness
2736	27.065	27.5	1.34647	Afrotropic	0.834813	Taxonomic richness
2737	27.065	27.5	1.54293	Afrotropic	0.830294	Taxonomic richness
2738	27.065	27.5	1.53367	Afrotropic	0.831043	Taxonomic richness
2739	27.065	27.5	1.46804	Afrotropic	0.832841	Taxonomic richness
2740	27.065	27.5	1.88747	Afrotropic	0.834616	Taxonomic richness
2741	27.065	27.5	1.71607	Afrotropic	0.833955	Taxonomic richness
2742	27.065	27.5	1.4341	Afrotropic	0.838437	Taxonomic richness
2743	27.065	27.5	1.41301	Afrotropic	0.841469	Taxonomic richness
2744	27.065	27.5	1.71694	Afrotropic	0.855648	Taxonomic richness
2745	27.065	27.5	1.58217	Afrotropic	0.852645	Taxonomic richness
2746	27.065	27.5	1.68577	Afrotropic	0.822889	Taxonomic richness
2747	27.065	27.5	1.36965	Afrotropic	0.790196	Taxonomic richness
2748	27.065	27.5	1.33445	Afrotropic	0.770606	Taxonomic richness
2749	27.065	27.5	1.60588	Afrotropic	0.769543	Taxonomic richness
2750	27.065	27.5	1.79404	Afrotropic	0.782521	Taxonomic richness
2751	27.065	27.5	1.66765	Afrotropic	0.775418	Taxonomic richness
2799	27.065	27.5	1.19009	Afrotropic	0.775693	Taxonomic richness
2800	27.065	27.5	1.64956	Afrotropic	0.830505	Taxonomic richness
2801	27.065	27.5	1.58862	Afrotropic	0.818786	Taxonomic richness
2802	27.065	27.5	1.66917	Afrotropic	0.812977	Taxonomic richness
2803	27.065	27.5	1.66484	Afrotropic	0.798782	Taxonomic richness
2804	27.065	27.5	1.18237	Afrotropic	0.785952	Taxonomic richness
2805	27.065	27.5	1.24822	Afrotropic	0.780113	Taxonomic richness
2806	27.065	27.5	1.62384	Afrotropic	0.784607	Taxonomic richness
2807	27.065	27.5	1.38965	Afrotropic	0.794976	Taxonomic richness
2808	27.065	27.5	1.68857	Afrotropic	0.813694	Taxonomic richness
2809	27.065	27.5	1.328	Afrotropic	0.828134	Taxonomic richness
2810	27.065	27.5	0.946786	Afrotropic	0.834184	Taxonomic richness
2811	27.065	27.5	1.1701	Afrotropic	0.831431	Taxonomic richness
2812	27.065	27.5	1.71881	Afrotropic	0.830409	Taxonomic richness
2813	27.065	27.5	1.65493	Afrotropic	0.830802	Taxonomic richness
2814	27.065	27.5	1.62756	Afrotropic	0.833994	Taxonomic richness
2815	27.065	27.5	1.58796	Afrotropic	0.834375	Taxonomic richness
2816	27.065	27.5	1.39502	Afrotropic	0.833366	Taxonomic richness
2817	27.065	27.5	1.74072	Afrotropic	0.83718	Taxonomic richness
2818	27.065	27.5	1.62398	Afrotropic	0.843847	Taxonomic richness
2819	27.065	27.5	1.76659	Afrotropic	0.858079	Taxonomic richness
2820	27.065	27.5	1.70746	Afrotropic	0.856923	Taxonomic richness
2821	27.065	27.5	1.67265	Afrotropic	0.83245	Taxonomic richness
2822	27.065	27.5	1.37678	Afrotropic	0.802562	Taxonomic richness
2823	27.065	27.5	1.16761	Afrotropic	0.784706	Taxonomic richness
2824	27.065	27.5	1.65118	Afrotropic	0.788573	Taxonomic richness
2825	27.065	27.5	1.81795	Afrotropic	0.797791	Taxonomic richness
2826	27.065	27.5	1.04306	Afrotropic	0.782293	Taxonomic richness
2879	27.065	27.5	1.87295	Afrotropic	0.787839	Taxonomic richness
2880	27.065	27.5	1.52735	Afrotropic	0.832411	Taxonomic richness
2881	27.065	27.5	1.69811	Afrotropic	0.830367	Taxonomic richness
2882	27.065	27.5	1.71353	Afrotropic	0.815937	Taxonomic richness
2883	27.065	27.5	1.28278	Afrotropic	0.800768	Taxonomic richness
2884	27.065	27.5	1.51023	Afrotropic	0.788611	Taxonomic richness
2885	27.065	27.5	1.40921	Afrotropic	0.779913	Taxonomic richness
2886	27.065	27.5	1.66022	Afrotropic	0.78245	Taxonomic richness
2887	27.065	27.5	1.55056	Afrotropic	0.784457	Taxonomic richness
2888	27.065	27.5	1.72469	Afrotropic	0.801894	Taxonomic richness
2889	27.065	27.5	1.69316	Afrotropic	0.812741	Taxonomic richness
2890	27.065	27.5	1.64691	Afrotropic	0.8179	Taxonomic richness
2891	27.065	27.5	1.18911	Afrotropic	0.831231	Taxonomic richness
2892	27.065	27.5	1.42419	Afrotropic	0.834412	Taxonomic richness
2893	27.065	27.5	1.70451	Afrotropic	0.829891	Taxonomic richness
2894	27.065	27.5	1.97353	Afrotropic	0.836883	Taxonomic richness
2895	27.065	27.5	1.27167	Afrotropic	0.839609	Taxonomic richness
2896	27.065	27.5	1.46649	Afrotropic	0.83661	Taxonomic richness
2897	27.065	27.5	1.41242	Afrotropic	0.839672	Taxonomic richness
2898	27.065	27.5	1.65317	Afrotropic	0.844617	Taxonomic richness
2899	27.065	27.5	1.86266	Afrotropic	0.862512	Taxonomic richness
2900	27.065	27.5	1.84467	Afrotropic	0.852815	Taxonomic richness
2901	27.065	27.5	1.64888	Afrotropic	0.843071	Taxonomic richness
2902	27.065	27.5	1.24075	Afrotropic	0.811554	Taxonomic richness
2903	27.065	27.5	1.39604	Afrotropic	0.796215	Taxonomic richness
2904	27.065	27.5	1.58192	Afrotropic	0.795329	Taxonomic richness
2905	27.065	27.5	1.70659	Afrotropic	0.791676	Taxonomic richness
2964	27.065	27.5	1.94847	Afrotropic	0.799059	Taxonomic richness
2965	27.065	27.5	1.33817	Afrotropic	0.833986	Taxonomic richness
2966	27.065	27.5	1.64694	Afrotropic	0.840778	Taxonomic richness
2967	27.065	27.5	1.59987	Afrotropic	0.811416	Taxonomic richness
2968	27.065	27.5	1.55062	Afrotropic	0.792583	Taxonomic richness
2969	27.065	27.5	1.54295	Afrotropic	0.776662	Taxonomic richness
2970	27.065	27.5	1.53385	Afrotropic	0.777227	Taxonomic richness
2971	27.065	27.5	1.60024	Afrotropic	0.783274	Taxonomic richness
2972	27.065	27.5	1.5619	Afrotropic	0.783324	Taxonomic richness
2973	27.065	27.5	1.72581	Afrotropic	0.786758	Taxonomic richness
2974	27.065	27.5	1.60333	Afrotropic	0.790112	Taxonomic richness
2975	27.065	27.5	1.2335	Afrotropic	0.804814	Taxonomic richness
2976	27.065	27.5	1.73622	Afrotropic	0.82235	Taxonomic richness
2977	27.065	27.5	1.88157	Afrotropic	0.833562	Taxonomic richness
2978	27.065	27.5	1.51609	Afrotropic	0.8336	Taxonomic richness
2979	27.065	27.5	1.77651	Afrotropic	0.832941	Taxonomic richness
2980	27.065	27.5	1.94482	Afrotropic	0.840448	Taxonomic richness
2981	27.065	27.5	1.73893	Afrotropic	0.841141	Taxonomic richness
2982	27.065	27.5	1.83681	Afrotropic	0.851353	Taxonomic richness
2983	27.065	27.5	1.75375	Afrotropic	0.848276	Taxonomic richness
2984	27.065	27.5	1.73079	Afrotropic	0.858016	Taxonomic richness
2985	27.065	27.5	1.50337	Afrotropic	0.861522	Taxonomic richness
2986	27.065	27.5	1.88446	Afrotropic	0.863538	Taxonomic richness
2987	27.065	27.5	1.88428	Afrotropic	0.841953	Taxonomic richness
2988	27.065	27.5	1.38194	Afrotropic	0.807309	Taxonomic richness
2989	27.065	27.5	1.50063	Afrotropic	0.804381	Taxonomic richness
2990	27.065	27.5	1.40098	Afrotropic	0.792905	Taxonomic richness
3060	27.065	27.5	1.71647	Afrotropic	0.780781	Taxonomic richness
3061	27.065	27.5	1.47348	Afrotropic	0.815541	Taxonomic richness
3062	27.065	27.5	1.77158	Afrotropic	0.819458	Taxonomic richness
3063	27.065	27.5	1.51921	Afrotropic	0.79195	Taxonomic richness
3064	27.065	27.5	1.61962	Afrotropic	0.777001	Taxonomic richness
3065	27.065	27.5	1.54004	Afrotropic	0.762592	Taxonomic richness
3066	27.065	27.5	1.62836	Afrotropic	0.783106	Taxonomic richness
3067	27.065	27.5	1.67152	Afrotropic	0.801522	Taxonomic richness
3068	27.065	27.5	1.68697	Afrotropic	0.797194	Taxonomic richness
3069	27.065	27.5	1.79085	Afrotropic	0.783256	Taxonomic richness
3070	27.065	27.5	1.75619	Afrotropic	0.779333	Taxonomic richness
3071	27.065	27.5	1.32924	Afrotropic	0.783835	Taxonomic richness
3072	27.065	27.5	1.57246	Afrotropic	0.800017	Taxonomic richness
3073	27.065	27.5	1.98325	Afrotropic	0.82524	Taxonomic richness
3074	27.065	27.5	1.44832	Afrotropic	0.825279	Taxonomic richness
3075	27.065	27.5	1.4287	Afrotropic	0.821598	Taxonomic richness
3076	27.065	27.5	1.63282	Afrotropic	0.840001	Taxonomic richness
3077	27.065	27.5	1.52375	Afrotropic	0.847786	Taxonomic richness
3078	27.065	27.5	1.78912	Afrotropic	0.84687	Taxonomic richness
3079	27.065	27.5	1.70692	Afrotropic	0.841084	Taxonomic richness
3080	27.065	27.5	1.32068	Afrotropic	0.830162	Taxonomic richness
3081	27.065	27.5	1.72993	Afrotropic	0.844717	Taxonomic richness
3082	27.065	27.5	1.69249	Afrotropic	0.867052	Taxonomic richness
3083	27.065	27.5	2.04861	Afrotropic	0.865409	Taxonomic richness
3084	27.065	27.5	1.66083	Afrotropic	0.838538	Taxonomic richness
3085	27.065	27.5	1.66511	Afrotropic	0.816486	Taxonomic richness
3086	27.065	27.5	1.48649	Afrotropic	0.797762	Taxonomic richness
3163	27.065	27.5	0.521668	Afrotropic	0.742261	Taxonomic richness
3164	27.065	27.5	1.50428	Afrotropic	0.766109	Taxonomic richness
3165	27.065	27.5	1.50108	Afrotropic	0.783231	Taxonomic richness
3166	27.065	27.5	1.62958	Afrotropic	0.78809	Taxonomic richness
3167	27.065	27.5	1.64145	Afrotropic	0.77687	Taxonomic richness
3168	27.065	27.5	1.69123	Afrotropic	0.765804	Taxonomic richness
3169	27.065	27.5	1.75971	Afrotropic	0.764754	Taxonomic richness
3170	27.065	27.5	1.73833	Afrotropic	0.783032	Taxonomic richness
3171	27.065	27.5	1.61938	Afrotropic	0.809011	Taxonomic richness
3172	27.065	27.5	1.74213	Afrotropic	0.807414	Taxonomic richness
3173	27.065	27.5	1.7346	Afrotropic	0.797168	Taxonomic richness
3174	27.065	27.5	1.62875	Afrotropic	0.788985	Taxonomic richness
3175	27.065	27.5	1.63196	Afrotropic	0.786658	Taxonomic richness
3176	27.065	27.5	1.60693	Afrotropic	0.78429	Taxonomic richness
3177	27.065	27.5	1.6302	Afrotropic	0.797785	Taxonomic richness
3178	27.065	27.5	1.66101	Afrotropic	0.802188	Taxonomic richness
3179	27.065	27.5	1.0931	Afrotropic	0.807295	Taxonomic richness
3180	27.065	27.5	1.92254	Afrotropic	0.824171	Taxonomic richness
3181	27.065	27.5	1.64682	Afrotropic	0.839294	Taxonomic richness
3182	27.065	27.5	1.9499	Afrotropic	0.830034	Taxonomic richness
3183	27.065	27.5	1.32167	Afrotropic	0.809482	Taxonomic richness
3184	27.065	27.5	1.6224	Afrotropic	0.796677	Taxonomic richness
3185	27.065	27.5	1.48422	Afrotropic	0.819807	Taxonomic richness
3186	27.065	27.5	1.65075	Afrotropic	0.849411	Taxonomic richness
3187	27.065	27.5	1.8152	Afrotropic	0.866447	Taxonomic richness
3188	27.065	27.5	1.89099	Afrotropic	0.861108	Taxonomic richness
3189	27.065	27.5	1.54216	Afrotropic	0.835086	Taxonomic richness
3190	27.065	27.5	1.41661	Afrotropic	0.810446	Taxonomic richness
3258	27.065	27.5	1.55625	Afrotropic	0.791594	Taxonomic richness
3259	27.065	27.5	1.45568	Afrotropic	0.789808	Taxonomic richness
3260	27.065	27.5	1.53029	Afrotropic	0.772053	Taxonomic richness
3261	27.065	27.5	1.72055	Afrotropic	0.768921	Taxonomic richness
3262	27.065	27.5	1.55564	Afrotropic	0.768981	Taxonomic richness
3263	27.065	27.5	1.71257	Afrotropic	0.769039	Taxonomic richness
3264	27.065	27.5	1.32398	Afrotropic	0.770168	Taxonomic richness
3265	27.065	27.5	1.5191	Afrotropic	0.784946	Taxonomic richness
3266	27.065	27.5	1.76123	Afrotropic	0.805667	Taxonomic richness
3267	27.065	27.5	1.46354	Afrotropic	0.809847	Taxonomic richness
3268	27.065	27.5	1.75769	Afrotropic	0.812317	Taxonomic richness
3269	27.065	27.5	1.12226	Afrotropic	0.810347	Taxonomic richness
3270	27.065	27.5	1.69658	Afrotropic	0.796783	Taxonomic richness
3271	27.065	27.5	1.65408	Afrotropic	0.782794	Taxonomic richness
3272	27.065	27.5	1.73174	Afrotropic	0.781849	Taxonomic richness
3273	27.065	27.5	1.56781	Afrotropic	0.789119	Taxonomic richness
3274	27.065	27.5	1.3843	Afrotropic	0.800463	Taxonomic richness
3275	27.065	27.5	1.58818	Afrotropic	0.832056	Taxonomic richness
3276	27.065	27.5	1.84126	Afrotropic	0.828544	Taxonomic richness
3277	27.065	27.5	1.56405	Afrotropic	0.811051	Taxonomic richness
3278	27.065	27.5	1.5402	Afrotropic	0.785951	Taxonomic richness
3279	27.065	27.5	1.564	Afrotropic	0.790713	Taxonomic richness
3280	27.065	27.5	1.54202	Afrotropic	0.807026	Taxonomic richness
3281	27.065	27.5	1.28967	Afrotropic	0.825411	Taxonomic richness
3282	27.065	27.5	1.47101	Afrotropic	0.858157	Taxonomic richness
3283	27.065	27.5	1.58613	Afrotropic	0.863922	Taxonomic richness
3284	27.065	27.5	1.41983	Afrotropic	0.84275	Taxonomic richness
3285	27.065	27.5	0.848995	Afrotropic	0.813636	Taxonomic richness
3352	27.065	27.5	1.79572	Afrotropic	0.835019	Taxonomic richness
3353	27.065	27.5	1.50698	Afrotropic	0.835085	Taxonomic richness
3354	27.065	27.5	1.32242	Afrotropic	0.809873	Taxonomic richness
3355	27.065	27.5	1.71554	Afrotropic	0.78473	Taxonomic richness
3356	27.065	27.5	1.74382	Afrotropic	0.77634	Taxonomic richness
3357	27.065	27.5	1.40421	Afrotropic	0.771188	Taxonomic richness
3358	27.065	27.5	1.18138	Afrotropic	0.774911	Taxonomic richness
3359	27.065	27.5	1.15906	Afrotropic	0.791103	Taxonomic richness
3360	27.065	27.5	1.59525	Afrotropic	0.804839	Taxonomic richness
3361	27.065	27.5	0.906613	Afrotropic	0.815449	Taxonomic richness
3362	27.065	27.5	1.41003	Afrotropic	0.818598	Taxonomic richness
3363	27.065	27.5	1.46495	Afrotropic	0.817875	Taxonomic richness
3364	27.065	27.5	1.22464	Afrotropic	0.808359	Taxonomic richness
3365	27.065	27.5	1.5403	Afrotropic	0.788109	Taxonomic richness
3366	27.065	27.5	1.85522	Afrotropic	0.783825	Taxonomic richness
3367	27.065	27.5	1.75096	Afrotropic	0.791001	Taxonomic richness
3368	27.065	27.5	1.71831	Afrotropic	0.813375	Taxonomic richness
3369	27.065	27.5	1.48882	Afrotropic	0.837567	Taxonomic richness
3370	27.065	27.5	1.25956	Afrotropic	0.821948	Taxonomic richness
3371	27.065	27.5	1.5317	Afrotropic	0.801872	Taxonomic richness
3372	27.065	27.5	1.78049	Afrotropic	0.793923	Taxonomic richness
3373	27.065	27.5	1.60488	Afrotropic	0.796658	Taxonomic richness
3374	27.065	27.5	1.71378	Afrotropic	0.810738	Taxonomic richness
3375	27.065	27.5	1.57597	Afrotropic	0.822831	Taxonomic richness
3376	27.065	27.5	1.03947	Afrotropic	0.8424	Taxonomic richness
3377	27.065	27.5	1.413	Afrotropic	0.858189	Taxonomic richness
3378	27.065	27.5	1.56394	Afrotropic	0.846621	Taxonomic richness
3379	27.065	27.5	0.475364	Afrotropic	0.807549	Taxonomic richness
3449	27.065	27.5	1.34408	Afrotropic	0.840104	Taxonomic richness
3450	27.065	27.5	1.53085	Afrotropic	0.825624	Taxonomic richness
3451	27.065	27.5	1.25999	Afrotropic	0.821624	Taxonomic richness
3452	27.065	27.5	1.52656	Afrotropic	0.816345	Taxonomic richness
3453	27.065	27.5	1.38482	Afrotropic	0.784845	Taxonomic richness
3454	27.065	27.5	1.61353	Afrotropic	0.769644	Taxonomic richness
3455	27.065	27.5	1.61165	Afrotropic	0.771829	Taxonomic richness
3456	27.065	27.5	1.43267	Afrotropic	0.784044	Taxonomic richness
3457	27.065	27.5	0.981061	Afrotropic	0.800185	Taxonomic richness
3458	27.065	27.5	0.738057	Afrotropic	0.802823	Taxonomic richness
3459	27.065	27.5	0.505174	Afrotropic	0.807499	Taxonomic richness
3460	27.065	27.5	0.478004	Afrotropic	0.812431	Taxonomic richness
3461	27.065	27.5	1.06067	Afrotropic	0.802961	Taxonomic richness
3462	27.065	27.5	1.68486	Afrotropic	0.788637	Taxonomic richness
3463	27.065	27.5	1.81444	Afrotropic	0.791018	Taxonomic richness
3464	27.065	27.5	1.61551	Afrotropic	0.800494	Taxonomic richness
3465	27.065	27.5	1.69429	Afrotropic	0.840261	Taxonomic richness
3466	27.065	27.5	1.48996	Afrotropic	0.850829	Taxonomic richness
3467	27.065	27.5	1.84891	Afrotropic	0.817038	Taxonomic richness
3468	27.065	27.5	1.88695	Afrotropic	0.797104	Taxonomic richness
3469	27.065	27.5	1.35667	Afrotropic	0.793522	Taxonomic richness
3470	27.065	27.5	1.33295	Afrotropic	0.804548	Taxonomic richness
3471	27.065	27.5	1.17104	Afrotropic	0.82398	Taxonomic richness
3472	27.065	27.5	1.48656	Afrotropic	0.834721	Taxonomic richness
3473	27.065	27.5	1.32693	Afrotropic	0.839818	Taxonomic richness
3474	27.065	27.5	1.04409	Afrotropic	0.861145	Taxonomic richness
3475	27.065	27.5	1.57174	Afrotropic	0.866243	Taxonomic richness
3476	27.065	27.5	1.05864	Afrotropic	0.827012	Taxonomic richness
3541	27.065	27.5	1.50451	Afrotropic	0.827758	Taxonomic richness
3542	27.065	27.5	1.26398	Afrotropic	0.83172	Taxonomic richness
3543	27.065	27.5	1.31054	Afrotropic	0.809149	Taxonomic richness
3544	27.065	27.5	1.1736	Afrotropic	0.820217	Taxonomic richness
3545	27.065	27.5	1.67077	Afrotropic	0.822532	Taxonomic richness
3546	27.065	27.5	1.30611	Afrotropic	0.810555	Taxonomic richness
3547	27.065	27.5	1.65676	Afrotropic	0.770811	Taxonomic richness
3548	27.065	27.5	1.55908	Afrotropic	0.765443	Taxonomic richness
3549	27.065	27.5	1.31426	Afrotropic	0.773035	Taxonomic richness
3550	27.065	27.5	0.708329	Afrotropic	0.779753	Taxonomic richness
3551	27.065	27.5	0.671933	Afrotropic	0.780303	Taxonomic richness
3552	27.065	27.5	0.533302	Afrotropic	0.784778	Taxonomic richness
3553	27.065	27.5	0.446502	Afrotropic	0.791916	Taxonomic richness
3554	27.065	27.5	1.12698	Afrotropic	0.787271	Taxonomic richness
3555	27.065	27.5	1.20956	Afrotropic	0.78296	Taxonomic richness
3556	27.065	27.5	1.35081	Afrotropic	0.791117	Taxonomic richness
3557	27.065	27.5	1.27753	Afrotropic	0.825341	Taxonomic richness
3558	27.065	27.5	1.79324	Afrotropic	0.884307	Taxonomic richness
3559	27.065	27.5	1.59727	Afrotropic	0.881126	Taxonomic richness
3560	27.065	27.5	1.74465	Afrotropic	0.836398	Taxonomic richness
3561	27.065	27.5	1.37222	Afrotropic	0.797648	Taxonomic richness
3562	27.065	27.5	1.07609	Afrotropic	0.800319	Taxonomic richness
3563	27.065	27.5	0.870248	Afrotropic	0.810461	Taxonomic richness
3564	27.065	27.5	1.2919	Afrotropic	0.832015	Taxonomic richness
3565	27.065	27.5	1.56152	Afrotropic	0.851709	Taxonomic richness
3566	27.065	27.5	1.35427	Afrotropic	0.856851	Taxonomic richness
3567	27.065	27.5	1.2735	Afrotropic	0.868253	Taxonomic richness
3568	27.065	27.5	0.825582	Afrotropic	0.87125	Taxonomic richness
3569	27.065	27.5	1.4965	Afrotropic	0.83558	Taxonomic richness
3637	27.065	27.5	0.910566	Afrotropic	0.817032	Taxonomic richness
3638	27.065	27.5	1.34885	Afrotropic	0.822042	Taxonomic richness
3639	27.065	27.5	1.29103	Afrotropic	0.814438	Taxonomic richness
3640	27.065	27.5	0.752167	Afrotropic	0.79605	Taxonomic richness
3641	27.065	27.5	1.14093	Afrotropic	0.806885	Taxonomic richness
3642	27.065	27.5	0.821857	Afrotropic	0.8208	Taxonomic richness
3643	27.065	27.5	1.53739	Afrotropic	0.817808	Taxonomic richness
3644	27.065	27.5	1.42791	Afrotropic	0.775151	Taxonomic richness
3645	27.065	27.5	1.39784	Afrotropic	0.761096	Taxonomic richness
3646	27.065	27.5	0.229846	Afrotropic	0.763412	Taxonomic richness
3647	27.065	27.5	0.216987	Afrotropic	0.770047	Taxonomic richness
3648	27.065	27.5	0.330979	Afrotropic	0.76739	Taxonomic richness
3649	27.065	27.5	0.235517	Afrotropic	0.766891	Taxonomic richness
3650	27.065	27.5	0.608499	Afrotropic	0.769654	Taxonomic richness
3651	27.065	27.5	0.756451	Afrotropic	0.766432	Taxonomic richness
3652	27.065	27.5	1.16224	Afrotropic	0.771346	Taxonomic richness
3653	27.065	27.5	0.0689357	Afrotropic	0.782651	Taxonomic richness
3654	27.065	27.5	0.0802285	Afrotropic	0.832993	Taxonomic richness
3655	27.065	27.5	1.12291	Afrotropic	0.894836	Taxonomic richness
3656	27.065	27.5	1.49431	Afrotropic	0.893956	Taxonomic richness
3657	27.065	27.5	1.59125	Afrotropic	0.845131	Taxonomic richness
3658	27.065	27.5	1.7625	Afrotropic	0.812168	Taxonomic richness
3659	27.065	27.5	0.767604	Afrotropic	0.806447	Taxonomic richness
3660	27.065	27.5	0.643676	Afrotropic	0.811415	Taxonomic richness
3661	27.065	27.5	1.41617	Afrotropic	0.835627	Taxonomic richness
3662	27.065	27.5	2.03235	Afrotropic	0.866149	Taxonomic richness
3663	27.065	27.5	1.58559	Afrotropic	0.874013	Taxonomic richness
3664	27.065	27.5	1.71825	Afrotropic	0.875864	Taxonomic richness
3665	27.065	27.5	0.975656	Afrotropic	0.858502	Taxonomic richness
3666	27.065	27.5	1.34388	Afrotropic	0.837764	Taxonomic richness
3743	27.065	27.5	0.636	Afrotropic	0.810016	Taxonomic richness
3744	27.065	27.5	1.1694	Afrotropic	0.825483	Taxonomic richness
3745	27.065	27.5	1.10778	Afrotropic	0.819208	Taxonomic richness
3746	27.065	27.5	0.540331	Afrotropic	0.797506	Taxonomic richness
3747	27.065	27.5	0.500284	Afrotropic	0.805757	Taxonomic richness
3748	27.065	27.5	0.683528	Afrotropic	0.80498	Taxonomic richness
3749	27.065	27.5	0.947499	Afrotropic	0.814423	Taxonomic richness
3750	27.065	27.5	1.35902	Afrotropic	0.816833	Taxonomic richness
3751	27.065	27.5	1.42598	Afrotropic	0.78042	Taxonomic richness
3752	27.065	27.5	0.885701	Afrotropic	0.759563	Taxonomic richness
3753	27.065	27.5	0.10985	Afrotropic	0.755522	Taxonomic richness
3754	27.065	27.5	0.0849366	Afrotropic	0.763651	Taxonomic richness
3755	27.065	27.5	0.0534533	Afrotropic	0.765929	Taxonomic richness
3756	27.065	27.5	0.0287999	Afrotropic	0.762622	Taxonomic richness
3757	27.065	27.5	0.101267	Afrotropic	0.759235	Taxonomic richness
3758	27.065	27.5	0.14313	Afrotropic	0.759857	Taxonomic richness
3759	27.065	27.5	0.647948	Afrotropic	0.765555	Taxonomic richness
3760	27.065	27.5	0.114532	Afrotropic	0.769428	Taxonomic richness
3761	27.065	27.5	0.0599854	Afrotropic	0.815799	Taxonomic richness
3762	27.065	27.5	1.44774	Afrotropic	0.894566	Taxonomic richness
3763	27.065	27.5	1.45671	Afrotropic	0.88516	Taxonomic richness
3764	27.065	27.5	1.51732	Afrotropic	0.850363	Taxonomic richness
3765	27.065	27.5	1.85323	Afrotropic	0.819809	Taxonomic richness
3766	27.065	27.5	1.3066	Afrotropic	0.796666	Taxonomic richness
3767	27.065	27.5	0.795285	Afrotropic	0.809564	Taxonomic richness
3768	27.065	27.5	1.18287	Afrotropic	0.840202	Taxonomic richness
3769	27.065	27.5	1.36643	Afrotropic	0.865779	Taxonomic richness
3770	27.065	27.5	1.32101	Afrotropic	0.872612	Taxonomic richness
3771	27.065	27.5	1.60672	Afrotropic	0.871562	Taxonomic richness
3772	27.065	27.5	0.909803	Afrotropic	0.850863	Taxonomic richness
3773	27.065	27.5	0.842601	Afrotropic	0.828165	Taxonomic richness
3774	27.065	27.5	1.37387	Afrotropic	0.814543	Taxonomic richness
3845	27.065	27.5	1.05923	Afrotropic	0.809841	Taxonomic richness
3846	27.065	27.5	0.615771	Afrotropic	0.82013	Taxonomic richness
3847	27.065	27.5	0.799263	Afrotropic	0.815181	Taxonomic richness
3848	27.065	27.5	0.171157	Afrotropic	0.800372	Taxonomic richness
3849	27.065	27.5	0.739513	Afrotropic	0.815708	Taxonomic richness
3850	27.065	27.5	0.592547	Afrotropic	0.80647	Taxonomic richness
3851	27.065	27.5	0.891967	Afrotropic	0.805274	Taxonomic richness
3852	27.065	27.5	1.52775	Afrotropic	0.811922	Taxonomic richness
3853	27.065	27.5	0.778005	Afrotropic	0.794458	Taxonomic richness
3854	27.065	27.5	0.863265	Afrotropic	0.76545	Taxonomic richness
3855	27.065	27.5	0.0638292	Afrotropic	0.760423	Taxonomic richness
3856	27.065	27.5	0.0316409	Afrotropic	0.76611	Taxonomic richness
3857	27.065	27.5	0.00833138	Afrotropic	0.76505	Taxonomic richness
3858	27.065	27.5	0.0151445	Afrotropic	0.762287	Taxonomic richness
3859	27.065	27.5	0.011599	Afrotropic	0.759466	Taxonomic richness
3860	27.065	27.5	0.141474	Afrotropic	0.753601	Taxonomic richness
3861	27.065	27.5	0.0969479	Afrotropic	0.75839	Taxonomic richness
3862	27.065	27.5	0.0467806	Afrotropic	0.76638	Taxonomic richness
3863	27.065	27.5	0.0148966	Afrotropic	0.801153	Taxonomic richness
3864	27.065	27.5	1.00389	Afrotropic	0.888014	Taxonomic richness
3865	27.065	27.5	1.53012	Afrotropic	0.893685	Taxonomic richness
3866	27.065	27.5	1.62883	Afrotropic	0.861055	Taxonomic richness
3867	27.065	27.5	1.6192	Afrotropic	0.832144	Taxonomic richness
3868	27.065	27.5	0.188135	Afrotropic	0.785712	Taxonomic richness
3869	27.065	27.5	1.13619	Afrotropic	0.800906	Taxonomic richness
3870	27.065	27.5	1.28562	Afrotropic	0.845339	Taxonomic richness
3871	27.065	27.5	1.63234	Afrotropic	0.86517	Taxonomic richness
3872	27.065	27.5	1.1495	Afrotropic	0.867419	Taxonomic richness
3873	27.065	27.5	1.01623	Afrotropic	0.857726	Taxonomic richness
3874	27.065	27.5	0.951836	Afrotropic	0.831244	Taxonomic richness
3875	27.065	27.5	0.116928	Afrotropic	0.80575	Taxonomic richness
3876	27.065	27.5	1.49151	Afrotropic	0.804491	Taxonomic richness
3877	27.065	27.5	1.18156	Afrotropic	0.775857	Taxonomic richness
3945	27.065	27.5	1.00545	Afrotropic	0.804725	Taxonomic richness
3946	27.065	27.5	0.61928	Afrotropic	0.81221	Taxonomic richness
3947	27.065	27.5	0.206103	Afrotropic	0.81348	Taxonomic richness
3948	27.065	27.5	0.114686	Afrotropic	0.803235	Taxonomic richness
3949	27.065	27.5	0.613919	Afrotropic	0.805844	Taxonomic richness
3950	27.065	27.5	0.915093	Afrotropic	0.800778	Taxonomic richness
3951	27.065	27.5	1.13827	Afrotropic	0.784751	Taxonomic richness
3952	27.065	27.5	1.16585	Afrotropic	0.799149	Taxonomic richness
3953	27.065	27.5	0.681912	Afrotropic	0.793365	Taxonomic richness
3954	27.065	27.5	0.288006	Afrotropic	0.77117	Taxonomic richness
3955	27.065	27.5	0.0394868	Afrotropic	0.761844	Taxonomic richness
3956	27.065	27.5	0.0427029	Afrotropic	0.761325	Taxonomic richness
3957	27.065	27.5	0.044531	Afrotropic	0.765882	Taxonomic richness
3958	27.065	27.5	0.0412542	Afrotropic	0.768132	Taxonomic richness
3959	27.065	27.5	0.0257805	Afrotropic	0.76374	Taxonomic richness
3960	27.065	27.5	0.0301469	Afrotropic	0.762084	Taxonomic richness
3961	27.065	27.5	0.106761	Afrotropic	0.758666	Taxonomic richness
3962	27.065	27.5	0.0824579	Afrotropic	0.768305	Taxonomic richness
3963	27.065	27.5	0.0493254	Afrotropic	0.791526	Taxonomic richness
3964	27.065	27.5	0.496176	Afrotropic	0.880419	Taxonomic richness
3965	27.065	27.5	1.75685	Afrotropic	0.902677	Taxonomic richness
3966	27.065	27.5	1.49135	Afrotropic	0.882244	Taxonomic richness
3967	27.065	27.5	1.85391	Afrotropic	0.85427	Taxonomic richness
3968	27.065	27.5	0.306053	Afrotropic	0.783078	Taxonomic richness
3969	27.065	27.5	1.18038	Afrotropic	0.852215	Taxonomic richness
3970	27.065	27.5	1.45245	Afrotropic	0.878839	Taxonomic richness
3971	27.065	27.5	1.72286	Afrotropic	0.877316	Taxonomic richness
3972	27.065	27.5	0.581686	Afrotropic	0.866882	Taxonomic richness
3973	27.065	27.5	1.12625	Afrotropic	0.827931	Taxonomic richness
3974	27.065	27.5	0.355132	Afrotropic	0.782703	Taxonomic richness
3975	27.065	27.5	0.552104	Afrotropic	0.785663	Taxonomic richness
3976	27.065	27.5	1.45047	Afrotropic	0.770847	Taxonomic richness
4041	27.065	27.5	1.13876	Afrotropic	0.801193	Taxonomic richness
4042	27.065	27.5	0.751338	Afrotropic	0.808459	Taxonomic richness
4043	27.065	27.5	0.613695	Afrotropic	0.813002	Taxonomic richness
4044	27.065	27.5	0.421462	Afrotropic	0.808597	Taxonomic richness
4045	27.065	27.5	0.0613889	Afrotropic	0.801034	Taxonomic richness
4046	27.065	27.5	0.729143	Afrotropic	0.79802	Taxonomic richness
4047	27.065	27.5	1.07729	Afrotropic	0.787959	Taxonomic richness
4048	27.065	27.5	0.351461	Afrotropic	0.793628	Taxonomic richness
4049	27.065	27.5	0.880089	Afrotropic	0.789027	Taxonomic richness
4050	27.065	27.5	0.365257	Afrotropic	0.782299	Taxonomic richness
4051	27.065	27.5	0.140809	Afrotropic	0.768848	Taxonomic richness
4052	27.065	27.5	0.107132	Afrotropic	0.762216	Taxonomic richness
4053	27.065	27.5	0.0808761	Afrotropic	0.765647	Taxonomic richness
4054	27.065	27.5	0.0376256	Afrotropic	0.769541	Taxonomic richness
4055	27.065	27.5	0.0265033	Afrotropic	0.766297	Taxonomic richness
4056	27.065	27.5	0.0718685	Afrotropic	0.767446	Taxonomic richness
4057	27.065	27.5	0.124015	Afrotropic	0.764709	Taxonomic richness
4058	27.065	27.5	0.0268877	Afrotropic	0.775038	Taxonomic richness
4059	27.065	27.5	0.00220351	Afrotropic	0.792775	Taxonomic richness
4060	27.065	27.5	0.0690083	Afrotropic	0.874806	Taxonomic richness
4061	27.065	27.5	1.94317	Afrotropic	0.906003	Taxonomic richness
4062	27.065	27.5	1.48026	Afrotropic	0.882064	Taxonomic richness
4063	27.065	27.5	1.66329	Afrotropic	0.855496	Taxonomic richness
4064	27.065	27.5	0.432666	Afrotropic	0.841311	Taxonomic richness
4065	27.065	27.5	0.0542727	Afrotropic	0.820692	Taxonomic richness
4066	27.065	27.5	1.60767	Afrotropic	0.868523	Taxonomic richness
4067	27.065	27.5	1.34191	Afrotropic	0.890241	Taxonomic richness
4068	27.065	27.5	1.66174	Afrotropic	0.878411	Taxonomic richness
4069	27.065	27.5	1.15147	Afrotropic	0.874783	Taxonomic richness
4070	27.065	27.5	0.985905	Afrotropic	0.833603	Taxonomic richness
4071	27.065	27.5	0.506887	Afrotropic	0.774337	Taxonomic richness
4072	27.065	27.5	0.170189	Afrotropic	0.737372	Taxonomic richness
4073	27.065	27.5	0.858286	Afrotropic	0.745955	Taxonomic richness
4074	27.065	27.5	1.111	Afrotropic	0.770097	Taxonomic richness
4128	27.065	27.5	0.405023	Afrotropic	0.553778	Taxonomic richness
4129	27.065	27.5	1.23492	Afrotropic	0.799813	Taxonomic richness
4130	27.065	27.5	0.776168	Afrotropic	0.808412	Taxonomic richness
4131	27.065	27.5	0.616706	Afrotropic	0.814564	Taxonomic richness
4132	27.065	27.5	0.542601	Afrotropic	0.816212	Taxonomic richness
4133	27.065	27.5	0.0825604	Afrotropic	0.809853	Taxonomic richness
4134	27.065	27.5	0.29214	Afrotropic	0.812763	Taxonomic richness
4135	27.065	27.5	0.499734	Afrotropic	0.804114	Taxonomic richness
4136	27.065	27.5	0.146617	Afrotropic	0.785011	Taxonomic richness
4137	27.065	27.5	0.633913	Afrotropic	0.788443	Taxonomic richness
4138	27.065	27.5	0.390622	Afrotropic	0.785125	Taxonomic richness
4139	27.065	27.5	0.0160001	Afrotropic	0.774558	Taxonomic richness
4140	27.065	27.5	0.0249867	Afrotropic	0.767624	Taxonomic richness
4141	27.065	27.5	0.0394934	Afrotropic	0.768223	Taxonomic richness
4142	27.065	27.5	0.027678	Afrotropic	0.770449	Taxonomic richness
4143	27.065	27.5	0.0235343	Afrotropic	0.774229	Taxonomic richness
4144	27.065	27.5	0.262835	Afrotropic	0.776882	Taxonomic richness
4145	27.065	27.5	0.408541	Afrotropic	0.777441	Taxonomic richness
4146	27.065	27.5	0.00784458	Afrotropic	0.781045	Taxonomic richness
4147	27.065	27.5	0.0196212	Afrotropic	0.798146	Taxonomic richness
4148	27.065	27.5	0.0555758	Afrotropic	0.856065	Taxonomic richness
4149	27.065	27.5	1.45515	Afrotropic	0.908479	Taxonomic richness
4150	27.065	27.5	1.78924	Afrotropic	0.902307	Taxonomic richness
4151	27.065	27.5	1.58383	Afrotropic	0.862336	Taxonomic richness
4152	27.065	27.5	1.87895	Afrotropic	0.857685	Taxonomic richness
4153	27.065	27.5	1.46563	Afrotropic	0.860654	Taxonomic richness
4154	27.065	27.5	0.681586	Afrotropic	0.885026	Taxonomic richness
4155	27.065	27.5	1.3961	Afrotropic	0.900017	Taxonomic richness
4156	27.065	27.5	1.37511	Afrotropic	0.880057	Taxonomic richness
4157	27.065	27.5	1.40759	Afrotropic	0.875938	Taxonomic richness
4158	27.065	27.5	0.930397	Afrotropic	0.8364	Taxonomic richness
4159	27.065	27.5	0.589975	Afrotropic	0.759155	Taxonomic richness
4160	27.065	27.5	0.263375	Afrotropic	0.711782	Taxonomic richness
4161	27.065	27.5	0.297364	Afrotropic	0.723489	Taxonomic richness
4162	27.065	27.5	1.03597	Afrotropic	0.777864	Taxonomic richness
4163	27.065	27.5	0.704534	Afrotropic	0.773157	Taxonomic richness
4216	27.065	27.5	0.934714	Afrotropic	0.808752	Taxonomic richness
4217	27.065	27.5	0.495537	Afrotropic	0.814109	Taxonomic richness
4218	27.065	27.5	0.418839	Afrotropic	0.810131	Taxonomic richness
4219	27.065	27.5	0.292058	Afrotropic	0.813848	Taxonomic richness
4220	27.065	27.5	0.0993644	Afrotropic	0.808613	Taxonomic richness
4221	27.065	27.5	0.00465045	Afrotropic	0.815174	Taxonomic richness
4222	27.065	27.5	0.0445914	Afrotropic	0.807488	Taxonomic richness
4223	27.065	27.5	0.107562	Afrotropic	0.79116	Taxonomic richness
4224	27.065	27.5	0.49628	Afrotropic	0.788378	Taxonomic richness
4225	27.065	27.5	0.516616	Afrotropic	0.785537	Taxonomic richness
4226	27.065	27.5	0.127273	Afrotropic	0.778084	Taxonomic richness
4227	27.065	27.5	0.0981594	Afrotropic	0.776587	Taxonomic richness
4228	27.065	27.5	0.0111702	Afrotropic	0.774019	Taxonomic richness
4229	27.065	27.5	0.0170567	Afrotropic	0.776165	Taxonomic richness
4230	27.065	27.5	0.272189	Afrotropic	0.78133	Taxonomic richness
4231	27.065	27.5	0.214342	Afrotropic	0.78436	Taxonomic richness
4232	27.065	27.5	0.124776	Afrotropic	0.787329	Taxonomic richness
4233	27.065	27.5	0.0421985	Afrotropic	0.792586	Taxonomic richness
4234	27.065	27.5	0.0651494	Afrotropic	0.81098	Taxonomic richness
4235	27.065	27.5	0.0611195	Afrotropic	0.837925	Taxonomic richness
4236	27.065	27.5	0.434794	Afrotropic	0.895289	Taxonomic richness
4237	27.065	27.5	2.00015	Afrotropic	0.907449	Taxonomic richness
4238	27.065	27.5	1.55869	Afrotropic	0.873292	Taxonomic richness
4239	27.065	27.5	1.70148	Afrotropic	0.856302	Taxonomic richness
4240	27.065	27.5	1.21123	Afrotropic	0.858717	Taxonomic richness
4241	27.065	27.5	1.56447	Afrotropic	0.885684	Taxonomic richness
4242	27.065	27.5	1.52307	Afrotropic	0.889828	Taxonomic richness
4243	27.065	27.5	1.17991	Afrotropic	0.868517	Taxonomic richness
4244	27.065	27.5	0.905324	Afrotropic	0.852142	Taxonomic richness
4245	27.065	27.5	0.921852	Afrotropic	0.812093	Taxonomic richness
4246	27.065	27.5	0.821867	Afrotropic	0.739488	Taxonomic richness
4247	27.065	27.5	0.278495	Afrotropic	0.71056	Taxonomic richness
4248	27.065	27.5	0.0257807	Afrotropic	0.710572	Taxonomic richness
4249	27.065	27.5	0.41815	Afrotropic	0.773028	Taxonomic richness
4250	27.065	27.5	1.0487	Afrotropic	0.768697	Taxonomic richness
4251	27.065	27.5	0.557768	Afrotropic	0.747396	Taxonomic richness
4306	27.065	27.5	0.757834	Afrotropic	0.811673	Taxonomic richness
4307	27.065	27.5	0.307505	Afrotropic	0.816943	Taxonomic richness
4308	27.065	27.5	0.408682	Afrotropic	0.810177	Taxonomic richness
4309	27.065	27.5	0.119287	Afrotropic	0.807334	Taxonomic richness
4310	27.065	27.5	0.0309846	Afrotropic	0.804	Taxonomic richness
4311	27.065	27.5	0.0234208	Afrotropic	0.804494	Taxonomic richness
4312	27.065	27.5	0.0503393	Afrotropic	0.805411	Taxonomic richness
4313	27.065	27.5	0.0923294	Afrotropic	0.802891	Taxonomic richness
4314	27.065	27.5	0.0481683	Afrotropic	0.790735	Taxonomic richness
4315	27.065	27.5	0.370505	Afrotropic	0.785994	Taxonomic richness
4316	27.065	27.5	0.375428	Afrotropic	0.781087	Taxonomic richness
4317	27.065	27.5	0.480475	Afrotropic	0.776525	Taxonomic richness
4318	27.065	27.5	0.507433	Afrotropic	0.776575	Taxonomic richness
4319	27.065	27.5	0.4812	Afrotropic	0.782744	Taxonomic richness
4320	27.065	27.5	0.2158	Afrotropic	0.785266	Taxonomic richness
4321	27.065	27.5	0.00240154	Afrotropic	0.789186	Taxonomic richness
4322	27.065	27.5	0.0728181	Afrotropic	0.799383	Taxonomic richness
4323	27.065	27.5	0.0578831	Afrotropic	0.807235	Taxonomic richness
4324	27.065	27.5	0.0858267	Afrotropic	0.819425	Taxonomic richness
4325	27.065	27.5	0.0186848	Afrotropic	0.833173	Taxonomic richness
4326	27.065	27.5	0.159557	Afrotropic	0.872072	Taxonomic richness
4327	27.065	27.5	1.82003	Afrotropic	0.90053	Taxonomic richness
4328	27.065	27.5	1.9451	Afrotropic	0.89066	Taxonomic richness
4329	27.065	27.5	1.64826	Afrotropic	0.855855	Taxonomic richness
4330	27.065	27.5	1.04126	Afrotropic	0.833679	Taxonomic richness
4331	27.065	27.5	1.5119	Afrotropic	0.861548	Taxonomic richness
4332	27.065	27.5	1.12177	Afrotropic	0.859222	Taxonomic richness
4333	27.065	27.5	1.28342	Afrotropic	0.838263	Taxonomic richness
4334	27.065	27.5	1.1728	Afrotropic	0.819702	Taxonomic richness
4335	27.065	27.5	0.624259	Afrotropic	0.77971	Taxonomic richness
4336	27.065	27.5	0.744861	Afrotropic	0.728032	Taxonomic richness
4337	27.065	27.5	0.149319	Afrotropic	0.718227	Taxonomic richness
4338	27.065	27.5	0.18512	Afrotropic	0.723608	Taxonomic richness
4339	27.065	27.5	0.476349	Afrotropic	0.7565	Taxonomic richness
4340	27.065	27.5	0.414874	Afrotropic	0.749747	Taxonomic richness
4341	27.065	27.5	1.14977	Afrotropic	0.762975	Taxonomic richness
4342	27.065	27.5	0.775343	Afrotropic	0.759491	Taxonomic richness
4390	27.065	27.5	0.492139	Afrotropic	0.813796	Taxonomic richness
4391	27.065	27.5	0.368333	Afrotropic	0.821705	Taxonomic richness
4392	27.065	27.5	0.124691	Afrotropic	0.824046	Taxonomic richness
4393	27.065	27.5	0.0641739	Afrotropic	0.82031	Taxonomic richness
4394	27.065	27.5	0.0347174	Afrotropic	0.810403	Taxonomic richness
4395	27.065	27.5	0.0257415	Afrotropic	0.805853	Taxonomic richness
4396	27.065	27.5	0.0154862	Afrotropic	0.80845	Taxonomic richness
4397	27.065	27.5	0.0599584	Afrotropic	0.807248	Taxonomic richness
4398	27.065	27.5	0.0401188	Afrotropic	0.794506	Taxonomic richness
4399	27.065	27.5	0.434432	Afrotropic	0.799104	Taxonomic richness
4400	27.065	27.5	0.744947	Afrotropic	0.79135	Taxonomic richness
4401	27.065	27.5	0.564134	Afrotropic	0.783648	Taxonomic richness
4402	27.065	27.5	0.309008	Afrotropic	0.780681	Taxonomic richness
4403	27.065	27.5	0.514772	Afrotropic	0.783248	Taxonomic richness
4404	27.065	27.5	0.146006	Afrotropic	0.793421	Taxonomic richness
4405	27.065	27.5	0.093838	Afrotropic	0.808499	Taxonomic richness
4406	27.065	27.5	0.00957061	Afrotropic	0.819851	Taxonomic richness
4407	27.065	27.5	0.0307239	Afrotropic	0.822967	Taxonomic richness
4408	27.065	27.5	0.366257	Afrotropic	0.831144	Taxonomic richness
4409	27.065	27.5	0.781211	Afrotropic	0.846529	Taxonomic richness
4410	27.065	27.5	0.69437	Afrotropic	0.863934	Taxonomic richness
4411	27.065	27.5	1.83827	Afrotropic	0.889938	Taxonomic richness
4412	27.065	27.5	1.64255	Afrotropic	0.876906	Taxonomic richness
4413	27.065	27.5	1.41544	Afrotropic	0.841046	Taxonomic richness
4414	27.065	27.5	1.41894	Afrotropic	0.822814	Taxonomic richness
4415	27.065	27.5	1.04966	Afrotropic	0.837348	Taxonomic richness
4416	27.065	27.5	1.31667	Afrotropic	0.819777	Taxonomic richness
4417	27.065	27.5	1.5005	Afrotropic	0.811376	Taxonomic richness
4418	27.065	27.5	1.14176	Afrotropic	0.800243	Taxonomic richness
4419	27.065	27.5	1.02188	Afrotropic	0.773404	Taxonomic richness
4420	27.065	27.5	0.657901	Afrotropic	0.74045	Taxonomic richness
4421	27.065	27.5	0.120261	Afrotropic	0.730003	Taxonomic richness
4422	27.065	27.5	0.380894	Afrotropic	0.735687	Taxonomic richness
4423	27.065	27.5	0.537076	Afrotropic	0.752738	Taxonomic richness
4424	27.065	27.5	0.6882	Afrotropic	0.722616	Taxonomic richness
4425	27.065	27.5	0.32102	Afrotropic	0.747077	Taxonomic richness
4426	27.065	27.5	1.17004	Afrotropic	0.761167	Taxonomic richness
4427	27.065	27.5	0.772638	Afrotropic	0.725641	Taxonomic richness
4471	27.065	27.5	0.680842	Afrotropic	0.699598	Taxonomic richness
4472	27.065	27.5	0.702073	Afrotropic	0.82065	Taxonomic richness
4473	27.065	27.5	0.39452	Afrotropic	0.831135	Taxonomic richness
4474	27.065	27.5	0.319708	Afrotropic	0.834399	Taxonomic richness
4475	27.065	27.5	0.186344	Afrotropic	0.82983	Taxonomic richness
4476	27.065	27.5	0.025781	Afrotropic	0.821311	Taxonomic richness
4477	27.065	27.5	0.0137571	Afrotropic	0.807253	Taxonomic richness
4478	27.065	27.5	0.0596034	Afrotropic	0.806891	Taxonomic richness
4479	27.065	27.5	0.285964	Afrotropic	0.808641	Taxonomic richness
4480	27.065	27.5	0.047671	Afrotropic	0.817263	Taxonomic richness
4481	27.065	27.5	0.722002	Afrotropic	0.816126	Taxonomic richness
4482	27.065	27.5	1.43738	Afrotropic	0.801928	Taxonomic richness
4483	27.065	27.5	1.36279	Afrotropic	0.79148	Taxonomic richness
4484	27.065	27.5	0.0969265	Afrotropic	0.786717	Taxonomic richness
4485	27.065	27.5	0.284464	Afrotropic	0.790628	Taxonomic richness
4486	27.065	27.5	0.125392	Afrotropic	0.80689	Taxonomic richness
4487	27.065	27.5	0.125367	Afrotropic	0.823055	Taxonomic richness
4488	27.065	27.5	0.339563	Afrotropic	0.831975	Taxonomic richness
4489	27.065	27.5	0.836729	Afrotropic	0.83626	Taxonomic richness
4490	27.065	27.5	0.977597	Afrotropic	0.849292	Taxonomic richness
4491	27.065	27.5	1.30742	Afrotropic	0.857086	Taxonomic richness
4492	27.065	27.5	1.70746	Afrotropic	0.861584	Taxonomic richness
4493	27.065	27.5	1.82224	Afrotropic	0.861616	Taxonomic richness
4494	27.065	27.5	1.81978	Afrotropic	0.853821	Taxonomic richness
4495	27.065	27.5	1.45947	Afrotropic	0.854467	Taxonomic richness
4496	27.065	27.5	1.40195	Afrotropic	0.851695	Taxonomic richness
4497	27.065	27.5	1.05524	Afrotropic	0.835111	Taxonomic richness
4498	27.065	27.5	1.40604	Afrotropic	0.794374	Taxonomic richness
4499	27.065	27.5	1.23378	Afrotropic	0.776576	Taxonomic richness
4500	27.065	27.5	0.864528	Afrotropic	0.778686	Taxonomic richness
4501	27.065	27.5	1.14146	Afrotropic	0.788731	Taxonomic richness
4502	27.065	27.5	0.673455	Afrotropic	0.768506	Taxonomic richness
4503	27.065	27.5	0.348709	Afrotropic	0.747592	Taxonomic richness
4504	27.065	27.5	0.0832065	Afrotropic	0.754511	Taxonomic richness
4505	27.065	27.5	0.445594	Afrotropic	0.752047	Taxonomic richness
4506	27.065	27.5	0.792558	Afrotropic	0.722403	Taxonomic richness
4507	27.065	27.5	0.430118	Afrotropic	0.72241	Taxonomic richness
4508	27.065	27.5	0.575405	Afrotropic	0.748913	Taxonomic richness
4509	27.065	27.5	0.901405	Afrotropic	0.723938	Taxonomic richness
4548	27.065	27.5	0.584142	Afrotropic	0.783078	Taxonomic richness
4549	27.065	27.5	0.935059	Afrotropic	0.779336	Taxonomic richness
4550	27.065	27.5	1.61811	Afrotropic	0.853294	Taxonomic richness
4551	27.065	27.5	0.413691	Afrotropic	0.845748	Taxonomic richness
4552	27.065	27.5	1.25344	Afrotropic	0.842189	Taxonomic richness
4553	27.065	27.5	0.518746	Afrotropic	0.834008	Taxonomic richness
4554	27.065	27.5	0.490885	Afrotropic	0.8188	Taxonomic richness
4555	27.065	27.5	0.895951	Afrotropic	0.809955	Taxonomic richness
4556	27.065	27.5	1.3522	Afrotropic	0.805779	Taxonomic richness
4557	27.065	27.5	0.712882	Afrotropic	0.817803	Taxonomic richness
4558	27.065	27.5	1.37676	Afrotropic	0.834671	Taxonomic richness
4559	27.065	27.5	1.44511	Afrotropic	0.836481	Taxonomic richness
4560	27.065	27.5	1.65732	Afrotropic	0.814362	Taxonomic richness
4561	27.065	27.5	1.66185	Afrotropic	0.804329	Taxonomic richness
4562	27.065	27.5	1.07148	Afrotropic	0.802187	Taxonomic richness
4563	27.065	27.5	1.05224	Afrotropic	0.804862	Taxonomic richness
4564	27.065	27.5	0.373415	Afrotropic	0.813336	Taxonomic richness
4565	27.065	27.5	0.492654	Afrotropic	0.819001	Taxonomic richness
4566	27.065	27.5	1.05199	Afrotropic	0.826715	Taxonomic richness
4567	27.065	27.5	1.7243	Afrotropic	0.831533	Taxonomic richness
4568	27.065	27.5	1.47523	Afrotropic	0.846014	Taxonomic richness
4569	27.065	27.5	1.20054	Afrotropic	0.847678	Taxonomic richness
4570	27.065	27.5	1.58343	Afrotropic	0.843442	Taxonomic richness
4571	27.065	27.5	1.48364	Afrotropic	0.838731	Taxonomic richness
4572	27.065	27.5	1.6617	Afrotropic	0.852864	Taxonomic richness
4573	27.065	27.5	1.88094	Afrotropic	0.8683	Taxonomic richness
4574	27.065	27.5	1.50316	Afrotropic	0.868045	Taxonomic richness
4575	27.065	27.5	1.23909	Afrotropic	0.840894	Taxonomic richness
4576	27.065	27.5	1.23254	Afrotropic	0.793096	Taxonomic richness
4577	27.065	27.5	1.28731	Afrotropic	0.804023	Taxonomic richness
4578	27.065	27.5	1.13375	Afrotropic	0.814186	Taxonomic richness
4579	27.065	27.5	0.818625	Afrotropic	0.812561	Taxonomic richness
4580	27.065	27.5	0.793928	Afrotropic	0.79079	Taxonomic richness
4581	27.065	27.5	0.909755	Afrotropic	0.764592	Taxonomic richness
4582	27.065	27.5	0.424626	Afrotropic	0.769129	Taxonomic richness
4583	27.065	27.5	0.96021	Afrotropic	0.761713	Taxonomic richness
4584	27.065	27.5	0.626963	Afrotropic	0.719909	Taxonomic richness
4585	27.065	27.5	0.250388	Afrotropic	0.724529	Taxonomic richness
4586	27.065	27.5	0.573775	Afrotropic	0.73962	Taxonomic richness
4587	27.065	27.5	0.149585	Afrotropic	0.701626	Taxonomic richness
4588	27.065	27.5	1.38519	Afrotropic	0.644895	Taxonomic richness
4630	27.065	27.5	0.408853	Afrotropic	0.781507	Taxonomic richness
4631	27.065	27.5	0.87403	Afrotropic	0.794598	Taxonomic richness
4632	27.065	27.5	1.09417	Afrotropic	0.79968	Taxonomic richness
4633	27.065	27.5	1.41016	Afrotropic	0.803733	Taxonomic richness
4634	27.065	27.5	1.00606	Afrotropic	0.802096	Taxonomic richness
4635	27.065	27.5	0.508678	Afrotropic	0.806512	Taxonomic richness
4636	27.065	27.5	0.707775	Afrotropic	0.802736	Taxonomic richness
4637	27.065	27.5	1.25907	Afrotropic	0.805001	Taxonomic richness
4638	27.065	27.5	1.2252	Afrotropic	0.815468	Taxonomic richness
4639	27.065	27.5	1.26364	Afrotropic	0.782447	Taxonomic richness
4640	27.065	27.5	1.61709	Afrotropic	0.793694	Taxonomic richness
4641	27.065	27.5	1.90216	Afrotropic	0.803269	Taxonomic richness
4642	27.065	27.5	1.51103	Afrotropic	0.850106	Taxonomic richness
4643	27.065	27.5	0.68625	Afrotropic	0.866095	Taxonomic richness
4644	27.065	27.5	1.18074	Afrotropic	0.862713	Taxonomic richness
4645	27.065	27.5	1.225	Afrotropic	0.840815	Taxonomic richness
4646	27.065	27.5	0.853236	Afrotropic	0.824398	Taxonomic richness
4647	27.065	27.5	0.935122	Afrotropic	0.816269	Taxonomic richness
4648	27.065	27.5	1.72582	Afrotropic	0.799314	Taxonomic richness
4649	27.065	27.5	1.0495	Afrotropic	0.792443	Taxonomic richness
4650	27.065	27.5	0.943435	Afrotropic	0.798984	Taxonomic richness
4651	27.065	27.5	1.36811	Afrotropic	0.80262	Taxonomic richness
4652	27.065	27.5	1.39483	Afrotropic	0.816569	Taxonomic richness
4653	27.065	27.5	1.93156	Afrotropic	0.810472	Taxonomic richness
4654	27.065	27.5	1.80217	Afrotropic	0.79784	Taxonomic richness
4655	27.065	27.5	1.77427	Afrotropic	0.778351	Taxonomic richness
4656	27.065	27.5	1.15173	Afrotropic	0.776823	Taxonomic richness
4657	27.065	27.5	1.0407	Afrotropic	0.787564	Taxonomic richness
4658	27.065	27.5	1.49894	Afrotropic	0.80297	Taxonomic richness
4659	27.065	27.5	1.51281	Afrotropic	0.807364	Taxonomic richness
4660	27.065	27.5	1.49097	Afrotropic	0.81614	Taxonomic richness
4661	27.065	27.5	0.964704	Afrotropic	0.830398	Taxonomic richness
4662	27.065	27.5	1.24684	Afrotropic	0.82369	Taxonomic richness
4663	27.065	27.5	1.19751	Afrotropic	0.813806	Taxonomic richness
4664	27.065	27.5	1.44788	Afrotropic	0.812602	Taxonomic richness
4665	27.065	27.5	1.3365	Afrotropic	0.826823	Taxonomic richness
4666	27.065	27.5	1.02226	Afrotropic	0.842503	Taxonomic richness
4667	27.065	27.5	1.0955	Afrotropic	0.838425	Taxonomic richness
4668	27.065	27.5	0.867351	Afrotropic	0.820767	Taxonomic richness
4669	27.065	27.5	1.06613	Afrotropic	0.821571	Taxonomic richness
4670	27.065	27.5	1.26175	Afrotropic	0.832474	Taxonomic richness
4671	27.065	27.5	0.970258	Afrotropic	0.842617	Taxonomic richness
4672	27.065	27.5	0.895615	Afrotropic	0.838877	Taxonomic richness
4673	27.065	27.5	1.05338	Afrotropic	0.810302	Taxonomic richness
4674	27.065	27.5	0.664628	Afrotropic	0.782037	Taxonomic richness
4675	27.065	27.5	0.802931	Afrotropic	0.765249	Taxonomic richness
4676	27.065	27.5	0.773638	Afrotropic	0.745605	Taxonomic richness
4677	27.065	27.5	0.853124	Afrotropic	0.72288	Taxonomic richness
4678	27.065	27.5	0.749009	Afrotropic	0.731108	Taxonomic richness
4679	27.065	27.5	0.357246	Afrotropic	0.729651	Taxonomic richness
4680	27.065	27.5	0.0977466	Afrotropic	0.672909	Taxonomic richness
4681	27.065	27.5	0.75671	Afrotropic	0.631819	Taxonomic richness
4682	27.065	27.5	0.804759	Afrotropic	0.616665	Taxonomic richness
4721	27.065	27.5	0.868405	Afrotropic	0.799709	Taxonomic richness
4722	27.065	27.5	0.0728985	Afrotropic	0.802908	Taxonomic richness
4723	27.065	27.5	0.471791	Afrotropic	0.803886	Taxonomic richness
4724	27.065	27.5	1.26784	Afrotropic	0.813644	Taxonomic richness
4725	27.065	27.5	1.2121	Afrotropic	0.817357	Taxonomic richness
4726	27.065	27.5	1.44566	Afrotropic	0.82404	Taxonomic richness
4727	27.065	27.5	1.41524	Afrotropic	0.816366	Taxonomic richness
4728	27.065	27.5	1.27133	Afrotropic	0.809513	Taxonomic richness
4729	27.065	27.5	1.28266	Afrotropic	0.826588	Taxonomic richness
4730	27.065	27.5	1.95361	Afrotropic	0.838488	Taxonomic richness
4731	27.065	27.5	1.37759	Afrotropic	0.827889	Taxonomic richness
4732	27.065	27.5	1.81714	Afrotropic	0.798907	Taxonomic richness
4733	27.065	27.5	1.74562	Afrotropic	0.812386	Taxonomic richness
4734	27.065	27.5	1.72183	Afrotropic	0.817336	Taxonomic richness
4735	27.065	27.5	1.13245	Afrotropic	0.850482	Taxonomic richness
4736	27.065	27.5	0.629379	Afrotropic	0.872094	Taxonomic richness
4737	27.065	27.5	2.0798	Afrotropic	0.860167	Taxonomic richness
4738	27.065	27.5	1.63689	Afrotropic	0.839805	Taxonomic richness
4739	27.065	27.5	1.21732	Afrotropic	0.829575	Taxonomic richness
4740	27.065	27.5	1.38208	Afrotropic	0.823632	Taxonomic richness
4741	27.065	27.5	1.37497	Afrotropic	0.800007	Taxonomic richness
4742	27.065	27.5	1.06078	Afrotropic	0.771204	Taxonomic richness
4743	27.065	27.5	0.768751	Afrotropic	0.769603	Taxonomic richness
4744	27.065	27.5	1.13735	Afrotropic	0.763403	Taxonomic richness
4745	27.065	27.5	1.01287	Afrotropic	0.774645	Taxonomic richness
4746	27.065	27.5	1.21025	Afrotropic	0.775771	Taxonomic richness
4747	27.065	27.5	1.37623	Afrotropic	0.770933	Taxonomic richness
4748	27.065	27.5	1.58108	Afrotropic	0.754622	Taxonomic richness
4749	27.065	27.5	1.4334	Afrotropic	0.75467	Taxonomic richness
4750	27.065	27.5	1.26465	Afrotropic	0.758381	Taxonomic richness
4751	27.065	27.5	1.64278	Afrotropic	0.781259	Taxonomic richness
4752	27.065	27.5	1.37845	Afrotropic	0.781301	Taxonomic richness
4753	27.065	27.5	1.37577	Afrotropic	0.783896	Taxonomic richness
4754	27.065	27.5	1.47067	Afrotropic	0.796538	Taxonomic richness
4755	27.065	27.5	1.44262	Afrotropic	0.791375	Taxonomic richness
4756	27.065	27.5	1.41895	Afrotropic	0.781965	Taxonomic richness
4757	27.065	27.5	1.52646	Afrotropic	0.789991	Taxonomic richness
4758	27.065	27.5	1.43794	Afrotropic	0.803476	Taxonomic richness
4759	27.065	27.5	0.0904156	Afrotropic	0.801272	Taxonomic richness
4760	27.065	27.5	0.912932	Afrotropic	0.783616	Taxonomic richness
4761	27.065	27.5	1.2026	Afrotropic	0.80835	Taxonomic richness
4762	27.065	27.5	1.24651	Afrotropic	0.83707	Taxonomic richness
4763	27.065	27.5	1.55627	Afrotropic	0.844968	Taxonomic richness
4764	27.065	27.5	1.54747	Afrotropic	0.854658	Taxonomic richness
4765	27.065	27.5	1.66739	Afrotropic	0.850884	Taxonomic richness
4766	27.065	27.5	1.14105	Afrotropic	0.825421	Taxonomic richness
4767	27.065	27.5	0.820415	Afrotropic	0.794992	Taxonomic richness
4768	27.065	27.5	1.37335	Afrotropic	0.763626	Taxonomic richness
4769	27.065	27.5	0.736954	Afrotropic	0.735376	Taxonomic richness
4770	27.065	27.5	0.665742	Afrotropic	0.722027	Taxonomic richness
4771	27.065	27.5	0.857944	Afrotropic	0.725109	Taxonomic richness
4772	27.065	27.5	0.114617	Afrotropic	0.702962	Taxonomic richness
4773	27.065	27.5	0.0990975	Afrotropic	0.659966	Taxonomic richness
4774	27.065	27.5	0.611729	Afrotropic	0.623611	Taxonomic richness
4775	27.065	27.5	1.33116	Afrotropic	0.607444	Taxonomic richness
4806	27.065	27.5	0.386662	Afrotropic	0.796155	Taxonomic richness
4807	27.065	27.5	1.53585	Afrotropic	0.805162	Taxonomic richness
4808	27.065	27.5	0.41037	Afrotropic	0.807839	Taxonomic richness
4809	27.065	27.5	0.524491	Afrotropic	0.813356	Taxonomic richness
4810	27.065	27.5	1.45454	Afrotropic	0.815894	Taxonomic richness
4811	27.065	27.5	1.43606	Afrotropic	0.823816	Taxonomic richness
4812	27.065	27.5	1.34586	Afrotropic	0.834201	Taxonomic richness
4813	27.065	27.5	1.51986	Afrotropic	0.832161	Taxonomic richness
4814	27.065	27.5	1.335	Afrotropic	0.821047	Taxonomic richness
4815	27.065	27.5	1.322	Afrotropic	0.8156	Taxonomic richness
4816	27.065	27.5	1.56665	Afrotropic	0.826207	Taxonomic richness
4817	27.065	27.5	1.91918	Afrotropic	0.841615	Taxonomic richness
4818	27.065	27.5	1.99874	Afrotropic	0.838287	Taxonomic richness
4819	27.065	27.5	1.86851	Afrotropic	0.819955	Taxonomic richness
4820	27.065	27.5	1.71755	Afrotropic	0.812795	Taxonomic richness
4821	27.065	27.5	1.58499	Afrotropic	0.825527	Taxonomic richness
4822	27.065	27.5	1.74999	Afrotropic	0.815422	Taxonomic richness
4823	27.065	27.5	1.47758	Afrotropic	0.817119	Taxonomic richness
4824	27.065	27.5	1.91896	Afrotropic	0.824252	Taxonomic richness
4825	27.065	27.5	1.81512	Afrotropic	0.825093	Taxonomic richness
4826	27.065	27.5	1.56903	Afrotropic	0.847682	Taxonomic richness
4827	27.065	27.5	1.61161	Afrotropic	0.862318	Taxonomic richness
4828	27.065	27.5	1.82806	Afrotropic	0.85232	Taxonomic richness
4829	27.065	27.5	1.85429	Afrotropic	0.843263	Taxonomic richness
4830	27.065	27.5	1.53818	Afrotropic	0.835023	Taxonomic richness
4831	27.065	27.5	1.24816	Afrotropic	0.818104	Taxonomic richness
4832	27.065	27.5	1.27927	Afrotropic	0.798474	Taxonomic richness
4833	27.065	27.5	1.38745	Afrotropic	0.785096	Taxonomic richness
4834	27.065	27.5	1.19334	Afrotropic	0.776878	Taxonomic richness
4835	27.065	27.5	1.33646	Afrotropic	0.764725	Taxonomic richness
4836	27.065	27.5	0.886182	Afrotropic	0.769901	Taxonomic richness
4837	27.065	27.5	0.82658	Afrotropic	0.767133	Taxonomic richness
4838	27.065	27.5	0.846216	Afrotropic	0.756545	Taxonomic richness
4839	27.065	27.5	1.16515	Afrotropic	0.740394	Taxonomic richness
4840	27.065	27.5	0.998686	Afrotropic	0.731973	Taxonomic richness
4841	27.065	27.5	1.48339	Afrotropic	0.733465	Taxonomic richness
4842	27.065	27.5	1.48543	Afrotropic	0.741216	Taxonomic richness
4843	27.065	27.5	1.36482	Afrotropic	0.753677	Taxonomic richness
4844	27.065	27.5	1.40994	Afrotropic	0.766884	Taxonomic richness
4845	27.065	27.5	1.24681	Afrotropic	0.777407	Taxonomic richness
4846	27.065	27.5	1.18594	Afrotropic	0.779032	Taxonomic richness
4847	27.065	27.5	1.31859	Afrotropic	0.770387	Taxonomic richness
4848	27.065	27.5	1.45123	Afrotropic	0.782225	Taxonomic richness
4849	27.065	27.5	1.38207	Afrotropic	0.780179	Taxonomic richness
4850	27.065	27.5	0.293103	Afrotropic	0.776501	Taxonomic richness
4851	27.065	27.5	0.739824	Afrotropic	0.768252	Taxonomic richness
4852	27.065	27.5	1.27051	Afrotropic	0.795624	Taxonomic richness
4853	27.065	27.5	1.73596	Afrotropic	0.825325	Taxonomic richness
4854	27.065	27.5	1.83061	Afrotropic	0.839929	Taxonomic richness
4855	27.065	27.5	1.67523	Afrotropic	0.854461	Taxonomic richness
4856	27.065	27.5	1.78451	Afrotropic	0.850016	Taxonomic richness
4857	27.065	27.5	1.62674	Afrotropic	0.819927	Taxonomic richness
4858	27.065	27.5	0.995591	Afrotropic	0.816312	Taxonomic richness
4859	27.065	27.5	0.924749	Afrotropic	0.767828	Taxonomic richness
4860	27.065	27.5	0.630178	Afrotropic	0.730332	Taxonomic richness
4861	27.065	27.5	0.615943	Afrotropic	0.711458	Taxonomic richness
4862	27.065	27.5	0.386171	Afrotropic	0.70281	Taxonomic richness
4863	27.065	27.5	0.147044	Afrotropic	0.684802	Taxonomic richness
4864	27.065	27.5	0.264981	Afrotropic	0.665397	Taxonomic richness
4865	27.065	27.5	0.408985	Afrotropic	0.638899	Taxonomic richness
4866	27.065	27.5	0.623083	Afrotropic	0.604725	Taxonomic richness
4867	27.065	27.5	0.471462	Afrotropic	0.579964	Taxonomic richness
4898	27.065	27.5	0.915577	Afrotropic	0.79122	Taxonomic richness
4899	27.065	27.5	1.5822	Afrotropic	0.824054	Taxonomic richness
4900	27.065	27.5	0.212388	Afrotropic	0.824168	Taxonomic richness
4901	27.065	27.5	0.622452	Afrotropic	0.82198	Taxonomic richness
4902	27.065	27.5	0.648155	Afrotropic	0.835379	Taxonomic richness
4903	27.065	27.5	1.37573	Afrotropic	0.83966	Taxonomic richness
4904	27.065	27.5	1.34229	Afrotropic	0.840791	Taxonomic richness
4905	27.065	27.5	1.58091	Afrotropic	0.841575	Taxonomic richness
4906	27.065	27.5	1.56479	Afrotropic	0.832591	Taxonomic richness
4907	27.065	27.5	1.48511	Afrotropic	0.830144	Taxonomic richness
4908	27.065	27.5	1.51099	Afrotropic	0.826148	Taxonomic richness
4909	27.065	27.5	1.65235	Afrotropic	0.828863	Taxonomic richness
4910	27.065	27.5	1.61998	Afrotropic	0.827092	Taxonomic richness
4911	27.065	27.5	2.01829	Afrotropic	0.827933	Taxonomic richness
4912	27.065	27.5	1.45516	Afrotropic	0.816763	Taxonomic richness
4913	27.065	27.5	1.47912	Afrotropic	0.817254	Taxonomic richness
4914	27.065	27.5	1.6385	Afrotropic	0.832613	Taxonomic richness
4915	27.065	27.5	1.08842	Afrotropic	0.83414	Taxonomic richness
4916	27.065	27.5	1.70542	Afrotropic	0.83022	Taxonomic richness
4917	27.065	27.5	1.88652	Afrotropic	0.823504	Taxonomic richness
4918	27.065	27.5	1.66738	Afrotropic	0.816046	Taxonomic richness
4919	27.065	27.5	1.25691	Afrotropic	0.810307	Taxonomic richness
4920	27.065	27.5	1.438	Afrotropic	0.823732	Taxonomic richness
4921	27.065	27.5	1.85074	Afrotropic	0.842291	Taxonomic richness
4922	27.065	27.5	1.78385	Afrotropic	0.847379	Taxonomic richness
4923	27.065	27.5	1.52781	Afrotropic	0.836169	Taxonomic richness
4924	27.065	27.5	1.44284	Afrotropic	0.816472	Taxonomic richness
4925	27.065	27.5	1.5121	Afrotropic	0.801989	Taxonomic richness
4926	27.065	27.5	1.55247	Afrotropic	0.790343	Taxonomic richness
4927	27.065	27.5	1.51201	Afrotropic	0.776599	Taxonomic richness
4928	27.065	27.5	1.33164	Afrotropic	0.773951	Taxonomic richness
4929	27.065	27.5	1.21983	Afrotropic	0.78042	Taxonomic richness
4930	27.065	27.5	1.05353	Afrotropic	0.786114	Taxonomic richness
4931	27.065	27.5	1.05701	Afrotropic	0.767404	Taxonomic richness
4932	27.065	27.5	0.864952	Afrotropic	0.749186	Taxonomic richness
4933	27.065	27.5	0.537294	Afrotropic	0.734927	Taxonomic richness
4934	27.065	27.5	0.992437	Afrotropic	0.729129	Taxonomic richness
4935	27.065	27.5	1.34859	Afrotropic	0.736442	Taxonomic richness
4936	27.065	27.5	1.38614	Afrotropic	0.755092	Taxonomic richness
4937	27.065	27.5	1.30484	Afrotropic	0.763613	Taxonomic richness
4938	27.065	27.5	1.18612	Afrotropic	0.769419	Taxonomic richness
4939	27.065	27.5	1.30133	Afrotropic	0.772256	Taxonomic richness
4940	27.065	27.5	1.15806	Afrotropic	0.766634	Taxonomic richness
4941	27.065	27.5	1.09948	Afrotropic	0.766667	Taxonomic richness
4942	27.065	27.5	0.908158	Afrotropic	0.770117	Taxonomic richness
4943	27.065	27.5	0.284788	Afrotropic	0.757192	Taxonomic richness
4944	27.065	27.5	0.99	Afrotropic	0.779447	Taxonomic richness
4945	27.065	27.5	1.81106	Afrotropic	0.808156	Taxonomic richness
4946	27.065	27.5	1.61901	Afrotropic	0.825731	Taxonomic richness
4947	27.065	27.5	1.81562	Afrotropic	0.831777	Taxonomic richness
4948	27.065	27.5	1.28538	Afrotropic	0.848833	Taxonomic richness
4949	27.065	27.5	1.30979	Afrotropic	0.846202	Taxonomic richness
4950	27.065	27.5	1.27219	Afrotropic	0.819116	Taxonomic richness
4951	27.065	27.5	1.44022	Afrotropic	0.821525	Taxonomic richness
4952	27.065	27.5	0.266496	Afrotropic	0.784784	Taxonomic richness
4953	27.065	27.5	0.240453	Afrotropic	0.735482	Taxonomic richness
4954	27.065	27.5	0.226905	Afrotropic	0.706245	Taxonomic richness
4955	27.065	27.5	0.28492	Afrotropic	0.698149	Taxonomic richness
4956	27.065	27.5	0.0790608	Afrotropic	0.681497	Taxonomic richness
4957	27.065	27.5	0.0786253	Afrotropic	0.668476	Taxonomic richness
4958	27.065	27.5	0.174559	Afrotropic	0.659096	Taxonomic richness
4959	27.065	27.5	0.0845967	Afrotropic	0.623603	Taxonomic richness
4960	27.065	27.5	1.04674	Afrotropic	0.60375	Taxonomic richness
4994	27.065	27.5	1.87806	Afrotropic	0.815751	Taxonomic richness
4995	27.065	27.5	1.37416	Afrotropic	0.832671	Taxonomic richness
4996	27.065	27.5	0.751381	Afrotropic	0.838791	Taxonomic richness
4997	27.065	27.5	0.670468	Afrotropic	0.842323	Taxonomic richness
4998	27.065	27.5	1.70604	Afrotropic	0.845444	Taxonomic richness
4999	27.065	27.5	1.68611	Afrotropic	0.844889	Taxonomic richness
5000	27.065	27.5	1.27511	Afrotropic	0.830676	Taxonomic richness
5001	27.065	27.5	1.39904	Afrotropic	0.822473	Taxonomic richness
5002	27.065	27.5	1.61658	Afrotropic	0.826032	Taxonomic richness
5003	27.065	27.5	1.74519	Afrotropic	0.824606	Taxonomic richness
5004	27.065	27.5	1.87585	Afrotropic	0.815196	Taxonomic richness
5005	27.065	27.5	1.52499	Afrotropic	0.809445	Taxonomic richness
5006	27.065	27.5	1.66445	Afrotropic	0.80389	Taxonomic richness
5007	27.065	27.5	1.92525	Afrotropic	0.812166	Taxonomic richness
5008	27.065	27.5	1.56545	Afrotropic	0.800029	Taxonomic richness
5009	27.065	27.5	1.62991	Afrotropic	0.786264	Taxonomic richness
5010	27.065	27.5	1.5675	Afrotropic	0.806008	Taxonomic richness
5011	27.065	27.5	1.86844	Afrotropic	0.812933	Taxonomic richness
5012	27.065	27.5	1.82721	Afrotropic	0.813432	Taxonomic richness
5013	27.065	27.5	1.67839	Afrotropic	0.809715	Taxonomic richness
5014	27.065	27.5	1.72653	Afrotropic	0.804127	Taxonomic richness
5015	27.065	27.5	1.32819	Afrotropic	0.798307	Taxonomic richness
5016	27.065	27.5	1.37993	Afrotropic	0.799763	Taxonomic richness
5017	27.065	27.5	1.65524	Afrotropic	0.806116	Taxonomic richness
5018	27.065	27.5	1.51153	Afrotropic	0.821587	Taxonomic richness
5019	27.065	27.5	1.55989	Afrotropic	0.827082	Taxonomic richness
5020	27.065	27.5	1.45903	Afrotropic	0.811496	Taxonomic richness
5021	27.065	27.5	1.46707	Afrotropic	0.801472	Taxonomic richness
5022	27.065	27.5	1.54314	Afrotropic	0.783676	Taxonomic richness
5023	27.065	27.5	1.72854	Afrotropic	0.771974	Taxonomic richness
5024	27.065	27.5	1.6767	Afrotropic	0.775878	Taxonomic richness
5025	27.065	27.5	1.52187	Afrotropic	0.789886	Taxonomic richness
5026	27.065	27.5	1.17301	Afrotropic	0.798083	Taxonomic richness
5027	27.065	27.5	1.28568	Afrotropic	0.789003	Taxonomic richness
5028	27.065	27.5	0.763248	Afrotropic	0.768293	Taxonomic richness
5029	27.065	27.5	0.560962	Afrotropic	0.747454	Taxonomic richness
5030	27.065	27.5	1.19147	Afrotropic	0.740045	Taxonomic richness
5031	27.065	27.5	1.28981	Afrotropic	0.74886	Taxonomic richness
5032	27.065	27.5	1.18973	Afrotropic	0.759017	Taxonomic richness
5033	27.065	27.5	1.06989	Afrotropic	0.763862	Taxonomic richness
5034	27.065	27.5	1.1961	Afrotropic	0.771945	Taxonomic richness
5035	27.065	27.5	1.4185	Afrotropic	0.770859	Taxonomic richness
5036	27.065	27.5	1.09392	Afrotropic	0.762188	Taxonomic richness
5037	27.065	27.5	0.809407	Afrotropic	0.764004	Taxonomic richness
5038	27.065	27.5	1.2578	Afrotropic	0.76105	Taxonomic richness
5039	27.065	27.5	0.636853	Afrotropic	0.760474	Taxonomic richness
5040	27.065	27.5	0.987218	Afrotropic	0.788506	Taxonomic richness
5041	27.065	27.5	1.90636	Afrotropic	0.821858	Taxonomic richness
5042	27.065	27.5	1.28299	Afrotropic	0.821484	Taxonomic richness
5043	27.065	27.5	1.56172	Afrotropic	0.82582	Taxonomic richness
5044	27.065	27.5	1.21286	Afrotropic	0.838775	Taxonomic richness
5045	27.065	27.5	1.22091	Afrotropic	0.847041	Taxonomic richness
5046	27.065	27.5	0.971298	Afrotropic	0.844358	Taxonomic richness
5047	27.065	27.5	0.939855	Afrotropic	0.817532	Taxonomic richness
5048	27.065	27.5	0.276112	Afrotropic	0.795003	Taxonomic richness
5049	27.065	27.5	0.133933	Afrotropic	0.753837	Taxonomic richness
5050	27.065	27.5	0.32739	Afrotropic	0.722834	Taxonomic richness
5051	27.065	27.5	0.255588	Afrotropic	0.709693	Taxonomic richness
5052	27.065	27.5	0.131357	Afrotropic	0.688435	Taxonomic richness
5053	27.065	27.5	0.0207872	Afrotropic	0.682339	Taxonomic richness
5054	27.065	27.5	0.21788	Afrotropic	0.667026	Taxonomic richness
5055	27.065	27.5	0.529251	Afrotropic	0.651199	Taxonomic richness
5056	27.065	27.5	0.736032	Afrotropic	0.633433	Taxonomic richness
5093	27.065	27.5	0.931253	Afrotropic	0.818132	Taxonomic richness
5094	27.065	27.5	1.76609	Afrotropic	0.83272	Taxonomic richness
5095	27.065	27.5	1.57691	Afrotropic	0.838523	Taxonomic richness
5096	27.065	27.5	1.76494	Afrotropic	0.843099	Taxonomic richness
5097	27.065	27.5	1.81161	Afrotropic	0.843211	Taxonomic richness
5098	27.065	27.5	1.63694	Afrotropic	0.829874	Taxonomic richness
5099	27.065	27.5	1.38067	Afrotropic	0.805838	Taxonomic richness
5100	27.065	27.5	1.53246	Afrotropic	0.803294	Taxonomic richness
5101	27.065	27.5	1.37976	Afrotropic	0.812471	Taxonomic richness
5102	27.065	27.5	1.54252	Afrotropic	0.82501	Taxonomic richness
5103	27.065	27.5	1.70154	Afrotropic	0.825878	Taxonomic richness
5104	27.065	27.5	1.29762	Afrotropic	0.812353	Taxonomic richness
5105	27.065	27.5	1.07406	Afrotropic	0.803349	Taxonomic richness
5106	27.065	27.5	1.38172	Afrotropic	0.802546	Taxonomic richness
5107	27.065	27.5	1.73349	Afrotropic	0.809236	Taxonomic richness
5108	27.065	27.5	1.65274	Afrotropic	0.796758	Taxonomic richness
5109	27.065	27.5	1.61091	Afrotropic	0.788152	Taxonomic richness
5110	27.065	27.5	1.49304	Afrotropic	0.786233	Taxonomic richness
5111	27.065	27.5	1.44759	Afrotropic	0.795129	Taxonomic richness
5112	27.065	27.5	1.86613	Afrotropic	0.799424	Taxonomic richness
5113	27.065	27.5	1.64903	Afrotropic	0.803598	Taxonomic richness
5114	27.065	27.5	1.59919	Afrotropic	0.808094	Taxonomic richness
5115	27.065	27.5	1.39592	Afrotropic	0.814555	Taxonomic richness
5116	27.065	27.5	1.08962	Afrotropic	0.812109	Taxonomic richness
5117	27.065	27.5	1.28994	Afrotropic	0.799804	Taxonomic richness
5118	27.065	27.5	1.476	Afrotropic	0.794229	Taxonomic richness
5119	27.065	27.5	1.49836	Afrotropic	0.803136	Taxonomic richness
5120	27.065	27.5	1.72671	Afrotropic	0.804102	Taxonomic richness
5121	27.065	27.5	1.44741	Afrotropic	0.797747	Taxonomic richness
5122	27.065	27.5	1.29679	Afrotropic	0.78145	Taxonomic richness
5123	27.065	27.5	1.28298	Afrotropic	0.776709	Taxonomic richness
5124	27.065	27.5	1.50799	Afrotropic	0.775678	Taxonomic richness
5125	27.065	27.5	1.60125	Afrotropic	0.782669	Taxonomic richness
5126	27.065	27.5	1.47821	Afrotropic	0.798505	Taxonomic richness
5127	27.065	27.5	1.23003	Afrotropic	0.801334	Taxonomic richness
5128	27.065	27.5	1.37011	Afrotropic	0.793373	Taxonomic richness
5129	27.065	27.5	1.29503	Afrotropic	0.76808	Taxonomic richness
5130	27.065	27.5	1.12826	Afrotropic	0.75548	Taxonomic richness
5131	27.065	27.5	1.13378	Afrotropic	0.763482	Taxonomic richness
5132	27.065	27.5	1.18153	Afrotropic	0.7653	Taxonomic richness
5133	27.065	27.5	1.32216	Afrotropic	0.762967	Taxonomic richness
5134	27.065	27.5	1.42143	Afrotropic	0.763603	Taxonomic richness
5135	27.065	27.5	1.34541	Afrotropic	0.761236	Taxonomic richness
5136	27.065	27.5	1.3868	Afrotropic	0.761271	Taxonomic richness
5137	27.065	27.5	1.08679	Afrotropic	0.767236	Taxonomic richness
5138	27.065	27.5	1.3884	Afrotropic	0.767847	Taxonomic richness
5139	27.065	27.5	1.50613	Afrotropic	0.763765	Taxonomic richness
5140	27.065	27.5	1.27971	Afrotropic	0.79039	Taxonomic richness
5141	27.065	27.5	1.93881	Afrotropic	0.81458	Taxonomic richness
5142	27.065	27.5	1.76588	Afrotropic	0.814603	Taxonomic richness
5143	27.065	27.5	1.38765	Afrotropic	0.819579	Taxonomic richness
5144	27.065	27.5	0.814691	Afrotropic	0.833524	Taxonomic richness
5145	27.065	27.5	0.777303	Afrotropic	0.848263	Taxonomic richness
5146	27.065	27.5	1.25991	Afrotropic	0.855116	Taxonomic richness
5147	27.065	27.5	1.08861	Afrotropic	0.840415	Taxonomic richness
5148	27.065	27.5	0.960897	Afrotropic	0.8147	Taxonomic richness
5149	27.065	27.5	0.447702	Afrotropic	0.79446	Taxonomic richness
5150	27.065	27.5	0.518488	Afrotropic	0.765141	Taxonomic richness
5151	27.065	27.5	0.368422	Afrotropic	0.74006	Taxonomic richness
5152	27.065	27.5	0.184482	Afrotropic	0.716485	Taxonomic richness
5153	27.065	27.5	0.559824	Afrotropic	0.700807	Taxonomic richness
5154	27.065	27.5	1.01968	Afrotropic	0.667915	Taxonomic richness
5155	27.065	27.5	0.74541	Afrotropic	0.654637	Taxonomic richness
5156	27.065	27.5	0.742473	Afrotropic	0.634321	Taxonomic richness
5157	27.065	27.5	1.0049	Afrotropic	0.582477	Taxonomic richness
5193	27.065	27.5	1.73093	Afrotropic	0.804777	Taxonomic richness
5194	27.065	27.5	1.73517	Afrotropic	0.822748	Taxonomic richness
5195	27.065	27.5	1.75227	Afrotropic	0.833048	Taxonomic richness
5196	27.065	27.5	1.41465	Afrotropic	0.827593	Taxonomic richness
5197	27.065	27.5	1.41975	Afrotropic	0.794705	Taxonomic richness
5198	27.065	27.5	1.17915	Afrotropic	0.783459	Taxonomic richness
5199	27.065	27.5	1.20187	Afrotropic	0.784591	Taxonomic richness
5200	27.065	27.5	1.38999	Afrotropic	0.791667	Taxonomic richness
5201	27.065	27.5	1.2056	Afrotropic	0.804336	Taxonomic richness
5202	27.065	27.5	1.18477	Afrotropic	0.816825	Taxonomic richness
5203	27.065	27.5	1.20251	Afrotropic	0.816104	Taxonomic richness
5204	27.065	27.5	1.04588	Afrotropic	0.801026	Taxonomic richness
5205	27.065	27.5	1.3598	Afrotropic	0.799745	Taxonomic richness
5206	27.065	27.5	1.25167	Afrotropic	0.799839	Taxonomic richness
5207	27.065	27.5	1.45608	Afrotropic	0.799469	Taxonomic richness
5208	27.065	27.5	1.59556	Afrotropic	0.795333	Taxonomic richness
5209	27.065	27.5	1.33919	Afrotropic	0.789587	Taxonomic richness
5210	27.065	27.5	1.2778	Afrotropic	0.788177	Taxonomic richness
5211	27.065	27.5	1.61778	Afrotropic	0.797485	Taxonomic richness
5212	27.065	27.5	1.20211	Afrotropic	0.800362	Taxonomic richness
5213	27.065	27.5	1.09074	Afrotropic	0.804537	Taxonomic richness
5214	27.065	27.5	1.59287	Afrotropic	0.815834	Taxonomic richness
5215	27.065	27.5	1.54312	Afrotropic	0.827479	Taxonomic richness
5216	27.065	27.5	1.29263	Afrotropic	0.819674	Taxonomic richness
5217	27.065	27.5	1.20002	Afrotropic	0.80212	Taxonomic richness
5218	27.065	27.5	1.29582	Afrotropic	0.794205	Taxonomic richness
5219	27.065	27.5	1.25935	Afrotropic	0.797142	Taxonomic richness
5220	27.065	27.5	1.28062	Afrotropic	0.796258	Taxonomic richness
5221	27.065	27.5	1.15562	Afrotropic	0.785953	Taxonomic richness
5222	27.065	27.5	1.29317	Afrotropic	0.778668	Taxonomic richness
5223	27.065	27.5	1.36489	Afrotropic	0.773801	Taxonomic richness
5224	27.065	27.5	1.70082	Afrotropic	0.772179	Taxonomic richness
5225	27.065	27.5	1.46912	Afrotropic	0.771104	Taxonomic richness
5226	27.065	27.5	1.26427	Afrotropic	0.773969	Taxonomic richness
5227	27.065	27.5	1.21917	Afrotropic	0.779486	Taxonomic richness
5228	27.065	27.5	1.37143	Afrotropic	0.789384	Taxonomic richness
5229	27.065	27.5	1.13	Afrotropic	0.782766	Taxonomic richness
5230	27.065	27.5	1.14884	Afrotropic	0.768487	Taxonomic richness
5231	27.065	27.5	1.09074	Afrotropic	0.760802	Taxonomic richness
5232	27.065	27.5	1.00531	Afrotropic	0.75838	Taxonomic richness
5233	27.065	27.5	1.10697	Afrotropic	0.755281	Taxonomic richness
5234	27.065	27.5	1.17384	Afrotropic	0.746825	Taxonomic richness
5235	27.065	27.5	1.31128	Afrotropic	0.744829	Taxonomic richness
5236	27.065	27.5	1.32116	Afrotropic	0.760993	Taxonomic richness
5237	27.065	27.5	1.46044	Afrotropic	0.769333	Taxonomic richness
5238	27.065	27.5	1.27733	Afrotropic	0.767623	Taxonomic richness
5239	27.065	27.5	0.907111	Afrotropic	0.769392	Taxonomic richness
5240	27.065	27.5	1.20551	Afrotropic	0.775629	Taxonomic richness
5241	27.065	27.5	1.77673	Afrotropic	0.786306	Taxonomic richness
5242	27.065	27.5	1.59141	Afrotropic	0.801898	Taxonomic richness
5243	27.065	27.5	1.54219	Afrotropic	0.814296	Taxonomic richness
5244	27.065	27.5	1.29287	Afrotropic	0.819313	Taxonomic richness
5245	27.065	27.5	0.553752	Afrotropic	0.824558	Taxonomic richness
5246	27.065	27.5	1.00856	Afrotropic	0.852838	Taxonomic richness
5247	27.065	27.5	1.24261	Afrotropic	0.836705	Taxonomic richness
5248	27.065	27.5	1.3751	Afrotropic	0.831162	Taxonomic richness
5249	27.065	27.5	1.16993	Afrotropic	0.827347	Taxonomic richness
5250	27.065	27.5	0.977538	Afrotropic	0.802934	Taxonomic richness
5251	27.065	27.5	1.08375	Afrotropic	0.771877	Taxonomic richness
5252	27.065	27.5	0.940374	Afrotropic	0.755047	Taxonomic richness
5253	27.065	27.5	1.02894	Afrotropic	0.711527	Taxonomic richness
5254	27.065	27.5	0.958121	Afrotropic	0.670002	Taxonomic richness
5255	27.065	27.5	0.732405	Afrotropic	0.649115	Taxonomic richness
5256	27.065	27.5	0.429366	Afrotropic	0.636706	Taxonomic richness
5257	27.065	27.5	0.985307	Afrotropic	0.599143	Taxonomic richness
5290	27.065	27.5	1.37736	Afrotropic	0.768042	Taxonomic richness
5291	27.065	27.5	1.79911	Afrotropic	0.788426	Taxonomic richness
5292	27.065	27.5	1.62613	Afrotropic	0.795351	Taxonomic richness
5293	27.065	27.5	1.48164	Afrotropic	0.796414	Taxonomic richness
5294	27.065	27.5	1.27128	Afrotropic	0.791731	Taxonomic richness
5295	27.065	27.5	1.53037	Afrotropic	0.783306	Taxonomic richness
5296	27.065	27.5	1.28997	Afrotropic	0.775444	Taxonomic richness
5297	27.065	27.5	1.3458	Afrotropic	0.780916	Taxonomic richness
5298	27.065	27.5	1.2612	Afrotropic	0.784148	Taxonomic richness
5299	27.065	27.5	1.08176	Afrotropic	0.78579	Taxonomic richness
5300	27.065	27.5	1.19003	Afrotropic	0.783838	Taxonomic richness
5301	27.065	27.5	1.28929	Afrotropic	0.785482	Taxonomic richness
5302	27.065	27.5	0.966178	Afrotropic	0.792086	Taxonomic richness
5303	27.065	27.5	1.10585	Afrotropic	0.795568	Taxonomic richness
5304	27.065	27.5	1.2164	Afrotropic	0.799437	Taxonomic richness
5305	27.065	27.5	1.25728	Afrotropic	0.802754	Taxonomic richness
5306	27.065	27.5	1.52646	Afrotropic	0.794885	Taxonomic richness
5307	27.065	27.5	1.4707	Afrotropic	0.786552	Taxonomic richness
5308	27.065	27.5	1.41277	Afrotropic	0.795059	Taxonomic richness
5309	27.065	27.5	1.51759	Afrotropic	0.799412	Taxonomic richness
5310	27.065	27.5	0.977386	Afrotropic	0.799026	Taxonomic richness
5311	27.065	27.5	1.39337	Afrotropic	0.804174	Taxonomic richness
5312	27.065	27.5	1.42534	Afrotropic	0.812181	Taxonomic richness
5313	27.065	27.5	1.19274	Afrotropic	0.819369	Taxonomic richness
5314	27.065	27.5	1.30802	Afrotropic	0.814459	Taxonomic richness
5315	27.065	27.5	1.02042	Afrotropic	0.805376	Taxonomic richness
5316	27.065	27.5	0.942946	Afrotropic	0.793738	Taxonomic richness
5317	27.065	27.5	1.01822	Afrotropic	0.78834	Taxonomic richness
5318	27.065	27.5	1.1711	Afrotropic	0.790417	Taxonomic richness
5319	27.065	27.5	1.10894	Afrotropic	0.79098	Taxonomic richness
5320	27.065	27.5	1.45489	Afrotropic	0.783377	Taxonomic richness
5321	27.065	27.5	1.39613	Afrotropic	0.773672	Taxonomic richness
5322	27.065	27.5	1.31404	Afrotropic	0.768589	Taxonomic richness
5323	27.065	27.5	1.07946	Afrotropic	0.763919	Taxonomic richness
5324	27.065	27.5	1.2859	Afrotropic	0.760324	Taxonomic richness
5325	27.065	27.5	1.12178	Afrotropic	0.758516	Taxonomic richness
5326	27.065	27.5	1.16344	Afrotropic	0.769382	Taxonomic richness
5327	27.065	27.5	1.02064	Afrotropic	0.771157	Taxonomic richness
5328	27.065	27.5	1.05385	Afrotropic	0.767141	Taxonomic richness
5329	27.065	27.5	1.0988	Afrotropic	0.760564	Taxonomic richness
5330	27.065	27.5	1.18575	Afrotropic	0.757494	Taxonomic richness
5331	27.065	27.5	1.2158	Afrotropic	0.747776	Taxonomic richness
5332	27.065	27.5	0.938208	Afrotropic	0.736629	Taxonomic richness
5333	27.065	27.5	1.00068	Afrotropic	0.739543	Taxonomic richness
5334	27.065	27.5	1.17373	Afrotropic	0.755104	Taxonomic richness
5335	27.065	27.5	1.04463	Afrotropic	0.765633	Taxonomic richness
5336	27.065	27.5	1.08271	Afrotropic	0.765664	Taxonomic richness
5337	27.065	27.5	1.10675	Afrotropic	0.765095	Taxonomic richness
5338	27.065	27.5	1.02436	Afrotropic	0.76925	Taxonomic richness
5339	27.065	27.5	1.4297	Afrotropic	0.796739	Taxonomic richness
5340	27.065	27.5	1.62517	Afrotropic	0.797721	Taxonomic richness
5341	27.065	27.5	1.59752	Afrotropic	0.808342	Taxonomic richness
5342	27.065	27.5	1.01447	Afrotropic	0.810128	Taxonomic richness
5343	27.065	27.5	0.699066	Afrotropic	0.811892	Taxonomic richness
5344	27.065	27.5	1.03514	Afrotropic	0.828688	Taxonomic richness
5345	27.065	27.5	1.26559	Afrotropic	0.816616	Taxonomic richness
5346	27.065	27.5	1.0147	Afrotropic	0.802985	Taxonomic richness
5347	27.065	27.5	1.05637	Afrotropic	0.807089	Taxonomic richness
5348	27.065	27.5	0.990602	Afrotropic	0.788457	Taxonomic richness
5349	27.065	27.5	1.21246	Afrotropic	0.776787	Taxonomic richness
5350	27.065	27.5	0.996902	Afrotropic	0.764697	Taxonomic richness
5351	27.065	27.5	0.895649	Afrotropic	0.719238	Taxonomic richness
5352	27.065	27.5	1.01206	Afrotropic	0.694211	Taxonomic richness
5353	27.065	27.5	0.271239	Afrotropic	0.675497	Taxonomic richness
5354	27.065	27.5	0.491697	Afrotropic	0.648774	Taxonomic richness
5355	27.065	27.5	0.625358	Afrotropic	0.627251	Taxonomic richness
5385	27.065	27.5	0.968113	Afrotropic	0.781032	Taxonomic richness
5386	27.065	27.5	2.03759	Afrotropic	0.789345	Taxonomic richness
5387	27.065	27.5	1.55555	Afrotropic	0.779153	Taxonomic richness
5388	27.065	27.5	1.70358	Afrotropic	0.769321	Taxonomic richness
5389	27.065	27.5	1.61187	Afrotropic	0.771708	Taxonomic richness
5390	27.065	27.5	1.59859	Afrotropic	0.776806	Taxonomic richness
5391	27.065	27.5	1.56143	Afrotropic	0.780148	Taxonomic richness
5392	27.065	27.5	1.61458	Afrotropic	0.782897	Taxonomic richness
5393	27.065	27.5	1.30044	Afrotropic	0.780367	Taxonomic richness
5394	27.065	27.5	1.37638	Afrotropic	0.776698	Taxonomic richness
5395	27.065	27.5	1.27188	Afrotropic	0.781109	Taxonomic richness
5396	27.065	27.5	1.2816	Afrotropic	0.776905	Taxonomic richness
5397	27.065	27.5	1.37059	Afrotropic	0.777551	Taxonomic richness
5398	27.065	27.5	1.10482	Afrotropic	0.789157	Taxonomic richness
5399	27.065	27.5	1.17044	Afrotropic	0.79224	Taxonomic richness
5400	27.065	27.5	1.12082	Afrotropic	0.795742	Taxonomic richness
5401	27.065	27.5	1.17093	Afrotropic	0.798694	Taxonomic richness
5402	27.065	27.5	1.47565	Afrotropic	0.797837	Taxonomic richness
5403	27.065	27.5	1.08394	Afrotropic	0.795531	Taxonomic richness
5404	27.065	27.5	1.26459	Afrotropic	0.794161	Taxonomic richness
5405	27.065	27.5	1.10426	Afrotropic	0.795701	Taxonomic richness
5406	27.065	27.5	0.736429	Afrotropic	0.794327	Taxonomic richness
5407	27.065	27.5	1.2631	Afrotropic	0.800613	Taxonomic richness
5408	27.065	27.5	0.889008	Afrotropic	0.804838	Taxonomic richness
5409	27.065	27.5	1.16243	Afrotropic	0.807167	Taxonomic richness
5410	27.065	27.5	1.15397	Afrotropic	0.805441	Taxonomic richness
5411	27.065	27.5	0.843101	Afrotropic	0.799976	Taxonomic richness
5412	27.065	27.5	1.02521	Afrotropic	0.789311	Taxonomic richness
5413	27.065	27.5	0.988916	Afrotropic	0.78527	Taxonomic richness
5414	27.065	27.5	1.24394	Afrotropic	0.792452	Taxonomic richness
5415	27.065	27.5	1.46522	Afrotropic	0.795948	Taxonomic richness
5416	27.065	27.5	1.36818	Afrotropic	0.784417	Taxonomic richness
5417	27.065	27.5	1.21011	Afrotropic	0.771878	Taxonomic richness
5418	27.065	27.5	1.16134	Afrotropic	0.760636	Taxonomic richness
5419	27.065	27.5	1.02522	Afrotropic	0.753074	Taxonomic richness
5420	27.065	27.5	1.12257	Afrotropic	0.753779	Taxonomic richness
5421	27.065	27.5	1.21969	Afrotropic	0.753831	Taxonomic richness
5422	27.065	27.5	1.20511	Afrotropic	0.755814	Taxonomic richness
5423	27.065	27.5	1.24452	Afrotropic	0.757137	Taxonomic richness
5424	27.065	27.5	1.06037	Afrotropic	0.757183	Taxonomic richness
5425	27.065	27.5	1.20586	Afrotropic	0.7514	Taxonomic richness
5426	27.065	27.5	1.22202	Afrotropic	0.749447	Taxonomic richness
5427	27.065	27.5	1.16611	Afrotropic	0.745412	Taxonomic richness
5428	27.065	27.5	0.861025	Afrotropic	0.737668	Taxonomic richness
5429	27.065	27.5	0.761624	Afrotropic	0.746174	Taxonomic richness
5430	27.065	27.5	1.09754	Afrotropic	0.751592	Taxonomic richness
5431	27.065	27.5	1.13183	Afrotropic	0.758715	Taxonomic richness
5432	27.065	27.5	1.14578	Afrotropic	0.758746	Taxonomic richness
5433	27.065	27.5	1.0841	Afrotropic	0.758774	Taxonomic richness
5434	27.065	27.5	1.05804	Afrotropic	0.763749	Taxonomic richness
5435	27.065	27.5	1.26736	Afrotropic	0.788847	Taxonomic richness
5436	27.065	27.5	1.42142	Afrotropic	0.790397	Taxonomic richness
5437	27.065	27.5	1.28861	Afrotropic	0.810709	Taxonomic richness
5438	27.065	27.5	0.405982	Afrotropic	0.81248	Taxonomic richness
5439	27.065	27.5	0.93615	Afrotropic	0.799771	Taxonomic richness
5440	27.065	27.5	1.12691	Afrotropic	0.797392	Taxonomic richness
5441	27.065	27.5	1.27571	Afrotropic	0.790989	Taxonomic richness
5442	27.065	27.5	0.921033	Afrotropic	0.764502	Taxonomic richness
5443	27.065	27.5	0.200122	Afrotropic	0.751865	Taxonomic richness
5444	27.065	27.5	0.691805	Afrotropic	0.73656	Taxonomic richness
5445	27.065	27.5	0.379527	Afrotropic	0.702849	Taxonomic richness
5446	27.065	27.5	0.506286	Afrotropic	0.69525	Taxonomic richness
5447	27.065	27.5	1.29818	Afrotropic	0.696223	Taxonomic richness
5448	27.065	27.5	1.28991	Afrotropic	0.692293	Taxonomic richness
5449	27.065	27.5	0.965155	Afrotropic	0.667376	Taxonomic richness
5450	27.065	27.5	0.683827	Afrotropic	0.620347	Taxonomic richness
5451	27.065	27.5	0.411093	Afrotropic	0.579072	Taxonomic richness
5478	27.065	27.5	0.769132	Afrotropic	0.793632	Taxonomic richness
5479	27.065	27.5	2.12107	Afrotropic	0.805428	Taxonomic richness
5480	27.065	27.5	1.71399	Afrotropic	0.801456	Taxonomic richness
5481	27.065	27.5	1.56025	Afrotropic	0.781309	Taxonomic richness
5482	27.065	27.5	1.36517	Afrotropic	0.780896	Taxonomic richness
5483	27.065	27.5	1.44828	Afrotropic	0.779944	Taxonomic richness
5484	27.065	27.5	1.44495	Afrotropic	0.780594	Taxonomic richness
5485	27.065	27.5	1.46986	Afrotropic	0.783354	Taxonomic richness
5486	27.065	27.5	1.58136	Afrotropic	0.794572	Taxonomic richness
5487	27.065	27.5	1.39066	Afrotropic	0.788219	Taxonomic richness
5488	27.065	27.5	1.40194	Afrotropic	0.776692	Taxonomic richness
5489	27.065	27.5	1.27969	Afrotropic	0.772324	Taxonomic richness
5490	27.065	27.5	1.13199	Afrotropic	0.76898	Taxonomic richness
5491	27.065	27.5	1.14241	Afrotropic	0.771387	Taxonomic richness
5492	27.065	27.5	1.11519	Afrotropic	0.77874	Taxonomic richness
5493	27.065	27.5	1.0515	Afrotropic	0.782598	Taxonomic richness
5494	27.065	27.5	0.989814	Afrotropic	0.78216	Taxonomic richness
5495	27.065	27.5	1.12408	Afrotropic	0.783841	Taxonomic richness
5496	27.065	27.5	1.13134	Afrotropic	0.797496	Taxonomic richness
5497	27.065	27.5	0.992698	Afrotropic	0.799963	Taxonomic richness
5498	27.065	27.5	1.12248	Afrotropic	0.793288	Taxonomic richness
5499	27.065	27.5	0.927982	Afrotropic	0.790375	Taxonomic richness
5500	27.065	27.5	0.896742	Afrotropic	0.784272	Taxonomic richness
5501	27.065	27.5	0.933934	Afrotropic	0.787478	Taxonomic richness
5502	27.065	27.5	0.52373	Afrotropic	0.795088	Taxonomic richness
5503	27.065	27.5	0.690934	Afrotropic	0.799503	Taxonomic richness
5504	27.065	27.5	0.611066	Afrotropic	0.795238	Taxonomic richness
5505	27.065	27.5	0.680682	Afrotropic	0.786744	Taxonomic richness
5506	27.065	27.5	1.05272	Afrotropic	0.782065	Taxonomic richness
5507	27.065	27.5	1.02	Afrotropic	0.782668	Taxonomic richness
5508	27.065	27.5	1.24628	Afrotropic	0.792548	Taxonomic richness
5509	27.065	27.5	1.26979	Afrotropic	0.792612	Taxonomic richness
5510	27.065	27.5	1.21122	Afrotropic	0.779071	Taxonomic richness
5511	27.065	27.5	1.02434	Afrotropic	0.761669	Taxonomic richness
5512	27.065	27.5	1.11984	Afrotropic	0.752141	Taxonomic richness
5513	27.065	27.5	1.11482	Afrotropic	0.74953	Taxonomic richness
5514	27.065	27.5	1.12901	Afrotropic	0.75291	Taxonomic richness
5515	27.065	27.5	1.09412	Afrotropic	0.754922	Taxonomic richness
5516	27.065	27.5	1.22934	Afrotropic	0.756264	Taxonomic richness
5517	27.065	27.5	1.22532	Afrotropic	0.768636	Taxonomic richness
5518	27.065	27.5	1.06746	Afrotropic	0.77504	Taxonomic richness
5519	27.065	27.5	1.19848	Afrotropic	0.766344	Taxonomic richness
5520	27.065	27.5	1.01031	Afrotropic	0.751871	Taxonomic richness
5521	27.065	27.5	0.878067	Afrotropic	0.74231	Taxonomic richness
5522	27.065	27.5	0.607329	Afrotropic	0.739484	Taxonomic richness
5523	27.065	27.5	0.897371	Afrotropic	0.743092	Taxonomic richness
5524	27.065	27.5	1.16805	Afrotropic	0.753342	Taxonomic richness
5525	27.065	27.5	1.26622	Afrotropic	0.757268	Taxonomic richness
5526	27.065	27.5	1.32968	Afrotropic	0.752084	Taxonomic richness
5527	27.065	27.5	1.24628	Afrotropic	0.756685	Taxonomic richness
5528	27.065	27.5	0.882353	Afrotropic	0.766654	Taxonomic richness
5529	27.065	27.5	1.44983	Afrotropic	0.780422	Taxonomic richness
5530	27.065	27.5	1.25824	Afrotropic	0.790981	Taxonomic richness
5531	27.065	27.5	1.49275	Afrotropic	0.820352	Taxonomic richness
5532	27.065	27.5	0.924433	Afrotropic	0.82325	Taxonomic richness
5533	27.065	27.5	0.820593	Afrotropic	0.800387	Taxonomic richness
5534	27.065	27.5	1.24576	Afrotropic	0.793072	Taxonomic richness
5535	27.065	27.5	1.15147	Afrotropic	0.776092	Taxonomic richness
5536	27.065	27.5	0.959677	Afrotropic	0.749605	Taxonomic richness
5537	27.065	27.5	0.713325	Afrotropic	0.717183	Taxonomic richness
5538	27.065	27.5	0.614488	Afrotropic	0.704852	Taxonomic richness
5539	27.065	27.5	0.991094	Afrotropic	0.623062	Taxonomic richness
5540	27.065	27.5	0.458196	Afrotropic	0.575758	Taxonomic richness
5567	27.065	27.5	1.92478	Afrotropic	0.818905	Taxonomic richness
5568	27.065	27.5	1.86075	Afrotropic	0.813148	Taxonomic richness
5569	27.065	27.5	1.48969	Afrotropic	0.79791	Taxonomic richness
5570	27.065	27.5	1.71326	Afrotropic	0.795143	Taxonomic richness
5571	27.065	27.5	1.60038	Afrotropic	0.797671	Taxonomic richness
5572	27.065	27.5	1.44763	Afrotropic	0.792431	Taxonomic richness
5573	27.065	27.5	1.36888	Afrotropic	0.790044	Taxonomic richness
5574	27.065	27.5	1.40614	Afrotropic	0.798015	Taxonomic richness
5575	27.065	27.5	1.53306	Afrotropic	0.803291	Taxonomic richness
5576	27.065	27.5	1.33453	Afrotropic	0.796792	Taxonomic richness
5577	27.065	27.5	1.1308	Afrotropic	0.787936	Taxonomic richness
5578	27.065	27.5	0.853112	Afrotropic	0.776279	Taxonomic richness
5579	27.065	27.5	0.911114	Afrotropic	0.770123	Taxonomic richness
5580	27.065	27.5	1.10273	Afrotropic	0.761847	Taxonomic richness
5581	27.065	27.5	0.992718	Afrotropic	0.774335	Taxonomic richness
5582	27.065	27.5	1.15717	Afrotropic	0.778886	Taxonomic richness
5583	27.065	27.5	1.12337	Afrotropic	0.771092	Taxonomic richness
5584	27.065	27.5	0.996473	Afrotropic	0.775182	Taxonomic richness
5585	27.065	27.5	0.787889	Afrotropic	0.790247	Taxonomic richness
5586	27.065	27.5	1.0263	Afrotropic	0.79533	Taxonomic richness
5587	27.065	27.5	1.02965	Afrotropic	0.788889	Taxonomic richness
5588	27.065	27.5	1.12676	Afrotropic	0.782138	Taxonomic richness
5589	27.065	27.5	1.06903	Afrotropic	0.777849	Taxonomic richness
5590	27.065	27.5	1.01591	Afrotropic	0.780131	Taxonomic richness
5591	27.065	27.5	0.955774	Afrotropic	0.781839	Taxonomic richness
5592	27.065	27.5	0.675808	Afrotropic	0.786175	Taxonomic richness
[truncated: 29,423 more rows]

## Sheet: Fit
Row	lat	lon	Shannon	REALM	visregFit	Lower_Ci	Higher_Ci	Type
1	27.065	27.5	0	Afrotropic	0.669866	0.662012	0.677719	Taxonomic richness
2	27.065	27.5	0.023187	Afrotropic	0.672477	0.664921	0.680034	Taxonomic richness
3	27.065	27.5	0.0463739	Afrotropic	0.675088	0.667824	0.682352	Taxonomic richness
4	27.065	27.5	0.0695609	Afrotropic	0.677698	0.670722	0.684674	Taxonomic richness
5	27.065	27.5	0.0927478	Afrotropic	0.680306	0.673612	0.686999	Taxonomic richness
6	27.065	27.5	0.115935	Afrotropic	0.68291	0.676493	0.689328	Taxonomic richness
7	27.065	27.5	0.139122	Afrotropic	0.685511	0.679363	0.691659	Taxonomic richness
8	27.065	27.5	0.162309	Afrotropic	0.688107	0.68222	0.693994	Taxonomic richness
9	27.065	27.5	0.185496	Afrotropic	0.690697	0.685061	0.696332	Taxonomic richness
10	27.065	27.5	0.208683	Afrotropic	0.693279	0.687885	0.698672	Taxonomic richness
11	27.065	27.5	0.23187	Afrotropic	0.695853	0.69069	0.701016	Taxonomic richness
12	27.065	27.5	0.255056	Afrotropic	0.698418	0.693473	0.703363	Taxonomic richness
13	27.065	27.5	0.278243	Afrotropic	0.700973	0.696233	0.705713	Taxonomic richness
14	27.065	27.5	0.30143	Afrotropic	0.703515	0.698966	0.708065	Taxonomic richness
15	27.065	27.5	0.324617	Afrotropic	0.706046	0.70167	0.710421	Taxonomic richness
16	27.065	27.5	0.347804	Afrotropic	0.708562	0.704345	0.712779	Taxonomic richness
17	27.065	27.5	0.370991	Afrotropic	0.711063	0.706986	0.71514	Taxonomic richness
18	27.065	27.5	0.394178	Afrotropic	0.713548	0.709594	0.717503	Taxonomic richness
19	27.065	27.5	0.417365	Afrotropic	0.716016	0.712166	0.719867	Taxonomic richness
20	27.065	27.5	0.440552	Afrotropic	0.718466	0.714701	0.722231	Taxonomic richness
21	27.065	27.5	0.463739	Afrotropic	0.720896	0.717198	0.724594	Taxonomic richness
22	27.065	27.5	0.486926	Afrotropic	0.723306	0.719658	0.726954	Taxonomic richness
23	27.065	27.5	0.510113	Afrotropic	0.725694	0.722079	0.729309	Taxonomic richness
24	27.065	27.5	0.5333	Afrotropic	0.72806	0.724463	0.731656	Taxonomic richness
25	27.065	27.5	0.556487	Afrotropic	0.730402	0.72681	0.733994	Taxonomic richness
26	27.065	27.5	0.579674	Afrotropic	0.732719	0.72912	0.736319	Taxonomic richness
27	27.065	27.5	0.602861	Afrotropic	0.735011	0.731395	0.738628	Taxonomic richness
28	27.065	27.5	0.626048	Afrotropic	0.737277	0.733635	0.740918	Taxonomic richness
29	27.065	27.5	0.649235	Afrotropic	0.739515	0.735843	0.743188	Taxonomic richness
30	27.065	27.5	0.672422	Afrotropic	0.741725	0.738018	0.745433	Taxonomic richness
31	27.065	27.5	0.695609	Afrotropic	0.743906	0.740161	0.747652	Taxonomic richness
32	27.065	27.5	0.718796	Afrotropic	0.746058	0.742274	0.749841	Taxonomic richness
33	27.065	27.5	0.741982	Afrotropic	0.748179	0.744358	0.752	Taxonomic richness
34	27.065	27.5	0.765169	Afrotropic	0.750269	0.746412	0.754125	Taxonomic richness
35	27.065	27.5	0.788356	Afrotropic	0.752327	0.748438	0.756215	Taxonomic richness
36	27.065	27.5	0.811543	Afrotropic	0.754353	0.750436	0.758269	Taxonomic richness
37	27.065	27.5	0.83473	Afrotropic	0.756346	0.752407	0.760285	Taxonomic richness
38	27.065	27.5	0.857917	Afrotropic	0.758306	0.75435	0.762262	Taxonomic richness
39	27.065	27.5	0.881104	Afrotropic	0.760232	0.756266	0.764199	Taxonomic richness
40	27.065	27.5	0.904291	Afrotropic	0.762125	0.758156	0.766095	Taxonomic richness
41	27.065	27.5	0.927478	Afrotropic	0.763984	0.760018	0.76795	Taxonomic richness
42	27.065	27.5	0.950665	Afrotropic	0.765809	0.761855	0.769763	Taxonomic richness
43	27.065	27.5	0.973852	Afrotropic	0.7676	0.763664	0.771535	Taxonomic richness
44	27.065	27.5	0.997039	Afrotropic	0.769356	0.765448	0.773264	Taxonomic richness
45	27.065	27.5	1.02023	Afrotropic	0.771078	0.767204	0.774952	Taxonomic richness
46	27.065	27.5	1.04341	Afrotropic	0.772766	0.768934	0.776598	Taxonomic richness
47	27.065	27.5	1.0666	Afrotropic	0.774421	0.770637	0.778204	Taxonomic richness
48	27.065	27.5	1.08979	Afrotropic	0.776041	0.772313	0.77977	Taxonomic richness
49	27.065	27.5	1.11297	Afrotropic	0.777628	0.77396	0.781296	Taxonomic richness
50	27.065	27.5	1.13616	Afrotropic	0.779182	0.77558	0.782785	Taxonomic richness
51	27.065	27.5	1.15935	Afrotropic	0.780704	0.777171	0.784237	Taxonomic richness
52	27.065	27.5	1.18253	Afrotropic	0.782193	0.778732	0.785654	Taxonomic richness
53	27.065	27.5	1.20572	Afrotropic	0.78365	0.780262	0.787038	Taxonomic richness
54	27.065	27.5	1.22891	Afrotropic	0.785076	0.781761	0.788392	Taxonomic richness
55	27.065	27.5	1.2521	Afrotropic	0.786472	0.783226	0.789718	Taxonomic richness
56	27.065	27.5	1.27528	Afrotropic	0.787838	0.784657	0.791019	Taxonomic richness
57	27.065	27.5	1.29847	Afrotropic	0.789175	0.78605	0.792299	Taxonomic richness
58	27.065	27.5	1.32166	Afrotropic	0.790483	0.787405	0.793561	Taxonomic richness
59	27.065	27.5	1.34484	Afrotropic	0.791765	0.78872	0.794809	Taxonomic richness
60	27.065	27.5	1.36803	Afrotropic	0.793019	0.789991	0.796047	Taxonomic richness
61	27.065	27.5	1.39122	Afrotropic	0.794248	0.791218	0.797278	Taxonomic richness
62	27.065	27.5	1.4144	Afrotropic	0.795452	0.792399	0.798506	Taxonomic richness
63	27.065	27.5	1.43759	Afrotropic	0.796633	0.793533	0.799734	Taxonomic richness
64	27.065	27.5	1.46078	Afrotropic	0.797792	0.79462	0.800964	Taxonomic richness
65	27.065	27.5	1.48396	Afrotropic	0.798929	0.79566	0.802198	Taxonomic richness
66	27.065	27.5	1.50715	Afrotropic	0.800045	0.796655	0.803436	Taxonomic richness
67	27.065	27.5	1.53034	Afrotropic	0.801143	0.797606	0.80468	Taxonomic richness
68	27.065	27.5	1.55353	Afrotropic	0.802223	0.798517	0.805929	Taxonomic richness
69	27.065	27.5	1.57671	Afrotropic	0.803285	0.799389	0.807182	Taxonomic richness
70	27.065	27.5	1.5999	Afrotropic	0.804333	0.800225	0.80844	Taxonomic richness
71	27.065	27.5	1.62309	Afrotropic	0.805366	0.801029	0.809702	Taxonomic richness
72	27.065	27.5	1.64627	Afrotropic	0.806385	0.801804	0.810966	Taxonomic richness
73	27.065	27.5	1.66946	Afrotropic	0.807393	0.802552	0.812234	Taxonomic richness
74	27.065	27.5	1.69265	Afrotropic	0.80839	0.803276	0.813503	Taxonomic richness
75	27.065	27.5	1.71583	Afrotropic	0.809377	0.803978	0.814775	Taxonomic richness
76	27.065	27.5	1.73902	Afrotropic	0.810355	0.804662	0.816048	Taxonomic richness
77	27.065	27.5	1.76221	Afrotropic	0.811325	0.805328	0.817322	Taxonomic richness
78	27.065	27.5	1.7854	Afrotropic	0.812289	0.80598	0.818598	Taxonomic richness
79	27.065	27.5	1.80858	Afrotropic	0.813247	0.806619	0.819875	Taxonomic richness
80	27.065	27.5	1.83177	Afrotropic	0.8142	0.807247	0.821153	Taxonomic richness
81	27.065	27.5	1.85496	Afrotropic	0.815149	0.807865	0.822433	Taxonomic richness
82	27.065	27.5	1.87814	Afrotropic	0.816094	0.808475	0.823714	Taxonomic richness
83	27.065	27.5	1.90133	Afrotropic	0.817037	0.809078	0.824996	Taxonomic richness
84	27.065	27.5	1.92452	Afrotropic	0.817978	0.809675	0.82628	Taxonomic richness
85	27.065	27.5	1.9477	Afrotropic	0.818916	0.810268	0.827565	Taxonomic richness
86	27.065	27.5	1.97089	Afrotropic	0.819854	0.810857	0.828851	Taxonomic richness
87	27.065	27.5	1.99408	Afrotropic	0.82079	0.811442	0.830139	Taxonomic richness
88	27.065	27.5	2.01726	Afrotropic	0.821726	0.812024	0.831428	Taxonomic richness
89	27.065	27.5	2.04045	Afrotropic	0.822661	0.812604	0.832718	Taxonomic richness
90	27.065	27.5	2.06364	Afrotropic	0.823596	0.813182	0.83401	Taxonomic richness
91	27.065	27.5	2.08683	Afrotropic	0.824531	0.813759	0.835302	Taxonomic richness
92	27.065	27.5	2.11001	Afrotropic	0.825465	0.814333	0.836596	Taxonomic richness
93	27.065	27.5	2.1332	Afrotropic	0.826399	0.814907	0.837891	Taxonomic richness
94	27.065	27.5	2.15639	Afrotropic	0.827332	0.815479	0.839186	Taxonomic richness
95	27.065	27.5	2.17957	Afrotropic	0.828266	0.81605	0.840482	Taxonomic richness
96	27.065	27.5	2.20276	Afrotropic	0.8292	0.81662	0.84178	Taxonomic richness
97	27.065	27.5	2.22595	Afrotropic	0.830133	0.817189	0.843077	Taxonomic richness
98	27.065	27.5	2.24913	Afrotropic	0.831067	0.817758	0.844376	Taxonomic richness
99	27.065	27.5	2.27232	Afrotropic	0.832	0.818326	0.845675	Taxonomic richness
100	27.065	27.5	2.29551	Afrotropic	0.832934	0.818893	0.846975	Taxonomic richness
101	27.065	27.5	2.3187	Afrotropic	0.833867	0.81946	0.848275	Taxonomic richness
102	27.065	27.5	0	Australasia	0.771778	0.756373	0.787183	Taxonomic richness
103	27.065	27.5	0.023187	Australasia	0.769293	0.75451	0.784076	Taxonomic richness
104	27.065	27.5	0.0463739	Australasia	0.76681	0.752643	0.780977	Taxonomic richness
105	27.065	27.5	0.0695609	Australasia	0.764332	0.750773	0.777891	Taxonomic richness
106	27.065	27.5	0.0927478	Australasia	0.761864	0.748905	0.774823	Taxonomic richness
107	27.065	27.5	0.115935	Australasia	0.759409	0.74704	0.771778	Taxonomic richness
108	27.065	27.5	0.139122	Australasia	0.756973	0.745181	0.768764	Taxonomic richness
109	27.065	27.5	0.162309	Australasia	0.754559	0.743332	0.765786	Taxonomic richness
110	27.065	27.5	0.185496	Australasia	0.752172	0.741495	0.76285	Taxonomic richness
111	27.065	27.5	0.208683	Australasia	0.749818	0.739672	0.759965	Taxonomic richness
112	27.065	27.5	0.23187	Australasia	0.747501	0.737867	0.757136	Taxonomic richness
113	27.065	27.5	0.255056	Australasia	0.745227	0.736082	0.754372	Taxonomic richness
114	27.065	27.5	0.278243	Australasia	0.743	0.73432	0.75168	Taxonomic richness
115	27.065	27.5	0.30143	Australasia	0.740825	0.732582	0.749067	Taxonomic richness
116	27.065	27.5	0.324617	Australasia	0.738708	0.730872	0.746543	Taxonomic richness
117	27.065	27.5	0.347804	Australasia	0.736653	0.729192	0.744114	Taxonomic richness
118	27.065	27.5	0.370991	Australasia	0.734666	0.727543	0.74179	Taxonomic richness
119	27.065	27.5	0.394178	Australasia	0.732752	0.725928	0.739577	Taxonomic richness
120	27.065	27.5	0.417365	Australasia	0.730916	0.724351	0.737482	Taxonomic richness
121	27.065	27.5	0.440552	Australasia	0.729163	0.722814	0.735513	Taxonomic richness
122	27.065	27.5	0.463739	Australasia	0.727498	0.721321	0.733675	Taxonomic richness
123	27.065	27.5	0.486926	Australasia	0.725926	0.719878	0.731973	Taxonomic richness
124	27.065	27.5	0.510113	Australasia	0.724451	0.718491	0.73041	Taxonomic richness
125	27.065	27.5	0.5333	Australasia	0.723077	0.717167	0.728988	Taxonomic richness
126	27.065	27.5	0.556487	Australasia	0.721811	0.715913	0.727709	Taxonomic richness
127	27.065	27.5	0.579674	Australasia	0.720656	0.714739	0.726573	Taxonomic richness
128	27.065	27.5	0.602861	Australasia	0.719616	0.713653	0.725579	Taxonomic richness
129	27.065	27.5	0.626048	Australasia	0.718695	0.712664	0.724727	Taxonomic richness
130	27.065	27.5	0.649235	Australasia	0.717899	0.711782	0.724015	Taxonomic richness
131	27.065	27.5	0.672422	Australasia	0.717229	0.711015	0.723444	Taxonomic richness
132	27.065	27.5	0.695609	Australasia	0.716691	0.710371	0.723011	Taxonomic richness
133	27.065	27.5	0.718796	Australasia	0.716287	0.709858	0.722716	Taxonomic richness
134	27.065	27.5	0.741982	Australasia	0.716021	0.709483	0.72256	Taxonomic richness
135	27.065	27.5	0.765169	Australasia	0.715896	0.709252	0.722541	Taxonomic richness
136	27.065	27.5	0.788356	Australasia	0.715915	0.70917	0.722659	Taxonomic richness
137	27.065	27.5	0.811543	Australasia	0.716079	0.709243	0.722914	Taxonomic richness
138	27.065	27.5	0.83473	Australasia	0.716391	0.709474	0.723307	Taxonomic richness
139	27.065	27.5	0.857917	Australasia	0.716852	0.709867	0.723838	Taxonomic richness
140	27.065	27.5	0.881104	Australasia	0.717466	0.710425	0.724506	Taxonomic richness
141	27.065	27.5	0.904291	Australasia	0.718232	0.711151	0.725312	Taxonomic richness
142	27.065	27.5	0.927478	Australasia	0.719151	0.712046	0.726256	Taxonomic richness
143	27.065	27.5	0.950665	Australasia	0.720225	0.713112	0.727338	Taxonomic richness
144	27.065	27.5	0.973852	Australasia	0.721454	0.71435	0.728558	Taxonomic richness
145	27.065	27.5	0.997039	Australasia	0.722837	0.71576	0.729915	Taxonomic richness
146	27.065	27.5	1.02023	Australasia	0.724375	0.717341	0.73141	Taxonomic richness
147	27.065	27.5	1.04341	Australasia	0.726068	0.719093	0.733042	Taxonomic richness
148	27.065	27.5	1.0666	Australasia	0.727913	0.721015	0.734811	Taxonomic richness
149	27.065	27.5	1.08979	Australasia	0.729911	0.723105	0.736716	Taxonomic richness
150	27.065	27.5	1.11297	Australasia	0.73206	0.725362	0.738758	Taxonomic richness
151	27.065	27.5	1.13616	Australasia	0.734358	0.727781	0.740935	Taxonomic richness
152	27.065	27.5	1.15935	Australasia	0.736805	0.730361	0.743249	Taxonomic richness
153	27.065	27.5	1.18253	Australasia	0.739397	0.733097	0.745697	Taxonomic richness
154	27.065	27.5	1.20572	Australasia	0.742133	0.735985	0.748282	Taxonomic richness
155	27.065	27.5	1.22891	Australasia	0.745011	0.73902	0.751001	Taxonomic richness
156	27.065	27.5	1.2521	Australasia	0.748026	0.742194	0.753857	Taxonomic richness
157	27.065	27.5	1.27528	Australasia	0.751176	0.745502	0.75685	Taxonomic richness
158	27.065	27.5	1.29847	Australasia	0.754458	0.748935	0.75998	Taxonomic richness
159	27.065	27.5	1.32166	Australasia	0.757867	0.752485	0.76325	Taxonomic richness
160	27.065	27.5	1.34484	Australasia	0.761401	0.756141	0.76666	Taxonomic richness
161	27.065	27.5	1.36803	Australasia	0.765054	0.759894	0.770215	Taxonomic richness
162	27.065	27.5	1.39122	Australasia	0.768824	0.763733	0.773915	Taxonomic richness
163	27.065	27.5	1.4144	Australasia	0.772704	0.767646	0.777762	Taxonomic richness
164	27.065	27.5	1.43759	Australasia	0.776692	0.771624	0.781759	Taxonomic richness
165	27.065	27.5	1.46078	Australasia	0.780781	0.775657	0.785904	Taxonomic richness
166	27.065	27.5	1.48396	Australasia	0.784966	0.779735	0.790197	Taxonomic richness
167	27.065	27.5	1.50715	Australasia	0.789244	0.783854	0.794634	Taxonomic richness
168	27.065	27.5	1.53034	Australasia	0.793608	0.788007	0.799208	Taxonomic richness
169	27.065	27.5	1.55353	Australasia	0.798053	0.792192	0.803914	Taxonomic richness
170	27.065	27.5	1.57671	Australasia	0.802574	0.796405	0.808743	Taxonomic richness
171	27.065	27.5	1.5999	Australasia	0.807166	0.800645	0.813686	Taxonomic richness
172	27.065	27.5	1.62309	Australasia	0.811822	0.804912	0.818733	Taxonomic richness
173	27.065	27.5	1.64627	Australasia	0.816539	0.809202	0.823875	Taxonomic richness
174	27.065	27.5	1.66946	Australasia	0.821309	0.813516	0.829103	Taxonomic richness
175	27.065	27.5	1.69265	Australasia	0.82613	0.817852	0.834407	Taxonomic richness
176	27.065	27.5	1.71583	Australasia	0.830994	0.822207	0.839781	Taxonomic richness
177	27.065	27.5	1.73902	Australasia	0.835898	0.826581	0.845216	Taxonomic richness
178	27.065	27.5	1.76221	Australasia	0.840837	0.830971	0.850704	Taxonomic richness
179	27.065	27.5	1.7854	Australasia	0.845807	0.835375	0.856238	Taxonomic richness
180	27.065	27.5	1.80858	Australasia	0.850802	0.839791	0.861814	Taxonomic richness
181	27.065	27.5	1.83177	Australasia	0.85582	0.844217	0.867424	Taxonomic richness
182	27.065	27.5	1.85496	Australasia	0.860857	0.848651	0.873063	Taxonomic richness
183	27.065	27.5	1.87814	Australasia	0.865909	0.853091	0.878727	Taxonomic richness
184	27.065	27.5	1.90133	Australasia	0.870974	0.857536	0.884412	Taxonomic richness
185	27.065	27.5	1.92452	Australasia	0.876048	0.861983	0.890113	Taxonomic richness
186	27.065	27.5	1.9477	Australasia	0.881131	0.866433	0.895829	Taxonomic richness
187	27.065	27.5	1.97089	Australasia	0.886219	0.870883	0.901555	Taxonomic richness
188	27.065	27.5	1.99408	Australasia	0.891311	0.875333	0.90729	Taxonomic richness
189	27.065	27.5	2.01726	Australasia	0.896407	0.879782	0.913032	Taxonomic richness
190	27.065	27.5	2.04045	Australasia	0.901506	0.884231	0.918781	Taxonomic richness
191	27.065	27.5	2.06364	Australasia	0.906607	0.888679	0.924535	Taxonomic richness
192	27.065	27.5	2.08683	Australasia	0.911709	0.893125	0.930292	Taxonomic richness
193	27.065	27.5	2.11001	Australasia	0.916812	0.89757	0.936054	Taxonomic richness
194	27.065	27.5	2.1332	Australasia	0.921916	0.902015	0.941818	Taxonomic richness
195	27.065	27.5	2.15639	Australasia	0.927021	0.906457	0.947585	Taxonomic richness
196	27.065	27.5	2.17957	Australasia	0.932127	0.910899	0.953354	Taxonomic richness
197	27.065	27.5	2.20276	Australasia	0.937232	0.915339	0.959125	Taxonomic richness
198	27.065	27.5	2.22595	Australasia	0.942338	0.919779	0.964898	Taxonomic richness
199	27.065	27.5	2.24913	Australasia	0.947444	0.924217	0.970672	Taxonomic richness
200	27.065	27.5	2.27232	Australasia	0.952551	0.928654	0.976447	Taxonomic richness
201	27.065	27.5	2.29551	Australasia	0.957657	0.93309	0.982224	Taxonomic richness
202	27.065	27.5	2.3187	Australasia	0.962763	0.937525	0.988001	Taxonomic richness
203	27.065	27.5	0	Indomalayan	0.691956	0.674559	0.709353	Taxonomic richness
204	27.065	27.5	0.023187	Indomalayan	0.694486	0.677753	0.711219	Taxonomic richness
205	27.065	27.5	0.0463739	Indomalayan	0.697014	0.680942	0.713087	Taxonomic richness
206	27.065	27.5	0.0695609	Indomalayan	0.699541	0.684124	0.714958	Taxonomic richness
207	27.065	27.5	0.0927478	Indomalayan	0.702064	0.687296	0.716831	Taxonomic richness
208	27.065	27.5	0.115935	Indomalayan	0.704581	0.690457	0.718705	Taxonomic richness
209	27.065	27.5	0.139122	Indomalayan	0.707091	0.693603	0.720579	Taxonomic richness
210	27.065	27.5	0.162309	Indomalayan	0.709592	0.69673	0.722453	Taxonomic richness
211	27.065	27.5	0.185496	Indomalayan	0.712081	0.699836	0.724327	Taxonomic richness
212	27.065	27.5	0.208683	Indomalayan	0.714558	0.702917	0.726199	Taxonomic richness
213	27.065	27.5	0.23187	Indomalayan	0.71702	0.70597	0.728069	Taxonomic richness
214	27.065	27.5	0.255056	Indomalayan	0.719464	0.708991	0.729938	Taxonomic richness
215	27.065	27.5	0.278243	Indomalayan	0.72189	0.711976	0.731804	Taxonomic richness
216	27.065	27.5	0.30143	Indomalayan	0.724294	0.714921	0.733667	Taxonomic richness
217	27.065	27.5	0.324617	Indomalayan	0.726675	0.717822	0.735528	Taxonomic richness
218	27.065	27.5	0.347804	Indomalayan	0.729031	0.720674	0.737387	Taxonomic richness
219	27.065	27.5	0.370991	Indomalayan	0.731359	0.723474	0.739244	Taxonomic richness
220	27.065	27.5	0.394178	Indomalayan	0.733658	0.726216	0.7411	Taxonomic richness
221	27.065	27.5	0.417365	Indomalayan	0.735926	0.728895	0.742956	Taxonomic richness
222	27.065	27.5	0.440552	Indomalayan	0.73816	0.731508	0.744812	Taxonomic richness
223	27.065	27.5	0.463739	Indomalayan	0.740358	0.734048	0.746669	Taxonomic richness
224	27.065	27.5	0.486926	Indomalayan	0.742519	0.736511	0.748528	Taxonomic richness
225	27.065	27.5	0.510113	Indomalayan	0.744641	0.738893	0.75039	Taxonomic richness
226	27.065	27.5	0.5333	Indomalayan	0.746722	0.741191	0.752253	Taxonomic richness
227	27.065	27.5	0.556487	Indomalayan	0.74876	0.743402	0.754117	Taxonomic richness
228	27.065	27.5	0.579674	Indomalayan	0.750752	0.745525	0.75598	Taxonomic richness
229	27.065	27.5	0.602861	Indomalayan	0.752699	0.747559	0.757839	Taxonomic richness
230	27.065	27.5	0.626048	Indomalayan	0.754596	0.749505	0.759688	Taxonomic richness
231	27.065	27.5	0.649235	Indomalayan	0.756444	0.751366	0.761523	Taxonomic richness
232	27.065	27.5	0.672422	Indomalayan	0.758241	0.753145	0.763337	Taxonomic richness
233	27.065	27.5	0.695609	Indomalayan	0.759985	0.754846	0.765124	Taxonomic richness
234	27.065	27.5	0.718796	Indomalayan	0.761674	0.756471	0.766877	Taxonomic richness
235	27.065	27.5	0.741982	Indomalayan	0.763308	0.758026	0.768589	Taxonomic richness
236	27.065	27.5	0.765169	Indomalayan	0.764885	0.759514	0.770255	Taxonomic richness
237	27.065	27.5	0.788356	Indomalayan	0.766404	0.760938	0.77187	Taxonomic richness
238	27.065	27.5	0.811543	Indomalayan	0.767864	0.7623	0.773427	Taxonomic richness
239	27.065	27.5	0.83473	Indomalayan	0.769264	0.763605	0.774924	Taxonomic richness
240	27.065	27.5	0.857917	Indomalayan	0.770604	0.764853	0.776356	Taxonomic richness
241	27.065	27.5	0.881104	Indomalayan	0.771883	0.766046	0.77772	Taxonomic richness
242	27.065	27.5	0.904291	Indomalayan	0.7731	0.767187	0.779014	Taxonomic richness
243	27.065	27.5	0.927478	Indomalayan	0.774255	0.768276	0.780235	Taxonomic richness
244	27.065	27.5	0.950665	Indomalayan	0.775348	0.769314	0.781383	Taxonomic richness
245	27.065	27.5	0.973852	Indomalayan	0.776379	0.770302	0.782456	Taxonomic richness
246	27.065	27.5	0.997039	Indomalayan	0.777347	0.77124	0.783453	Taxonomic richness
247	27.065	27.5	1.02023	Indomalayan	0.778252	0.77213	0.784374	Taxonomic richness
248	27.065	27.5	1.04341	Indomalayan	0.779095	0.772971	0.78522	Taxonomic richness
249	27.065	27.5	1.0666	Indomalayan	0.779877	0.773764	0.78599	Taxonomic richness
250	27.065	27.5	1.08979	Indomalayan	0.780597	0.774509	0.786685	Taxonomic richness
251	27.065	27.5	1.11297	Indomalayan	0.781256	0.775205	0.787306	Taxonomic richness
252	27.065	27.5	1.13616	Indomalayan	0.781854	0.775853	0.787855	Taxonomic richness
253	27.065	27.5	1.15935	Indomalayan	0.782393	0.776452	0.788334	Taxonomic richness
254	27.065	27.5	1.18253	Indomalayan	0.782873	0.777001	0.788744	Taxonomic richness
255	27.065	27.5	1.20572	Indomalayan	0.783295	0.777501	0.789089	Taxonomic richness
256	27.065	27.5	1.22891	Indomalayan	0.78366	0.777949	0.789371	Taxonomic richness
257	27.065	27.5	1.2521	Indomalayan	0.783969	0.778345	0.789594	Taxonomic richness
258	27.065	27.5	1.27528	Indomalayan	0.784224	0.778687	0.789761	Taxonomic richness
259	27.065	27.5	1.29847	Indomalayan	0.784425	0.778973	0.789878	Taxonomic richness
260	27.065	27.5	1.32166	Indomalayan	0.784576	0.779203	0.789948	Taxonomic richness
261	27.065	27.5	1.34484	Indomalayan	0.784675	0.779373	0.789978	Taxonomic richness
262	27.065	27.5	1.36803	Indomalayan	0.784727	0.779481	0.789973	Taxonomic richness
263	27.065	27.5	1.39122	Indomalayan	0.784732	0.779524	0.78994	Taxonomic richness
264	27.065	27.5	1.4144	Indomalayan	0.784692	0.7795	0.789883	Taxonomic richness
265	27.065	27.5	1.43759	Indomalayan	0.784609	0.779408	0.789809	Taxonomic richness
266	27.065	27.5	1.46078	Indomalayan	0.784484	0.779245	0.789724	Taxonomic richness
267	27.065	27.5	1.48396	Indomalayan	0.784321	0.77901	0.789632	Taxonomic richness
268	27.065	27.5	1.50715	Indomalayan	0.784121	0.778703	0.789539	Taxonomic richness
269	27.065	27.5	1.53034	Indomalayan	0.783886	0.778325	0.789446	Taxonomic richness
270	27.065	27.5	1.55353	Indomalayan	0.783618	0.777878	0.789357	Taxonomic richness
271	27.065	27.5	1.57671	Indomalayan	0.783319	0.777364	0.789274	Taxonomic richness
272	27.065	27.5	1.5999	Indomalayan	0.782992	0.776787	0.789197	Taxonomic richness
273	27.065	27.5	1.62309	Indomalayan	0.782638	0.77615	0.789126	Taxonomic richness
274	27.065	27.5	1.64627	Indomalayan	0.782261	0.775459	0.789063	Taxonomic richness
275	27.065	27.5	1.66946	Indomalayan	0.781861	0.774718	0.789005	Taxonomic richness
276	27.065	27.5	1.69265	Indomalayan	0.781442	0.77393	0.788954	Taxonomic richness
277	27.065	27.5	1.71583	Indomalayan	0.781005	0.773101	0.788908	Taxonomic richness
278	27.065	27.5	1.73902	Indomalayan	0.780551	0.772235	0.788868	Taxonomic richness
279	27.065	27.5	1.76221	Indomalayan	0.780084	0.771337	0.788832	Taxonomic richness
280	27.065	27.5	1.7854	Indomalayan	0.779605	0.770409	0.7888	Taxonomic richness
281	27.065	27.5	1.80858	Indomalayan	0.779114	0.769455	0.788773	Taxonomic richness
282	27.065	27.5	1.83177	Indomalayan	0.778615	0.76848	0.78875	Taxonomic richness
283	27.065	27.5	1.85496	Indomalayan	0.778108	0.767485	0.788731	Taxonomic richness
284	27.065	27.5	1.87814	Indomalayan	0.777595	0.766474	0.788716	Taxonomic richness
285	27.065	27.5	1.90133	Indomalayan	0.777077	0.765449	0.788705	Taxonomic richness
286	27.065	27.5	1.92452	Indomalayan	0.776555	0.764413	0.788697	Taxonomic richness
287	27.065	27.5	1.9477	Indomalayan	0.77603	0.763366	0.788694	Taxonomic richness
288	27.065	27.5	1.97089	Indomalayan	0.775502	0.762311	0.788694	Taxonomic richness
289	27.065	27.5	1.99408	Indomalayan	0.774973	0.761249	0.788697	Taxonomic richness
290	27.065	27.5	2.01726	Indomalayan	0.774442	0.760181	0.788703	Taxonomic richness
291	27.065	27.5	2.04045	Indomalayan	0.773911	0.759108	0.788713	Taxonomic richness
292	27.065	27.5	2.06364	Indomalayan	0.773378	0.758031	0.788725	Taxonomic richness
293	27.065	27.5	2.08683	Indomalayan	0.772845	0.756949	0.78874	Taxonomic richness
294	27.065	27.5	2.11001	Indomalayan	0.772311	0.755865	0.788757	Taxonomic richness
295	27.065	27.5	2.1332	Indomalayan	0.771777	0.754777	0.788777	Taxonomic richness
296	27.065	27.5	2.15639	Indomalayan	0.771243	0.753687	0.788798	Taxonomic richness
297	27.065	27.5	2.17957	Indomalayan	0.770708	0.752594	0.788822	Taxonomic richness
298	27.065	27.5	2.20276	Indomalayan	0.770174	0.7515	0.788847	Taxonomic richness
299	27.065	27.5	2.22595	Indomalayan	0.769639	0.750403	0.788874	Taxonomic richness
300	27.065	27.5	2.24913	Indomalayan	0.769104	0.749305	0.788903	Taxonomic richness
301	27.065	27.5	2.27232	Indomalayan	0.768569	0.748206	0.788932	Taxonomic richness
302	27.065	27.5	2.29551	Indomalayan	0.768034	0.747105	0.788964	Taxonomic richness
303	27.065	27.5	2.3187	Indomalayan	0.767499	0.746003	0.788996	Taxonomic richness
304	27.065	27.5	0	Nearctic	0.798277	0.783445	0.813109	Taxonomic richness
305	27.065	27.5	0.023187	Nearctic	0.796163	0.781901	0.810425	Taxonomic richness
306	27.065	27.5	0.0463739	Nearctic	0.79405	0.780357	0.807744	Taxonomic richness
307	27.065	27.5	0.0695609	Nearctic	0.791941	0.778814	0.805068	Taxonomic richness
308	27.065	27.5	0.0927478	Nearctic	0.789837	0.777273	0.802401	Taxonomic richness
309	27.065	27.5	0.115935	Nearctic	0.78774	0.775736	0.799745	Taxonomic richness
310	27.065	27.5	0.139122	Nearctic	0.785654	0.774204	0.797104	Taxonomic richness
311	27.065	27.5	0.162309	Nearctic	0.783582	0.772681	0.794482	Taxonomic richness
312	27.065	27.5	0.185496	Nearctic	0.781525	0.771167	0.791882	Taxonomic richness
313	27.065	27.5	0.208683	Nearctic	0.779486	0.769665	0.789308	Taxonomic richness
314	27.065	27.5	0.23187	Nearctic	0.777469	0.768175	0.786763	Taxonomic richness
315	27.065	27.5	0.255056	Nearctic	0.775476	0.766701	0.784252	Taxonomic richness
316	27.065	27.5	0.278243	Nearctic	0.773511	0.765244	0.781779	Taxonomic richness
317	27.065	27.5	0.30143	Nearctic	0.771576	0.763804	0.779347	Taxonomic richness
318	27.065	27.5	0.324617	Nearctic	0.769674	0.762385	0.776963	Taxonomic richness
319	27.065	27.5	0.347804	Nearctic	0.767808	0.760986	0.774629	Taxonomic richness
320	27.065	27.5	0.370991	Nearctic	0.765981	0.759609	0.772352	Taxonomic richness
321	27.065	27.5	0.394178	Nearctic	0.764196	0.758256	0.770136	Taxonomic richness
322	27.065	27.5	0.417365	Nearctic	0.762455	0.756925	0.767986	Taxonomic richness
323	27.065	27.5	0.440552	Nearctic	0.760763	0.755618	0.765908	Taxonomic richness
324	27.065	27.5	0.463739	Nearctic	0.759121	0.754333	0.763909	Taxonomic richness
325	27.065	27.5	0.486926	Nearctic	0.757533	0.753071	0.761994	Taxonomic richness
326	27.065	27.5	0.510113	Nearctic	0.756	0.75183	0.76017	Taxonomic richness
327	27.065	27.5	0.5333	Nearctic	0.754526	0.750609	0.758444	Taxonomic richness
328	27.065	27.5	0.556487	Nearctic	0.753114	0.749406	0.756822	Taxonomic richness
329	27.065	27.5	0.579674	Nearctic	0.751765	0.748221	0.75531	Taxonomic richness
330	27.065	27.5	0.602861	Nearctic	0.750483	0.747056	0.753911	Taxonomic richness
331	27.065	27.5	0.626048	Nearctic	0.74927	0.745911	0.752629	Taxonomic richness
332	27.065	27.5	0.649235	Nearctic	0.748128	0.744793	0.751463	Taxonomic richness
333	27.065	27.5	0.672422	Nearctic	0.747059	0.743707	0.750412	Taxonomic richness
334	27.065	27.5	0.695609	Nearctic	0.746066	0.742661	0.749472	Taxonomic richness
335	27.065	27.5	0.718796	Nearctic	0.74515	0.741663	0.748638	Taxonomic richness
336	27.065	27.5	0.741982	Nearctic	0.744314	0.740722	0.747906	Taxonomic richness
337	27.065	27.5	0.765169	Nearctic	0.743558	0.739845	0.747272	Taxonomic richness
338	27.065	27.5	0.788356	Nearctic	0.742885	0.73904	0.746731	Taxonomic richness
339	27.065	27.5	0.811543	Nearctic	0.742296	0.738313	0.74628	Taxonomic richness
340	27.065	27.5	0.83473	Nearctic	0.741793	0.737669	0.745916	Taxonomic richness
341	27.065	27.5	0.857917	Nearctic	0.741375	0.737113	0.745637	Taxonomic richness
342	27.065	27.5	0.881104	Nearctic	0.741045	0.736648	0.745441	Taxonomic richness
343	27.065	27.5	0.904291	Nearctic	0.740802	0.736277	0.745327	Taxonomic richness
344	27.065	27.5	0.927478	Nearctic	0.740648	0.736002	0.745294	Taxonomic richness
345	27.065	27.5	0.950665	Nearctic	0.740583	0.735825	0.74534	Taxonomic richness
346	27.065	27.5	0.973852	Nearctic	0.740606	0.735748	0.745464	Taxonomic richness
347	27.065	27.5	0.997039	Nearctic	0.740719	0.735771	0.745667	Taxonomic richness
348	27.065	27.5	1.02023	Nearctic	0.740921	0.735895	0.745947	Taxonomic richness
349	27.065	27.5	1.04341	Nearctic	0.741212	0.73612	0.746303	Taxonomic richness
350	27.065	27.5	1.0666	Nearctic	0.74159	0.736445	0.746736	Taxonomic richness
351	27.065	27.5	1.08979	Nearctic	0.742057	0.73687	0.747244	Taxonomic richness
352	27.065	27.5	1.11297	Nearctic	0.74261	0.737395	0.747826	Taxonomic richness
353	27.065	27.5	1.13616	Nearctic	0.74325	0.738017	0.748482	Taxonomic richness
354	27.065	27.5	1.15935	Nearctic	0.743975	0.738737	0.749212	Taxonomic richness
355	27.065	27.5	1.18253	Nearctic	0.744783	0.739552	0.750014	Taxonomic richness
356	27.065	27.5	1.20572	Nearctic	0.745675	0.740461	0.750889	Taxonomic richness
357	27.065	27.5	1.22891	Nearctic	0.746647	0.74146	0.751834	Taxonomic richness
358	27.065	27.5	1.2521	Nearctic	0.747699	0.742549	0.75285	Taxonomic richness
359	27.065	27.5	1.27528	Nearctic	0.748829	0.743723	0.753935	Taxonomic richness
360	27.065	27.5	1.29847	Nearctic	0.750035	0.744981	0.755088	Taxonomic richness
361	27.065	27.5	1.32166	Nearctic	0.751314	0.746318	0.75631	Taxonomic richness
362	27.065	27.5	1.34484	Nearctic	0.752664	0.74773	0.757598	Taxonomic richness
363	27.065	27.5	1.36803	Nearctic	0.754084	0.749215	0.758952	Taxonomic richness
364	27.065	27.5	1.39122	Nearctic	0.75557	0.750767	0.760372	Taxonomic richness
365	27.065	27.5	1.4144	Nearctic	0.75712	0.752383	0.761857	Taxonomic richness
366	27.065	27.5	1.43759	Nearctic	0.758731	0.754058	0.763405	Taxonomic richness
367	27.065	27.5	1.46078	Nearctic	0.760402	0.755786	0.765018	Taxonomic richness
368	27.065	27.5	1.48396	Nearctic	0.762127	0.757562	0.766693	Taxonomic richness
369	27.065	27.5	1.50715	Nearctic	0.763906	0.759382	0.76843	Taxonomic richness
370	27.065	27.5	1.53034	Nearctic	0.765734	0.761239	0.770229	Taxonomic richness
371	27.065	27.5	1.55353	Nearctic	0.76761	0.763129	0.77209	Taxonomic richness
372	27.065	27.5	1.57671	Nearctic	0.769528	0.765047	0.77401	Taxonomic richness
373	27.065	27.5	1.5999	Nearctic	0.771488	0.766987	0.775988	Taxonomic richness
374	27.065	27.5	1.62309	Nearctic	0.773485	0.768945	0.778024	Taxonomic richness
375	27.065	27.5	1.64627	Nearctic	0.775516	0.770917	0.780114	Taxonomic richness
376	27.065	27.5	1.66946	Nearctic	0.777578	0.772899	0.782257	Taxonomic richness
377	27.065	27.5	1.69265	Nearctic	0.779669	0.774888	0.784451	Taxonomic richness
378	27.065	27.5	1.71583	Nearctic	0.781786	0.776882	0.78669	Taxonomic richness
379	27.065	27.5	1.73902	Nearctic	0.783925	0.778877	0.788973	Taxonomic richness
380	27.065	27.5	1.76221	Nearctic	0.786085	0.780873	0.791296	Taxonomic richness
381	27.065	27.5	1.7854	Nearctic	0.788261	0.782868	0.793655	Taxonomic richness
382	27.065	27.5	1.80858	Nearctic	0.790453	0.784861	0.796046	Taxonomic richness
383	27.065	27.5	1.83177	Nearctic	0.792658	0.786851	0.798466	Taxonomic richness
384	27.065	27.5	1.85496	Nearctic	0.794874	0.788837	0.800911	Taxonomic richness
385	27.065	27.5	1.87814	Nearctic	0.797098	0.790819	0.803378	Taxonomic richness
386	27.065	27.5	1.90133	Nearctic	0.79933	0.792796	0.805864	Taxonomic richness
387	27.065	27.5	1.92452	Nearctic	0.801568	0.794768	0.808367	Taxonomic richness
388	27.065	27.5	1.9477	Nearctic	0.803809	0.796736	0.810883	Taxonomic richness
389	27.065	27.5	1.97089	Nearctic	0.806055	0.798698	0.813411	Taxonomic richness
390	27.065	27.5	1.99408	Nearctic	0.808302	0.800656	0.815949	Taxonomic richness
391	27.065	27.5	2.01726	Nearctic	0.810552	0.802609	0.818495	Taxonomic richness
392	27.065	27.5	2.04045	Nearctic	0.812803	0.804557	0.821049	Taxonomic richness
393	27.065	27.5	2.06364	Nearctic	0.815056	0.806502	0.82361	Taxonomic richness
394	27.065	27.5	2.08683	Nearctic	0.817309	0.808442	0.826176	Taxonomic richness
395	27.065	27.5	2.11001	Nearctic	0.819563	0.810379	0.828747	Taxonomic richness
396	27.065	27.5	2.1332	Nearctic	0.821817	0.812313	0.831322	Taxonomic richness
397	27.065	27.5	2.15639	Nearctic	0.824072	0.814244	0.833901	Taxonomic richness
398	27.065	27.5	2.17957	Nearctic	0.826327	0.816171	0.836483	Taxonomic richness
399	27.065	27.5	2.20276	Nearctic	0.828583	0.818097	0.839069	Taxonomic richness
400	27.065	27.5	2.22595	Nearctic	0.830838	0.82002	0.841657	Taxonomic richness
401	27.065	27.5	2.24913	Nearctic	0.833094	0.82194	0.844247	Taxonomic richness
402	27.065	27.5	2.27232	Nearctic	0.835349	0.823859	0.84684	Taxonomic richness
403	27.065	27.5	2.29551	Nearctic	0.837605	0.825775	0.849435	Taxonomic richness
404	27.065	27.5	2.3187	Nearctic	0.839861	0.82769	0.852031	Taxonomic richness
405	27.065	27.5	0	Neotropic	0.793655	0.785711	0.801599	Taxonomic richness
406	27.065	27.5	0.023187	Neotropic	0.791914	0.784283	0.799545	Taxonomic richness
407	27.065	27.5	0.0463739	Neotropic	0.790175	0.782852	0.797497	Taxonomic richness
408	27.065	27.5	0.0695609	Neotropic	0.788437	0.781418	0.795457	Taxonomic richness
409	27.065	27.5	0.0927478	Neotropic	0.786704	0.779983	0.793426	Taxonomic richness
410	27.065	27.5	0.115935	Neotropic	0.784978	0.778547	0.791408	Taxonomic richness
411	27.065	27.5	0.139122	Neotropic	0.783259	0.777112	0.789407	Taxonomic richness
412	27.065	27.5	0.162309	Neotropic	0.781551	0.775678	0.787424	Taxonomic richness
413	27.065	27.5	0.185496	Neotropic	0.779856	0.774247	0.785465	Taxonomic richness
414	27.065	27.5	0.208683	Neotropic	0.778175	0.77282	0.783531	Taxonomic richness
415	27.065	27.5	0.23187	Neotropic	0.776512	0.771397	0.781626	Taxonomic richness
416	27.065	27.5	0.255056	Neotropic	0.774868	0.76998	0.779755	Taxonomic richness
417	27.065	27.5	0.278243	Neotropic	0.773245	0.76857	0.77792	Taxonomic richness
418	27.065	27.5	0.30143	Neotropic	0.771647	0.767167	0.776126	Taxonomic richness
419	27.065	27.5	0.324617	Neotropic	0.770074	0.765773	0.774376	Taxonomic richness
420	27.065	27.5	0.347804	Neotropic	0.768531	0.764388	0.772674	Taxonomic richness
421	27.065	27.5	0.370991	Neotropic	0.767019	0.763015	0.771022	Taxonomic richness
422	27.065	27.5	0.394178	Neotropic	0.76554	0.761654	0.769425	Taxonomic richness
423	27.065	27.5	0.417365	Neotropic	0.764096	0.760308	0.767885	Taxonomic richness
424	27.065	27.5	0.440552	Neotropic	0.762691	0.758979	0.766403	Taxonomic richness
425	27.065	27.5	0.463739	Neotropic	0.761326	0.757669	0.764983	Taxonomic richness
426	27.065	27.5	0.486926	Neotropic	0.760003	0.756382	0.763625	Taxonomic richness
427	27.065	27.5	0.510113	Neotropic	0.758725	0.755122	0.762329	Taxonomic richness
428	27.065	27.5	0.5333	Neotropic	0.757494	0.753891	0.761098	Taxonomic richness
429	27.065	27.5	0.556487	Neotropic	0.756312	0.752695	0.759929	Taxonomic richness
430	27.065	27.5	0.579674	Neotropic	0.75518	0.751537	0.758824	Taxonomic richness
431	27.065	27.5	0.602861	Neotropic	0.754102	0.750421	0.757782	Taxonomic richness
432	27.065	27.5	0.626048	Neotropic	0.753078	0.749353	0.756803	Taxonomic richness
433	27.065	27.5	0.649235	Neotropic	0.752111	0.748336	0.755886	Taxonomic richness
434	27.065	27.5	0.672422	Neotropic	0.751202	0.747373	0.75503	Taxonomic richness
435	27.065	27.5	0.695609	Neotropic	0.750353	0.746469	0.754237	Taxonomic richness
436	27.065	27.5	0.718796	Neotropic	0.749566	0.745627	0.753505	Taxonomic richness
437	27.065	27.5	0.741982	Neotropic	0.748842	0.744849	0.752835	Taxonomic richness
438	27.065	27.5	0.765169	Neotropic	0.748182	0.744139	0.752226	Taxonomic richness
439	27.065	27.5	0.788356	Neotropic	0.747588	0.743498	0.751678	Taxonomic richness
440	27.065	27.5	0.811543	Neotropic	0.747061	0.74293	0.751192	Taxonomic richness
441	27.065	27.5	0.83473	Neotropic	0.746602	0.742436	0.750767	Taxonomic richness
442	27.065	27.5	0.857917	Neotropic	0.746211	0.742018	0.750405	Taxonomic richness
443	27.065	27.5	0.881104	Neotropic	0.74589	0.741676	0.750104	Taxonomic richness
444	27.065	27.5	0.904291	Neotropic	0.745638	0.741412	0.749864	Taxonomic richness
445	27.065	27.5	0.927478	Neotropic	0.745457	0.741228	0.749687	Taxonomic richness
446	27.065	27.5	0.950665	Neotropic	0.745347	0.741122	0.749572	Taxonomic richness
447	27.065	27.5	0.973852	Neotropic	0.745308	0.741097	0.749519	Taxonomic richness
448	27.065	27.5	0.997039	Neotropic	0.745339	0.741151	0.749528	Taxonomic richness
449	27.065	27.5	1.02023	Neotropic	0.745442	0.741285	0.749599	Taxonomic richness
450	27.065	27.5	1.04341	Neotropic	0.745614	0.741497	0.749731	Taxonomic richness
451	27.065	27.5	1.0666	Neotropic	0.745858	0.741789	0.749926	Taxonomic richness
452	27.065	27.5	1.08979	Neotropic	0.74617	0.742158	0.750183	Taxonomic richness
453	27.065	27.5	1.11297	Neotropic	0.746553	0.742603	0.750502	Taxonomic richness
454	27.065	27.5	1.13616	Neotropic	0.747003	0.743123	0.750883	Taxonomic richness
455	27.065	27.5	1.15935	Neotropic	0.747522	0.743717	0.751326	Taxonomic richness
456	27.065	27.5	1.18253	Neotropic	0.748107	0.744382	0.751832	Taxonomic richness
457	27.065	27.5	1.20572	Neotropic	0.748758	0.745116	0.7524	Taxonomic richness
458	27.065	27.5	1.22891	Neotropic	0.749474	0.745916	0.753032	Taxonomic richness
459	27.065	27.5	1.2521	Neotropic	0.750253	0.746779	0.753727	Taxonomic richness
460	27.065	27.5	1.27528	Neotropic	0.751094	0.747701	0.754486	Taxonomic richness
461	27.065	27.5	1.29847	Neotropic	0.751995	0.748679	0.75531	Taxonomic richness
462	27.065	27.5	1.32166	Neotropic	0.752954	0.749707	0.756201	Taxonomic richness
463	27.065	27.5	1.34484	Neotropic	0.753971	0.750782	0.757159	Taxonomic richness
464	27.065	27.5	1.36803	Neotropic	0.755042	0.751897	0.758187	Taxonomic richness
465	27.065	27.5	1.39122	Neotropic	0.756166	0.753049	0.759284	Taxonomic richness
466	27.065	27.5	1.4144	Neotropic	0.757342	0.754232	0.760452	Taxonomic richness
467	27.065	27.5	1.43759	Neotropic	0.758566	0.75544	0.761692	Taxonomic richness
468	27.065	27.5	1.46078	Neotropic	0.759837	0.75667	0.763004	Taxonomic richness
469	27.065	27.5	1.48396	Neotropic	0.761152	0.757918	0.764386	Taxonomic richness
470	27.065	27.5	1.50715	Neotropic	0.762509	0.759181	0.765837	Taxonomic richness
471	27.065	27.5	1.53034	Neotropic	0.763906	0.760457	0.767355	Taxonomic richness
472	27.065	27.5	1.55353	Neotropic	0.76534	0.761744	0.768936	Taxonomic richness
473	27.065	27.5	1.57671	Neotropic	0.766809	0.763041	0.770576	Taxonomic richness
474	27.065	27.5	1.5999	Neotropic	0.76831	0.764348	0.772272	Taxonomic richness
475	27.065	27.5	1.62309	Neotropic	0.769841	0.765663	0.774018	Taxonomic richness
476	27.065	27.5	1.64627	Neotropic	0.771399	0.766987	0.775811	Taxonomic richness
477	27.065	27.5	1.66946	Neotropic	0.772982	0.768318	0.777646	Taxonomic richness
478	27.065	27.5	1.69265	Neotropic	0.774588	0.769657	0.779519	Taxonomic richness
479	27.065	27.5	1.71583	Neotropic	0.776214	0.771003	0.781426	Taxonomic richness
480	27.065	27.5	1.73902	Neotropic	0.777858	0.772355	0.783362	Taxonomic richness
481	27.065	27.5	1.76221	Neotropic	0.779519	0.773712	0.785325	Taxonomic richness
482	27.065	27.5	1.7854	Neotropic	0.781193	0.775074	0.787311	Taxonomic richness
483	27.065	27.5	1.80858	Neotropic	0.782879	0.77644	0.789318	Taxonomic richness
484	27.065	27.5	1.83177	Neotropic	0.784575	0.777809	0.791341	Taxonomic richness
485	27.065	27.5	1.85496	Neotropic	0.78628	0.779181	0.79338	Taxonomic richness
486	27.065	27.5	1.87814	Neotropic	0.787992	0.780554	0.79543	Taxonomic richness
487	27.065	27.5	1.90133	Neotropic	0.78971	0.781929	0.797492	Taxonomic richness
488	27.065	27.5	1.92452	Neotropic	0.791432	0.783304	0.799561	Taxonomic richness
489	27.065	27.5	1.9477	Neotropic	0.793158	0.784678	0.801638	Taxonomic richness
490	27.065	27.5	1.97089	Neotropic	0.794887	0.786053	0.80372	Taxonomic richness
491	27.065	27.5	1.99408	Neotropic	0.796617	0.787427	0.805808	Taxonomic richness
492	27.065	27.5	2.01726	Neotropic	0.798349	0.7888	0.807899	Taxonomic richness
493	27.065	27.5	2.04045	Neotropic	0.800083	0.790173	0.809993	Taxonomic richness
494	27.065	27.5	2.06364	Neotropic	0.801817	0.791544	0.81209	Taxonomic richness
495	27.065	27.5	2.08683	Neotropic	0.803552	0.792915	0.814189	Taxonomic richness
496	27.065	27.5	2.11001	Neotropic	0.805287	0.794285	0.81629	Taxonomic richness
497	27.065	27.5	2.1332	Neotropic	0.807023	0.795653	0.818393	Taxonomic richness
498	27.065	27.5	2.15639	Neotropic	0.80876	0.797021	0.820498	Taxonomic richness
499	27.065	27.5	2.17957	Neotropic	0.810496	0.798389	0.822603	Taxonomic richness
500	27.065	27.5	2.20276	Neotropic	0.812233	0.799755	0.82471	Taxonomic richness
501	27.065	27.5	2.22595	Neotropic	0.813969	0.801121	0.826818	Taxonomic richness
502	27.065	27.5	2.24913	Neotropic	0.815706	0.802486	0.828926	Taxonomic richness
503	27.065	27.5	2.27232	Neotropic	0.817443	0.80385	0.831036	Taxonomic richness
504	27.065	27.5	2.29551	Neotropic	0.81918	0.805214	0.833146	Taxonomic richness
505	27.065	27.5	2.3187	Neotropic	0.820916	0.806577	0.835256	Taxonomic richness
506	27.065	27.5	0	Palearctic	0.519608	0.515669	0.523547	Taxonomic richness
507	27.065	27.5	0.023187	Palearctic	0.527972	0.524174	0.53177	Taxonomic richness
508	27.065	27.5	0.0463739	Palearctic	0.536333	0.532672	0.539995	Taxonomic richness
509	27.065	27.5	0.0695609	Palearctic	0.544688	0.541158	0.548217	Taxonomic richness
510	27.065	27.5	0.0927478	Palearctic	0.55303	0.549628	0.556433	Taxonomic richness
511	27.065	27.5	0.115935	Palearctic	0.561356	0.558074	0.564638	Taxonomic richness
512	27.065	27.5	0.139122	Palearctic	0.569659	0.566492	0.572827	Taxonomic richness
513	27.065	27.5	0.162309	Palearctic	0.577934	0.574874	0.580994	Taxonomic richness
514	27.065	27.5	0.185496	Palearctic	0.586175	0.583214	0.589135	Taxonomic richness
515	27.065	27.5	0.208683	Palearctic	0.594375	0.591506	0.597243	Taxonomic richness
516	27.065	27.5	0.23187	Palearctic	0.602528	0.599742	0.605314	Taxonomic richness
517	27.065	27.5	0.255056	Palearctic	0.610629	0.607915	0.613342	Taxonomic richness
518	27.065	27.5	0.278243	Palearctic	0.61867	0.616019	0.62132	Taxonomic richness
519	27.065	27.5	0.30143	Palearctic	0.626646	0.624048	0.629243	Taxonomic richness
520	27.065	27.5	0.324617	Palearctic	0.634549	0.631994	0.637104	Taxonomic richness
521	27.065	27.5	0.347804	Palearctic	0.642375	0.639852	0.644897	Taxonomic richness
522	27.065	27.5	0.370991	Palearctic	0.650115	0.647615	0.652616	Taxonomic richness
523	27.065	27.5	0.394178	Palearctic	0.657765	0.655277	0.660253	Taxonomic richness
524	27.065	27.5	0.417365	Palearctic	0.665317	0.662832	0.667801	Taxonomic richness
525	27.065	27.5	0.440552	Palearctic	0.672765	0.670275	0.675254	Taxonomic richness
526	27.065	27.5	0.463739	Palearctic	0.680103	0.677601	0.682605	Taxonomic richness
527	27.065	27.5	0.486926	Palearctic	0.687325	0.684804	0.689847	Taxonomic richness
528	27.065	27.5	0.510113	Palearctic	0.694426	0.691879	0.696973	Taxonomic richness
529	27.065	27.5	0.5333	Palearctic	0.701399	0.698821	0.703976	Taxonomic richness
530	27.065	27.5	0.556487	Palearctic	0.708238	0.705627	0.71085	Taxonomic richness
531	27.065	27.5	0.579674	Palearctic	0.714939	0.712291	0.717587	Taxonomic richness
532	27.065	27.5	0.602861	Palearctic	0.721495	0.718808	0.724183	Taxonomic richness
533	27.065	27.5	0.626048	Palearctic	0.727902	0.725174	0.73063	Taxonomic richness
534	27.065	27.5	0.649235	Palearctic	0.734154	0.731386	0.736922	Taxonomic richness
535	27.065	27.5	0.672422	Palearctic	0.740247	0.737438	0.743055	Taxonomic richness
536	27.065	27.5	0.695609	Palearctic	0.746175	0.743328	0.749023	Taxonomic richness
537	27.065	27.5	0.718796	Palearctic	0.751936	0.74905	0.754821	Taxonomic richness
538	27.065	27.5	0.741982	Palearctic	0.757524	0.754603	0.760445	Taxonomic richness
539	27.065	27.5	0.765169	Palearctic	0.762936	0.759982	0.76589	Taxonomic richness
540	27.065	27.5	0.788356	Palearctic	0.768169	0.765185	0.771153	Taxonomic richness
541	27.065	27.5	0.811543	Palearctic	0.773219	0.770208	0.77623	Taxonomic richness
542	27.065	27.5	0.83473	Palearctic	0.778084	0.775051	0.781118	Taxonomic richness
543	27.065	27.5	0.857917	Palearctic	0.782762	0.779709	0.785815	Taxonomic richness
544	27.065	27.5	0.881104	Palearctic	0.787251	0.784183	0.790319	Taxonomic richness
545	27.065	27.5	0.904291	Palearctic	0.791548	0.788469	0.794627	Taxonomic richness
546	27.065	27.5	0.927478	Palearctic	0.795653	0.792567	0.798739	Taxonomic richness
547	27.065	27.5	0.950665	Palearctic	0.799565	0.796477	0.802654	Taxonomic richness
548	27.065	27.5	0.973852	Palearctic	0.803284	0.800198	0.80637	Taxonomic richness
549	27.065	27.5	0.997039	Palearctic	0.806809	0.803729	0.809889	Taxonomic richness
550	27.065	27.5	1.02023	Palearctic	0.810141	0.807071	0.813211	Taxonomic richness
551	27.065	27.5	1.04341	Palearctic	0.81328	0.810224	0.816336	Taxonomic richness
552	27.065	27.5	1.0666	Palearctic	0.816227	0.813189	0.819265	Taxonomic richness
553	27.065	27.5	1.08979	Palearctic	0.818984	0.815967	0.822	Taxonomic richness
554	27.065	27.5	1.11297	Palearctic	0.821551	0.818559	0.824543	Taxonomic richness
555	27.065	27.5	1.13616	Palearctic	0.823932	0.820966	0.826897	Taxonomic richness
556	27.065	27.5	1.15935	Palearctic	0.826127	0.823191	0.829063	Taxonomic richness
557	27.065	27.5	1.18253	Palearctic	0.82814	0.825235	0.831044	Taxonomic richness
558	27.065	27.5	1.20572	Palearctic	0.829973	0.827101	0.832845	Taxonomic richness
559	27.065	27.5	1.22891	Palearctic	0.83163	0.828791	0.834469	Taxonomic richness
560	27.065	27.5	1.2521	Palearctic	0.833114	0.830308	0.83592	Taxonomic richness
561	27.065	27.5	1.27528	Palearctic	0.834429	0.831655	0.837203	Taxonomic richness
562	27.065	27.5	1.29847	Palearctic	0.83558	0.832836	0.838324	Taxonomic richness
563	27.065	27.5	1.32166	Palearctic	0.836571	0.833853	0.839288	Taxonomic richness
564	27.065	27.5	1.34484	Palearctic	0.837406	0.834712	0.840101	Taxonomic richness
565	27.065	27.5	1.36803	Palearctic	0.838092	0.835416	0.840768	Taxonomic richness
566	27.065	27.5	1.39122	Palearctic	0.838633	0.83597	0.841296	Taxonomic richness
567	27.065	27.5	1.4144	Palearctic	0.839034	0.836377	0.841692	Taxonomic richness
568	27.065	27.5	1.43759	Palearctic	0.839303	0.836643	0.841962	Taxonomic richness
569	27.065	27.5	1.46078	Palearctic	0.839444	0.836773	0.842114	Taxonomic richness
570	27.065	27.5	1.48396	Palearctic	0.839464	0.836773	0.842154	Taxonomic richness
571	27.065	27.5	1.50715	Palearctic	0.839369	0.836647	0.84209	Taxonomic richness
572	27.065	27.5	1.53034	Palearctic	0.839166	0.836403	0.841928	Taxonomic richness
573	27.065	27.5	1.55353	Palearctic	0.838861	0.836047	0.841675	Taxonomic richness
574	27.065	27.5	1.57671	Palearctic	0.838462	0.835585	0.841339	Taxonomic richness
575	27.065	27.5	1.5999	Palearctic	0.837974	0.835024	0.840925	Taxonomic richness
576	27.065	27.5	1.62309	Palearctic	0.837405	0.834371	0.84044	Taxonomic richness
577	27.065	27.5	1.64627	Palearctic	0.836762	0.833633	0.83989	Taxonomic richness
578	27.065	27.5	1.66946	Palearctic	0.83605	0.832817	0.839282	Taxonomic richness
579	27.065	27.5	1.69265	Palearctic	0.835276	0.83193	0.838622	Taxonomic richness
580	27.065	27.5	1.71583	Palearctic	0.834447	0.830979	0.837914	Taxonomic richness
581	27.065	27.5	1.73902	Palearctic	0.833568	0.829971	0.837166	Taxonomic richness
582	27.065	27.5	1.76221	Palearctic	0.832646	0.828912	0.83638	Taxonomic richness
583	27.065	27.5	1.7854	Palearctic	0.831686	0.827808	0.835564	Taxonomic richness
584	27.065	27.5	1.80858	Palearctic	0.830693	0.826666	0.83472	Taxonomic richness
585	27.065	27.5	1.83177	Palearctic	0.829672	0.825489	0.833854	Taxonomic richness
586	27.065	27.5	1.85496	Palearctic	0.828627	0.824285	0.83297	Taxonomic richness
587	27.065	27.5	1.87814	Palearctic	0.827564	0.823057	0.832071	Taxonomic richness
588	27.065	27.5	1.90133	Palearctic	0.826484	0.821809	0.83116	Taxonomic richness
589	27.065	27.5	1.92452	Palearctic	0.825393	0.820545	0.83024	Taxonomic richness
590	27.065	27.5	1.9477	Palearctic	0.824291	0.819268	0.829314	Taxonomic richness
591	27.065	27.5	1.97089	Palearctic	0.823182	0.817982	0.828383	Taxonomic richness
592	27.065	27.5	1.99408	Palearctic	0.822068	0.816687	0.827449	Taxonomic richness
593	27.065	27.5	2.01726	Palearctic	0.820949	0.815385	0.826514	Taxonomic richness
594	27.065	27.5	2.04045	Palearctic	0.819828	0.814079	0.825577	Taxonomic richness
595	27.065	27.5	2.06364	Palearctic	0.818703	0.812768	0.824639	Taxonomic richness
596	27.065	27.5	2.08683	Palearctic	0.817577	0.811453	0.823701	Taxonomic richness
597	27.065	27.5	2.11001	Palearctic	0.816449	0.810135	0.822763	Taxonomic richness
598	27.065	27.5	2.1332	Palearctic	0.81532	0.808815	0.821826	Taxonomic richness
599	27.065	27.5	2.15639	Palearctic	0.814191	0.807493	0.820889	Taxonomic richness
600	27.065	27.5	2.17957	Palearctic	0.81306	0.806169	0.819952	Taxonomic richness
601	27.065	27.5	2.20276	Palearctic	0.81193	0.804843	0.819016	Taxonomic richness
602	27.065	27.5	2.22595	Palearctic	0.810799	0.803517	0.818081	Taxonomic richness
603	27.065	27.5	2.24913	Palearctic	0.809667	0.802189	0.817146	Taxonomic richness
604	27.065	27.5	2.27232	Palearctic	0.808536	0.80086	0.816212	Taxonomic richness
605	27.065	27.5	2.29551	Palearctic	0.807405	0.799531	0.815279	Taxonomic richness
606	27.065	27.5	2.3187	Palearctic	0.806274	0.7982	0.814347	Taxonomic richness
1	27.065	27.5	0	Afrotropic	0.395012	0.379288	0.410735	Functional richness
2	27.065	27.5	0.023187	Afrotropic	0.402785	0.387662	0.417907	Functional richness
3	27.065	27.5	0.0463739	Afrotropic	0.410555	0.396026	0.425085	Functional richness
4	27.065	27.5	0.0695609	Afrotropic	0.418318	0.404372	0.432265	Functional richness
5	27.065	27.5	0.0927478	Afrotropic	0.426069	0.412695	0.439443	Functional richness
6	27.065	27.5	0.115935	Afrotropic	0.433801	0.420986	0.446615	Functional richness
7	27.065	27.5	0.139122	Afrotropic	0.441509	0.429239	0.453778	Functional richness
8	27.065	27.5	0.162309	Afrotropic	0.449186	0.437445	0.460927	Functional richness
9	27.065	27.5	0.185496	Afrotropic	0.456826	0.445595	0.468057	Functional richness
10	27.065	27.5	0.208683	Afrotropic	0.464423	0.453681	0.475164	Functional richness
11	27.065	27.5	0.23187	Afrotropic	0.471969	0.461694	0.482244	Functional richness
12	27.065	27.5	0.255056	Afrotropic	0.479459	0.469625	0.489293	Functional richness
13	27.065	27.5	0.278243	Afrotropic	0.486884	0.477464	0.496305	Functional richness
14	27.065	27.5	0.30143	Afrotropic	0.49424	0.485203	0.503276	Functional richness
15	27.065	27.5	0.324617	Afrotropic	0.501517	0.492832	0.510202	Functional richness
16	27.065	27.5	0.347804	Afrotropic	0.50871	0.500342	0.517078	Functional richness
17	27.065	27.5	0.370991	Afrotropic	0.515812	0.507725	0.523899	Functional richness
18	27.065	27.5	0.394178	Afrotropic	0.522816	0.514972	0.530659	Functional richness
19	27.065	27.5	0.417365	Afrotropic	0.529714	0.522077	0.537352	Functional richness
20	27.065	27.5	0.440552	Afrotropic	0.536501	0.529031	0.543971	Functional richness
21	27.065	27.5	0.463739	Afrotropic	0.54317	0.53583	0.55051	Functional richness
22	27.065	27.5	0.486926	Afrotropic	0.549713	0.542467	0.55696	Functional richness
23	27.065	27.5	0.510113	Afrotropic	0.556126	0.54894	0.563312	Functional richness
24	27.065	27.5	0.5333	Afrotropic	0.562401	0.555244	0.569558	Functional richness
25	27.065	27.5	0.556487	Afrotropic	0.568532	0.561377	0.575688	Functional richness
26	27.065	27.5	0.579674	Afrotropic	0.574514	0.567336	0.581692	Functional richness
27	27.065	27.5	0.602861	Afrotropic	0.58034	0.57312	0.587561	Functional richness
28	27.065	27.5	0.626048	Afrotropic	0.586005	0.578727	0.593284	Functional richness
29	27.065	27.5	0.649235	Afrotropic	0.591504	0.584155	0.598853	Functional richness
30	27.065	27.5	0.672422	Afrotropic	0.596831	0.589405	0.604257	Functional richness
31	27.065	27.5	0.695609	Afrotropic	0.601981	0.594473	0.60949	Functional richness
32	27.065	27.5	0.718796	Afrotropic	0.60695	0.599359	0.614542	Functional richness
33	27.065	27.5	0.741982	Afrotropic	0.611734	0.604061	0.619407	Functional richness
34	27.065	27.5	0.765169	Afrotropic	0.616328	0.608578	0.624077	Functional richness
35	27.065	27.5	0.788356	Afrotropic	0.620728	0.612909	0.628547	Functional richness
36	27.065	27.5	0.811543	Afrotropic	0.624933	0.617053	0.632812	Functional richness
37	27.065	27.5	0.83473	Afrotropic	0.628937	0.621009	0.636866	Functional richness
38	27.065	27.5	0.857917	Afrotropic	0.63274	0.624775	0.640706	Functional richness
39	27.065	27.5	0.881104	Afrotropic	0.636339	0.628351	0.644328	Functional richness
40	27.065	27.5	0.904291	Afrotropic	0.639733	0.631735	0.64773	Functional richness
41	27.065	27.5	0.927478	Afrotropic	0.642919	0.634928	0.65091	Functional richness
42	27.065	27.5	0.950665	Afrotropic	0.645897	0.637929	0.653866	Functional richness
43	27.065	27.5	0.973852	Afrotropic	0.648667	0.640737	0.656598	Functional richness
44	27.065	27.5	0.997039	Afrotropic	0.651229	0.643352	0.659105	Functional richness
45	27.065	27.5	1.02023	Afrotropic	0.653582	0.645776	0.661388	Functional richness
46	27.065	27.5	1.04341	Afrotropic	0.655727	0.648006	0.663448	Functional richness
47	27.065	27.5	1.0666	Afrotropic	0.657666	0.650045	0.665288	Functional richness
48	27.065	27.5	1.08979	Afrotropic	0.6594	0.651892	0.666908	Functional richness
49	27.065	27.5	1.11297	Afrotropic	0.66093	0.653548	0.668313	Functional richness
50	27.065	27.5	1.13616	Afrotropic	0.662259	0.655012	0.669506	Functional richness
51	27.065	27.5	1.15935	Afrotropic	0.663388	0.656285	0.670491	Functional richness
52	27.065	27.5	1.18253	Afrotropic	0.664321	0.657368	0.671274	Functional richness
53	27.065	27.5	1.20572	Afrotropic	0.66506	0.658259	0.671861	Functional richness
54	27.065	27.5	1.22891	Afrotropic	0.665609	0.65896	0.672258	Functional richness
55	27.065	27.5	1.2521	Afrotropic	0.665972	0.65947	0.672475	Functional richness
56	27.065	27.5	1.27528	Afrotropic	0.666154	0.659788	0.672519	Functional richness
57	27.065	27.5	1.29847	Afrotropic	0.666158	0.659914	0.672401	Functional richness
58	27.065	27.5	1.32166	Afrotropic	0.66599	0.659848	0.672132	Functional richness
59	27.065	27.5	1.34484	Afrotropic	0.665654	0.659587	0.671722	Functional richness
60	27.065	27.5	1.36803	Afrotropic	0.665157	0.659132	0.671183	Functional richness
61	27.065	27.5	1.39122	Afrotropic	0.664505	0.658482	0.670528	Functional richness
62	27.065	27.5	1.4144	Afrotropic	0.663702	0.657638	0.669766	Functional richness
63	27.065	27.5	1.43759	Afrotropic	0.662755	0.656602	0.668908	Functional richness
64	27.065	27.5	1.46078	Afrotropic	0.661672	0.655379	0.667965	Functional richness
65	27.065	27.5	1.48396	Afrotropic	0.660458	0.653974	0.666943	Functional richness
66	27.065	27.5	1.50715	Afrotropic	0.659121	0.652393	0.665849	Functional richness
67	27.065	27.5	1.53034	Afrotropic	0.657667	0.650645	0.664688	Functional richness
68	27.065	27.5	1.55353	Afrotropic	0.656104	0.648741	0.663466	Functional richness
69	27.065	27.5	1.57671	Afrotropic	0.654438	0.64669	0.662186	Functional richness
70	27.065	27.5	1.5999	Afrotropic	0.652678	0.644503	0.660852	Functional richness
71	27.065	27.5	1.62309	Afrotropic	0.650829	0.642192	0.659467	Functional richness
72	27.065	27.5	1.64627	Afrotropic	0.648901	0.639766	0.658035	Functional richness
73	27.065	27.5	1.66946	Afrotropic	0.646898	0.637237	0.65656	Functional richness
74	27.065	27.5	1.69265	Afrotropic	0.64483	0.634615	0.655044	Functional richness
75	27.065	27.5	1.71583	Afrotropic	0.642701	0.63191	0.653493	Functional richness
76	27.065	27.5	1.73902	Afrotropic	0.64052	0.629131	0.651909	Functional richness
77	27.065	27.5	1.76221	Afrotropic	0.638291	0.626286	0.650297	Functional richness
78	27.065	27.5	1.7854	Afrotropic	0.636022	0.623384	0.64866	Functional richness
79	27.065	27.5	1.80858	Afrotropic	0.633717	0.620432	0.647002	Functional richness
80	27.065	27.5	1.83177	Afrotropic	0.631382	0.617438	0.645326	Functional richness
81	27.065	27.5	1.85496	Afrotropic	0.629022	0.614407	0.643636	Functional richness
82	27.065	27.5	1.87814	Afrotropic	0.626641	0.611346	0.641935	Functional richness
83	27.065	27.5	1.90133	Afrotropic	0.624243	0.608261	0.640225	Functional richness
84	27.065	27.5	1.92452	Afrotropic	0.621832	0.605154	0.638509	Functional richness
85	27.065	27.5	1.9477	Afrotropic	0.61941	0.602032	0.636788	Functional richness
86	27.065	27.5	1.97089	Afrotropic	0.61698	0.598895	0.635065	Functional richness
87	27.065	27.5	1.99408	Afrotropic	0.614545	0.595748	0.633341	Functional richness
88	27.065	27.5	2.01726	Afrotropic	0.612105	0.592593	0.631617	Functional richness
89	27.065	27.5	2.04045	Afrotropic	0.609661	0.58943	0.629892	Functional richness
90	27.065	27.5	2.06364	Afrotropic	0.607215	0.586262	0.628168	Functional richness
91	27.065	27.5	2.08683	Afrotropic	0.604766	0.583088	0.626445	Functional richness
92	27.065	27.5	2.11001	Afrotropic	0.602316	0.57991	0.624723	Functional richness
93	27.065	27.5	2.1332	Afrotropic	0.599865	0.576729	0.623001	Functional richness
94	27.065	27.5	2.15639	Afrotropic	0.597413	0.573545	0.621281	Functional richness
95	27.065	27.5	2.17957	Afrotropic	0.59496	0.570358	0.619563	Functional richness
96	27.065	27.5	2.20276	Afrotropic	0.592507	0.567169	0.617845	Functional richness
97	27.065	27.5	2.22595	Afrotropic	0.590054	0.563979	0.616129	Functional richness
98	27.065	27.5	2.24913	Afrotropic	0.5876	0.560786	0.614414	Functional richness
99	27.065	27.5	2.27232	Afrotropic	0.585146	0.557593	0.6127	Functional richness
100	27.065	27.5	2.29551	Afrotropic	0.582692	0.554398	0.610987	Functional richness
101	27.065	27.5	2.3187	Afrotropic	0.580239	0.551202	0.609275	Functional richness
102	27.065	27.5	0	Australasia	0.532767	0.502206	0.563328	Functional richness
103	27.065	27.5	0.023187	Australasia	0.529841	0.500514	0.559168	Functional richness
104	27.065	27.5	0.0463739	Australasia	0.526919	0.498815	0.555024	Functional richness
105	27.065	27.5	0.0695609	Australasia	0.524008	0.497111	0.550905	Functional richness
106	27.065	27.5	0.0927478	Australasia	0.521115	0.495409	0.546822	Functional richness
107	27.065	27.5	0.115935	Australasia	0.518249	0.493713	0.542786	Functional richness
108	27.065	27.5	0.139122	Australasia	0.515419	0.492029	0.538809	Functional richness
109	27.065	27.5	0.162309	Australasia	0.512633	0.490364	0.534903	Functional richness
110	27.065	27.5	0.185496	Australasia	0.509902	0.488722	0.531082	Functional richness
111	27.065	27.5	0.208683	Australasia	0.507234	0.487109	0.527359	Functional richness
112	27.065	27.5	0.23187	Australasia	0.504639	0.48553	0.523749	Functional richness
113	27.065	27.5	0.255056	Australasia	0.502128	0.48399	0.520266	Functional richness
114	27.065	27.5	0.278243	Australasia	0.49971	0.482495	0.516925	Functional richness
115	27.065	27.5	0.30143	Australasia	0.497395	0.481048	0.513742	Functional richness
116	27.065	27.5	0.324617	Australasia	0.495194	0.479655	0.510732	Functional richness
117	27.065	27.5	0.347804	Australasia	0.493116	0.478319	0.507912	Functional richness
118	27.065	27.5	0.370991	Australasia	0.491171	0.477045	0.505297	Functional richness
119	27.065	27.5	0.394178	Australasia	0.48937	0.475838	0.502903	Functional richness
120	27.065	27.5	0.417365	Australasia	0.487723	0.474703	0.500743	Functional richness
121	27.065	27.5	0.440552	Australasia	0.486239	0.473647	0.49883	Functional richness
122	27.065	27.5	0.463739	Australasia	0.484928	0.472678	0.497177	Functional richness
123	27.065	27.5	0.486926	Australasia	0.483799	0.471807	0.495791	Functional richness
124	27.065	27.5	0.510113	Australasia	0.482862	0.471044	0.49468	Functional richness
125	27.065	27.5	0.5333	Australasia	0.482126	0.470404	0.493849	Functional richness
126	27.065	27.5	0.556487	Australasia	0.481601	0.469903	0.493298	Functional richness
127	27.065	27.5	0.579674	Australasia	0.481294	0.469558	0.493029	Functional richness
128	27.065	27.5	0.602861	Australasia	0.481214	0.469386	0.493042	Functional richness
129	27.065	27.5	0.626048	Australasia	0.48137	0.469406	0.493334	Functional richness
130	27.065	27.5	0.649235	Australasia	0.481769	0.469635	0.493903	Functional richness
131	27.065	27.5	0.672422	Australasia	0.482419	0.470091	0.494747	Functional richness
132	27.065	27.5	0.695609	Australasia	0.483328	0.47079	0.495866	Functional richness
133	27.065	27.5	0.718796	Australasia	0.484501	0.471746	0.497256	Functional richness
134	27.065	27.5	0.741982	Australasia	0.485946	0.472973	0.498919	Functional richness
135	27.065	27.5	0.765169	Australasia	0.487668	0.474485	0.500851	Functional richness
136	27.065	27.5	0.788356	Australasia	0.489672	0.47629	0.503055	Functional richness
137	27.065	27.5	0.811543	Australasia	0.491964	0.478399	0.505528	Functional richness
138	27.065	27.5	0.83473	Australasia	0.494547	0.480821	0.508272	Functional richness
139	27.065	27.5	0.857917	Australasia	0.497425	0.483563	0.511287	Functional richness
140	27.065	27.5	0.881104	Australasia	0.500601	0.48663	0.514573	Functional richness
141	27.065	27.5	0.904291	Australasia	0.504078	0.490027	0.51813	Functional richness
142	27.065	27.5	0.927478	Australasia	0.507858	0.493758	0.521958	Functional richness
143	27.065	27.5	0.950665	Australasia	0.511942	0.497826	0.526058	Functional richness
144	27.065	27.5	0.973852	Australasia	0.51633	0.502232	0.530428	Functional richness
145	27.065	27.5	0.997039	Australasia	0.521023	0.506977	0.53507	Functional richness
146	27.065	27.5	1.02023	Australasia	0.526021	0.51206	0.539982	Functional richness
147	27.065	27.5	1.04341	Australasia	0.531322	0.517481	0.545164	Functional richness
148	27.065	27.5	1.0666	Australasia	0.536925	0.523236	0.550615	Functional richness
149	27.065	27.5	1.08979	Australasia	0.542829	0.529322	0.556335	Functional richness
150	27.065	27.5	1.11297	Australasia	0.549029	0.535736	0.562323	Functional richness
151	27.065	27.5	1.13616	Australasia	0.555525	0.542472	0.568578	Functional richness
152	27.065	27.5	1.15935	Australasia	0.562312	0.549524	0.5751	Functional richness
153	27.065	27.5	1.18253	Australasia	0.569386	0.556883	0.581889	Functional richness
154	27.065	27.5	1.20572	Australasia	0.576743	0.564542	0.588945	Functional richness
155	27.065	27.5	1.22891	Australasia	0.584379	0.572489	0.596268	Functional richness
156	27.065	27.5	1.2521	Australasia	0.592286	0.580713	0.603858	Functional richness
157	27.065	27.5	1.27528	Australasia	0.600458	0.589199	0.611718	Functional richness
158	27.065	27.5	1.29847	Australasia	0.60889	0.597931	0.619849	Functional richness
159	27.065	27.5	1.32166	Australasia	0.617574	0.606893	0.628254	Functional richness
160	27.065	27.5	1.34484	Australasia	0.626502	0.616066	0.636937	Functional richness
161	27.065	27.5	1.36803	Australasia	0.635666	0.625428	0.645904	Functional richness
162	27.065	27.5	1.39122	Australasia	0.645058	0.634959	0.655157	Functional richness
163	27.065	27.5	1.4144	Australasia	0.65467	0.644637	0.664703	Functional richness
164	27.065	27.5	1.43759	Australasia	0.664491	0.65444	0.674542	Functional richness
165	27.065	27.5	1.46078	Australasia	0.674513	0.664351	0.684675	Functional richness
166	27.065	27.5	1.48396	Australasia	0.684725	0.674352	0.695099	Functional richness
167	27.065	27.5	1.50715	Australasia	0.695118	0.68443	0.705806	Functional richness
168	27.065	27.5	1.53034	Australasia	0.705682	0.694576	0.716787	Functional richness
169	27.065	27.5	1.55353	Australasia	0.716405	0.704783	0.728027	Functional richness
170	27.065	27.5	1.57671	Australasia	0.727278	0.715046	0.73951	Functional richness
171	27.065	27.5	1.5999	Australasia	0.738289	0.725361	0.751217	Functional richness
172	27.065	27.5	1.62309	Australasia	0.749429	0.735727	0.763131	Functional richness
173	27.065	27.5	1.64627	Australasia	0.760686	0.74614	0.775233	Functional richness
174	27.065	27.5	1.66946	Australasia	0.772051	0.756599	0.787504	Functional richness
175	27.065	27.5	1.69265	Australasia	0.783513	0.767099	0.799927	Functional richness
176	27.065	27.5	1.71583	Australasia	0.795063	0.777639	0.812487	Functional richness
177	27.065	27.5	1.73902	Australasia	0.80669	0.788214	0.825166	Functional richness
178	27.065	27.5	1.76221	Australasia	0.818385	0.79882	0.837951	Functional richness
179	27.065	27.5	1.7854	Australasia	0.830141	0.809454	0.850828	Functional richness
180	27.065	27.5	1.80858	Australasia	0.841949	0.820112	0.863786	Functional richness
181	27.065	27.5	1.83177	Australasia	0.8538	0.830789	0.876812	Functional richness
182	27.065	27.5	1.85496	Australasia	0.865689	0.841481	0.889896	Functional richness
183	27.065	27.5	1.87814	Australasia	0.877607	0.852186	0.903029	Functional richness
184	27.065	27.5	1.90133	Australasia	0.889551	0.862899	0.916202	Functional richness
185	27.065	27.5	1.92452	Australasia	0.901514	0.873618	0.929409	Functional richness
186	27.065	27.5	1.9477	Australasia	0.913492	0.88434	0.942643	Functional richness
187	27.065	27.5	1.97089	Australasia	0.925481	0.895064	0.955899	Functional richness
188	27.065	27.5	1.99408	Australasia	0.93748	0.905788	0.969172	Functional richness
189	27.065	27.5	2.01726	Australasia	0.949485	0.91651	0.98246	Functional richness
190	27.065	27.5	2.04045	Australasia	0.961495	0.927231	0.99576	Functional richness
191	27.065	27.5	2.06364	Australasia	0.973509	0.937949	1.00907	Functional richness
192	27.065	27.5	2.08683	Australasia	0.985527	0.948666	1.02239	Functional richness
193	27.065	27.5	2.11001	Australasia	0.997546	0.95938	1.03571	Functional richness
194	27.065	27.5	2.1332	Australasia	1.00957	0.970091	1.04904	Functional richness
195	27.065	27.5	2.15639	Australasia	1.02159	0.9808	1.06238	Functional richness
196	27.065	27.5	2.17957	Australasia	1.03361	0.991507	1.07572	Functional richness
197	27.065	27.5	2.20276	Australasia	1.04564	1.00221	1.08906	Functional richness
198	27.065	27.5	2.22595	Australasia	1.05766	1.01291	1.10241	Functional richness
199	27.065	27.5	2.24913	Australasia	1.06969	1.02361	1.11576	Functional richness
200	27.065	27.5	2.27232	Australasia	1.08171	1.03431	1.12911	Functional richness
201	27.065	27.5	2.29551	Australasia	1.09374	1.04501	1.14247	Functional richness
202	27.065	27.5	2.3187	Australasia	1.10576	1.0557	1.15583	Functional richness
203	27.065	27.5	0	Indomalayan	0.372384	0.337421	0.407347	Functional richness
204	27.065	27.5	0.023187	Indomalayan	0.381063	0.347445	0.414682	Functional richness
205	27.065	27.5	0.0463739	Indomalayan	0.38974	0.357457	0.422022	Functional richness
206	27.065	27.5	0.0695609	Indomalayan	0.398407	0.367452	0.429362	Functional richness
207	27.065	27.5	0.0927478	Indomalayan	0.407061	0.377422	0.4367	Functional richness
208	27.065	27.5	0.115935	Indomalayan	0.415694	0.387358	0.44403	Functional richness
209	27.065	27.5	0.139122	Indomalayan	0.4243	0.397251	0.451349	Functional richness
210	27.065	27.5	0.162309	Indomalayan	0.432871	0.407091	0.458651	Functional richness
211	27.065	27.5	0.185496	Indomalayan	0.4414	0.416868	0.465932	Functional richness
212	27.065	27.5	0.208683	Indomalayan	0.44988	0.426573	0.473188	Functional richness
213	27.065	27.5	0.23187	Indomalayan	0.458304	0.436194	0.480414	Functional richness
214	27.065	27.5	0.255056	Indomalayan	0.466663	0.44572	0.487606	Functional richness
215	27.065	27.5	0.278243	Indomalayan	0.47495	0.455141	0.49476	Functional richness
216	27.065	27.5	0.30143	Indomalayan	0.483158	0.464444	0.501873	Functional richness
217	27.065	27.5	0.324617	Indomalayan	0.491278	0.473617	0.50894	Functional richness
218	27.065	27.5	0.347804	Indomalayan	0.499303	0.482647	0.515959	Functional richness
219	27.065	27.5	0.370991	Indomalayan	0.507225	0.491523	0.522928	Functional richness
220	27.065	27.5	0.394178	Indomalayan	0.515037	0.50023	0.529844	Functional richness
221	27.065	27.5	0.417365	Indomalayan	0.522729	0.508754	0.536704	Functional richness
222	27.065	27.5	0.440552	Indomalayan	0.530296	0.517083	0.543509	Functional richness
223	27.065	27.5	0.463739	Indomalayan	0.537729	0.525203	0.550255	Functional richness
224	27.065	27.5	0.486926	Indomalayan	0.545022	0.533101	0.556942	Functional richness
225	27.065	27.5	0.510113	Indomalayan	0.552166	0.540765	0.563567	Functional richness
226	27.065	27.5	0.5333	Indomalayan	0.559155	0.548185	0.570126	Functional richness
227	27.065	27.5	0.556487	Indomalayan	0.565983	0.555352	0.576613	Functional richness
228	27.065	27.5	0.579674	Indomalayan	0.572641	0.56226	0.583022	Functional richness
229	27.065	27.5	0.602861	Indomalayan	0.579124	0.568906	0.589342	Functional richness
230	27.065	27.5	0.626048	Indomalayan	0.585426	0.57529	0.595561	Functional richness
231	27.065	27.5	0.649235	Indomalayan	0.591539	0.581414	0.601664	Functional richness
232	27.065	27.5	0.672422	Indomalayan	0.597459	0.587282	0.607635	Functional richness
233	27.065	27.5	0.695609	Indomalayan	0.603179	0.5929	0.613459	Functional richness
234	27.065	27.5	0.718796	Indomalayan	0.608696	0.598272	0.619119	Functional richness
235	27.065	27.5	0.741982	Indomalayan	0.614002	0.603405	0.6246	Functional richness
236	27.065	27.5	0.765169	Indomalayan	0.619095	0.608304	0.629886	Functional richness
237	27.065	27.5	0.788356	Indomalayan	0.62397	0.612975	0.634966	Functional richness
238	27.065	27.5	0.811543	Indomalayan	0.628624	0.61742	0.639827	Functional richness
239	27.065	27.5	0.83473	Indomalayan	0.633052	0.621645	0.644459	Functional richness
240	27.065	27.5	0.857917	Indomalayan	0.637253	0.625652	0.648854	Functional richness
241	27.065	27.5	0.881104	Indomalayan	0.641224	0.629443	0.653004	Functional richness
242	27.065	27.5	0.904291	Indomalayan	0.644962	0.633021	0.656904	Functional richness
243	27.065	27.5	0.927478	Indomalayan	0.648467	0.636387	0.660548	Functional richness
244	27.065	27.5	0.950665	Indomalayan	0.651738	0.639542	0.663933	Functional richness
245	27.065	27.5	0.973852	Indomalayan	0.654773	0.642489	0.667057	Functional richness
246	27.065	27.5	0.997039	Indomalayan	0.657573	0.645228	0.669918	Functional richness
247	27.065	27.5	1.02023	Indomalayan	0.660139	0.64776	0.672517	Functional richness
248	27.065	27.5	1.04341	Indomalayan	0.66247	0.650087	0.674852	Functional richness
249	27.065	27.5	1.0666	Indomalayan	0.664568	0.652209	0.676926	Functional richness
250	27.065	27.5	1.08979	Indomalayan	0.666434	0.654128	0.678741	Functional richness
251	27.065	27.5	1.11297	Indomalayan	0.668071	0.655843	0.680299	Functional richness
252	27.065	27.5	1.13616	Indomalayan	0.669481	0.657356	0.681606	Functional richness
253	27.065	27.5	1.15935	Indomalayan	0.670665	0.658667	0.682664	Functional richness
254	27.065	27.5	1.18253	Indomalayan	0.671628	0.659776	0.683481	Functional richness
255	27.065	27.5	1.20572	Indomalayan	0.672373	0.660684	0.684062	Functional richness
256	27.065	27.5	1.22891	Indomalayan	0.672903	0.66139	0.684416	Functional richness
257	27.065	27.5	1.2521	Indomalayan	0.673223	0.661894	0.684553	Functional richness
258	27.065	27.5	1.27528	Indomalayan	0.673339	0.662197	0.684481	Functional richness
259	27.065	27.5	1.29847	Indomalayan	0.673254	0.662296	0.684213	Functional richness
260	27.065	27.5	1.32166	Indomalayan	0.672975	0.66219	0.683761	Functional richness
261	27.065	27.5	1.34484	Indomalayan	0.672508	0.661877	0.683139	Functional richness
262	27.065	27.5	1.36803	Indomalayan	0.671858	0.661356	0.68236	Functional richness
263	27.065	27.5	1.39122	Indomalayan	0.671032	0.660624	0.681441	Functional richness
264	27.065	27.5	1.4144	Indomalayan	0.670038	0.659678	0.680397	Functional richness
265	27.065	27.5	1.43759	Indomalayan	0.668881	0.658518	0.679244	Functional richness
266	27.065	27.5	1.46078	Indomalayan	0.66757	0.657143	0.677996	Functional richness
267	27.065	27.5	1.48396	Indomalayan	0.666111	0.655555	0.676667	Functional richness
268	27.065	27.5	1.50715	Indomalayan	0.664513	0.653755	0.675271	Functional richness
269	27.065	27.5	1.53034	Indomalayan	0.662784	0.65175	0.673818	Functional richness
270	27.065	27.5	1.55353	Indomalayan	0.660931	0.649546	0.672317	Functional richness
271	27.065	27.5	1.57671	Indomalayan	0.658963	0.647152	0.670775	Functional richness
272	27.065	27.5	1.5999	Indomalayan	0.656888	0.644579	0.669197	Functional richness
273	27.065	27.5	1.62309	Indomalayan	0.654714	0.641839	0.667589	Functional richness
274	27.065	27.5	1.64627	Indomalayan	0.652449	0.638944	0.665954	Functional richness
275	27.065	27.5	1.66946	Indomalayan	0.650101	0.635908	0.664294	Functional richness
276	27.065	27.5	1.69265	Indomalayan	0.647679	0.632744	0.662613	Functional richness
277	27.065	27.5	1.71583	Indomalayan	0.645188	0.629465	0.660912	Functional richness
278	27.065	27.5	1.73902	Indomalayan	0.642638	0.626082	0.659195	Functional richness
279	27.065	27.5	1.76221	Indomalayan	0.640035	0.622607	0.657463	Functional richness
280	27.065	27.5	1.7854	Indomalayan	0.637386	0.619052	0.65572	Functional richness
281	27.065	27.5	1.80858	Indomalayan	0.634697	0.615427	0.653967	Functional richness
282	27.065	27.5	1.83177	Indomalayan	0.631973	0.611741	0.652206	Functional richness
283	27.065	27.5	1.85496	Indomalayan	0.629222	0.608003	0.65044	Functional richness
284	27.065	27.5	1.87814	Indomalayan	0.626446	0.604221	0.648672	Functional richness
285	27.065	27.5	1.90133	Indomalayan	0.623652	0.600402	0.646903	Functional richness
286	27.065	27.5	1.92452	Indomalayan	0.620843	0.596552	0.645134	Functional richness
287	27.065	27.5	1.9477	Indomalayan	0.618022	0.592677	0.643368	Functional richness
288	27.065	27.5	1.97089	Indomalayan	0.615192	0.588781	0.641604	Functional richness
289	27.065	27.5	1.99408	Indomalayan	0.612356	0.584867	0.639844	Functional richness
290	27.065	27.5	2.01726	Indomalayan	0.609514	0.580939	0.638089	Functional richness
291	27.065	27.5	2.04045	Indomalayan	0.606668	0.576999	0.636337	Functional richness
292	27.065	27.5	2.06364	Indomalayan	0.603819	0.573049	0.63459	Functional richness
293	27.065	27.5	2.08683	Indomalayan	0.600968	0.569089	0.632847	Functional richness
294	27.065	27.5	2.11001	Indomalayan	0.598115	0.565123	0.631108	Functional richness
295	27.065	27.5	2.1332	Indomalayan	0.595261	0.56115	0.629373	Functional richness
296	27.065	27.5	2.15639	Indomalayan	0.592406	0.557171	0.627641	Functional richness
297	27.065	27.5	2.17957	Indomalayan	0.58955	0.553187	0.625913	Functional richness
298	27.065	27.5	2.20276	Indomalayan	0.586693	0.549198	0.624188	Functional richness
299	27.065	27.5	2.22595	Indomalayan	0.583836	0.545206	0.622466	Functional richness
300	27.065	27.5	2.24913	Indomalayan	0.580979	0.541211	0.620747	Functional richness
301	27.065	27.5	2.27232	Indomalayan	0.578122	0.537213	0.619031	Functional richness
302	27.065	27.5	2.29551	Indomalayan	0.575265	0.533212	0.617318	Functional richness
303	27.065	27.5	2.3187	Indomalayan	0.572408	0.529208	0.615607	Functional richness
304	27.065	27.5	0	Nearctic	0.501478	0.478105	0.524851	Functional richness
305	27.065	27.5	0.023187	Nearctic	0.503524	0.480983	0.526066	Functional richness
306	27.065	27.5	0.0463739	Nearctic	0.505571	0.483858	0.527285	Functional richness
307	27.065	27.5	0.0695609	Nearctic	0.507618	0.486728	0.528508	Functional richness
308	27.065	27.5	0.0927478	Nearctic	0.509667	0.489594	0.529739	Functional richness
309	27.065	27.5	0.115935	Nearctic	0.511716	0.492455	0.530978	Functional richness
310	27.065	27.5	0.139122	Nearctic	0.513768	0.49531	0.532226	Functional richness
311	27.065	27.5	0.162309	Nearctic	0.515822	0.498158	0.533486	Functional richness
312	27.065	27.5	0.185496	Nearctic	0.517879	0.500999	0.534759	Functional richness
313	27.065	27.5	0.208683	Nearctic	0.519939	0.503831	0.536047	Functional richness
314	27.065	27.5	0.23187	Nearctic	0.522003	0.506654	0.537352	Functional richness
315	27.065	27.5	0.255056	Nearctic	0.524071	0.509466	0.538677	Functional richness
316	27.065	27.5	0.278243	Nearctic	0.526145	0.512267	0.540023	Functional richness
317	27.065	27.5	0.30143	Nearctic	0.528224	0.515054	0.541393	Functional richness
318	27.065	27.5	0.324617	Nearctic	0.530309	0.517827	0.54279	Functional richness
319	27.065	27.5	0.347804	Nearctic	0.5324	0.520584	0.544216	Functional richness
320	27.065	27.5	0.370991	Nearctic	0.534499	0.523323	0.545674	Functional richness
321	27.065	27.5	0.394178	Nearctic	0.536605	0.526042	0.547167	Functional richness
322	27.065	27.5	0.417365	Nearctic	0.538719	0.528739	0.548699	Functional richness
323	27.065	27.5	0.440552	Nearctic	0.540842	0.531412	0.550272	Functional richness
324	27.065	27.5	0.463739	Nearctic	0.542974	0.534057	0.551891	Functional richness
325	27.065	27.5	0.486926	Nearctic	0.545116	0.536672	0.55356	Functional richness
326	27.065	27.5	0.510113	Nearctic	0.547268	0.539254	0.555281	Functional richness
327	27.065	27.5	0.5333	Nearctic	0.54943	0.541802	0.557059	Functional richness
328	27.065	27.5	0.556487	Nearctic	0.551604	0.544311	0.558896	Functional richness
329	27.065	27.5	0.579674	Nearctic	0.553789	0.546782	0.560796	Functional richness
330	27.065	27.5	0.602861	Nearctic	0.555986	0.549212	0.56276	Functional richness
331	27.065	27.5	0.626048	Nearctic	0.558196	0.551603	0.56479	Functional richness
332	27.065	27.5	0.649235	Nearctic	0.560419	0.553955	0.566883	Functional richness
333	27.065	27.5	0.672422	Nearctic	0.562655	0.556271	0.569038	Functional richness
334	27.065	27.5	0.695609	Nearctic	0.564905	0.558556	0.571253	Functional richness
335	27.065	27.5	0.718796	Nearctic	0.567168	0.560815	0.573521	Functional richness
336	27.065	27.5	0.741982	Nearctic	0.569446	0.563053	0.57584	Functional richness
337	27.065	27.5	0.765169	Nearctic	0.571739	0.565277	0.578202	Functional richness
338	27.065	27.5	0.788356	Nearctic	0.574047	0.567492	0.580602	Functional richness
339	27.065	27.5	0.811543	Nearctic	0.57637	0.569705	0.583035	Functional richness
340	27.065	27.5	0.83473	Nearctic	0.578708	0.57192	0.585496	Functional richness
341	27.065	27.5	0.857917	Nearctic	0.581062	0.574144	0.587981	Functional richness
342	27.065	27.5	0.881104	Nearctic	0.583432	0.576379	0.590485	Functional richness
343	27.065	27.5	0.904291	Nearctic	0.585818	0.578631	0.593005	Functional richness
344	27.065	27.5	0.927478	Nearctic	0.58822	0.580901	0.595538	Functional richness
345	27.065	27.5	0.950665	Nearctic	0.590638	0.583192	0.598083	Functional richness
346	27.065	27.5	0.973852	Nearctic	0.593072	0.585507	0.600636	Functional richness
347	27.065	27.5	0.997039	Nearctic	0.595522	0.587847	0.603196	Functional richness
348	27.065	27.5	1.02023	Nearctic	0.597988	0.590214	0.605763	Functional richness
349	27.065	27.5	1.04341	Nearctic	0.600471	0.592607	0.608334	Functional richness
350	27.065	27.5	1.0666	Nearctic	0.602969	0.595027	0.61091	Functional richness
351	27.065	27.5	1.08979	Nearctic	0.605483	0.597476	0.613491	Functional richness
352	27.065	27.5	1.11297	Nearctic	0.608013	0.599951	0.616075	Functional richness
353	27.065	27.5	1.13616	Nearctic	0.610559	0.602454	0.618664	Functional richness
354	27.065	27.5	1.15935	Nearctic	0.61312	0.604983	0.621257	Functional richness
355	27.065	27.5	1.18253	Nearctic	0.615696	0.607538	0.623855	Functional richness
356	27.065	27.5	1.20572	Nearctic	0.618288	0.610117	0.626459	Functional richness
357	27.065	27.5	1.22891	Nearctic	0.620894	0.612719	0.629069	Functional richness
358	27.065	27.5	1.2521	Nearctic	0.623514	0.615343	0.631686	Functional richness
359	27.065	27.5	1.27528	Nearctic	0.626149	0.617986	0.634312	Functional richness
360	27.065	27.5	1.29847	Nearctic	0.628797	0.620646	0.636948	Functional richness
361	27.065	27.5	1.32166	Nearctic	0.631459	0.623321	0.639596	Functional richness
362	27.065	27.5	1.34484	Nearctic	0.634133	0.62601	0.642257	Functional richness
363	27.065	27.5	1.36803	Nearctic	0.63682	0.628708	0.644933	Functional richness
364	27.065	27.5	1.39122	Nearctic	0.63952	0.631413	0.647626	Functional richness
365	27.065	27.5	1.4144	Nearctic	0.64223	0.634123	0.650338	Functional richness
366	27.065	27.5	1.43759	Nearctic	0.644952	0.636834	0.65307	Functional richness
367	27.065	27.5	1.46078	Nearctic	0.647685	0.639544	0.655825	Functional richness
368	27.065	27.5	1.48396	Nearctic	0.650428	0.64225	0.658605	Functional richness
369	27.065	27.5	1.50715	Nearctic	0.65318	0.644948	0.661411	Functional richness
370	27.065	27.5	1.53034	Nearctic	0.655941	0.647637	0.664244	Functional richness
371	27.065	27.5	1.55353	Nearctic	0.658711	0.650314	0.667107	Functional richness
372	27.065	27.5	1.57671	Nearctic	0.661488	0.652977	0.669999	Functional richness
373	27.065	27.5	1.5999	Nearctic	0.664273	0.655625	0.672922	Functional richness
374	27.065	27.5	1.62309	Nearctic	0.667065	0.658255	0.675875	Functional richness
375	27.065	27.5	1.64627	Nearctic	0.669863	0.660868	0.678858	Functional richness
376	27.065	27.5	1.66946	Nearctic	0.672667	0.663461	0.681872	Functional richness
377	27.065	27.5	1.69265	Nearctic	0.675475	0.666037	0.684914	Functional richness
378	27.065	27.5	1.71583	Nearctic	0.678289	0.668593	0.687985	Functional richness
379	27.065	27.5	1.73902	Nearctic	0.681106	0.671131	0.691082	Functional richness
380	27.065	27.5	1.76221	Nearctic	0.683928	0.673651	0.694205	Functional richness
381	27.065	27.5	1.7854	Nearctic	0.686752	0.676153	0.697351	Functional richness
382	27.065	27.5	1.80858	Nearctic	0.689579	0.67864	0.700519	Functional richness
383	27.065	27.5	1.83177	Nearctic	0.692409	0.68111	0.703707	Functional richness
384	27.065	27.5	1.85496	Nearctic	0.69524	0.683566	0.706914	Functional richness
385	27.065	27.5	1.87814	Nearctic	0.698073	0.686009	0.710137	Functional richness
386	27.065	27.5	1.90133	Nearctic	0.700907	0.688439	0.713376	Functional richness
387	27.065	27.5	1.92452	Nearctic	0.703743	0.690857	0.716629	Functional richness
388	27.065	27.5	1.9477	Nearctic	0.706579	0.693264	0.719894	Functional richness
389	27.065	27.5	1.97089	Nearctic	0.709416	0.695662	0.72317	Functional richness
390	27.065	27.5	1.99408	Nearctic	0.712253	0.69805	0.726456	Functional richness
391	27.065	27.5	2.01726	Nearctic	0.715091	0.70043	0.729751	Functional richness
392	27.065	27.5	2.04045	Nearctic	0.717929	0.702802	0.733055	Functional richness
393	27.065	27.5	2.06364	Nearctic	0.720767	0.705168	0.736365	Functional richness
394	27.065	27.5	2.08683	Nearctic	0.723605	0.707527	0.739683	Functional richness
395	27.065	27.5	2.11001	Nearctic	0.726443	0.70988	0.743006	Functional richness
396	27.065	27.5	2.1332	Nearctic	0.729282	0.712228	0.746335	Functional richness
397	27.065	27.5	2.15639	Nearctic	0.73212	0.714571	0.74967	Functional richness
398	27.065	27.5	2.17957	Nearctic	0.734959	0.716909	0.753008	Functional richness
399	27.065	27.5	2.20276	Nearctic	0.737797	0.719244	0.756351	Functional richness
400	27.065	27.5	2.22595	Nearctic	0.740636	0.721574	0.759698	Functional richness
401	27.065	27.5	2.24913	Nearctic	0.743475	0.723901	0.763049	Functional richness
402	27.065	27.5	2.27232	Nearctic	0.746313	0.726225	0.766402	Functional richness
403	27.065	27.5	2.29551	Nearctic	0.749152	0.728545	0.769759	Functional richness
404	27.065	27.5	2.3187	Nearctic	0.751991	0.730863	0.773118	Functional richness
405	27.065	27.5	0	Neotropic	0.42065	0.405106	0.436193	Functional richness
406	27.065	27.5	0.023187	Neotropic	0.425497	0.410556	0.440438	Functional richness
407	27.065	27.5	0.0463739	Neotropic	0.430344	0.415997	0.44469	Functional richness
408	27.065	27.5	0.0695609	Neotropic	0.435189	0.421427	0.44895	Functional richness
409	27.065	27.5	0.0927478	Neotropic	0.440031	0.426843	0.453219	Functional richness
410	27.065	27.5	0.115935	Neotropic	0.444868	0.432241	0.457496	Functional richness
411	27.065	27.5	0.139122	Neotropic	0.4497	0.437618	0.461783	Functional richness
412	27.065	27.5	0.162309	Neotropic	0.454525	0.442971	0.466078	Functional richness
413	27.065	27.5	0.185496	Neotropic	0.459341	0.448297	0.470385	Functional richness
414	27.065	27.5	0.208683	Neotropic	0.464146	0.45359	0.474701	Functional richness
415	27.065	27.5	0.23187	Neotropic	0.468939	0.458848	0.47903	Functional richness
416	27.065	27.5	0.255056	Neotropic	0.473719	0.464067	0.483371	Functional richness
417	27.065	27.5	0.278243	Neotropic	0.478484	0.469241	0.487726	Functional richness
418	27.065	27.5	0.30143	Neotropic	0.483231	0.474368	0.492095	Functional richness
419	27.065	27.5	0.324617	Neotropic	0.487961	0.479442	0.496479	Functional richness
420	27.065	27.5	0.347804	Neotropic	0.49267	0.484461	0.500878	Functional richness
421	27.065	27.5	0.370991	Neotropic	0.497357	0.48942	0.505294	Functional richness
422	27.065	27.5	0.394178	Neotropic	0.502021	0.494317	0.509725	Functional richness
423	27.065	27.5	0.417365	Neotropic	0.50666	0.49915	0.51417	Functional richness
424	27.065	27.5	0.440552	Neotropic	0.511272	0.503915	0.518629	Functional richness
425	27.065	27.5	0.463739	Neotropic	0.515856	0.508614	0.523098	Functional richness
426	27.065	27.5	0.486926	Neotropic	0.52041	0.513246	0.527575	Functional richness
427	27.065	27.5	0.510113	Neotropic	0.524933	0.517812	0.532055	Functional richness
428	27.065	27.5	0.5333	Neotropic	0.529424	0.522313	0.536534	Functional richness
429	27.065	27.5	0.556487	Neotropic	0.533879	0.526752	0.541007	Functional richness
430	27.065	27.5	0.579674	Neotropic	0.5383	0.531132	0.545468	Functional richness
431	27.065	27.5	0.602861	Neotropic	0.542683	0.535454	0.549912	Functional richness
432	27.065	27.5	0.626048	Neotropic	0.547028	0.539723	0.554333	Functional richness
433	27.065	27.5	0.649235	Neotropic	0.551333	0.54394	0.558725	Functional richness
434	27.065	27.5	0.672422	Neotropic	0.555597	0.548109	0.563085	Functional richness
435	27.065	27.5	0.695609	Neotropic	0.559819	0.552232	0.567406	Functional richness
436	27.065	27.5	0.718796	Neotropic	0.563998	0.556312	0.571684	Functional richness
437	27.065	27.5	0.741982	Neotropic	0.568132	0.560349	0.575915	Functional richness
438	27.065	27.5	0.765169	Neotropic	0.572221	0.564347	0.580096	Functional richness
439	27.065	27.5	0.788356	Neotropic	0.576265	0.568306	0.584223	Functional richness
440	27.065	27.5	0.811543	Neotropic	0.580261	0.572228	0.588294	Functional richness
441	27.065	27.5	0.83473	Neotropic	0.58421	0.576114	0.592306	Functional richness
442	27.065	27.5	0.857917	Neotropic	0.588111	0.579964	0.596257	Functional richness
443	27.065	27.5	0.881104	Neotropic	0.591963	0.58378	0.600146	Functional richness
444	27.065	27.5	0.904291	Neotropic	0.595766	0.587562	0.60397	Functional richness
445	27.065	27.5	0.927478	Neotropic	0.59952	0.59131	0.607729	Functional richness
446	27.065	27.5	0.950665	Neotropic	0.603224	0.595025	0.611422	Functional richness
447	27.065	27.5	0.973852	Neotropic	0.606878	0.598707	0.61505	Functional richness
448	27.065	27.5	0.997039	Neotropic	0.610483	0.602355	0.61861	Functional richness
449	27.065	27.5	1.02023	Neotropic	0.614038	0.60597	0.622105	Functional richness
450	27.065	27.5	1.04341	Neotropic	0.617543	0.609552	0.625535	Functional richness
451	27.065	27.5	1.0666	Neotropic	0.621	0.6131	0.6289	Functional richness
452	27.065	27.5	1.08979	Neotropic	0.624407	0.616613	0.632201	Functional richness
453	27.065	27.5	1.11297	Neotropic	0.627766	0.620091	0.63544	Functional richness
454	27.065	27.5	1.13616	Neotropic	0.631076	0.623533	0.63862	Functional richness
455	27.065	27.5	1.15935	Neotropic	0.63434	0.626937	0.641742	Functional richness
456	27.065	27.5	1.18253	Neotropic	0.637556	0.630302	0.64481	Functional richness
457	27.065	27.5	1.20572	Neotropic	0.640726	0.633627	0.647826	Functional richness
458	27.065	27.5	1.22891	Neotropic	0.643851	0.636908	0.650794	Functional richness
459	27.065	27.5	1.2521	Neotropic	0.646931	0.640143	0.65372	Functional richness
460	27.065	27.5	1.27528	Neotropic	0.649969	0.64333	0.656607	Functional richness
461	27.065	27.5	1.29847	Neotropic	0.652963	0.646464	0.659463	Functional richness
462	27.065	27.5	1.32166	Neotropic	0.655917	0.649541	0.662293	Functional richness
463	27.065	27.5	1.34484	Neotropic	0.658831	0.652558	0.665105	Functional richness
464	27.065	27.5	1.36803	Neotropic	0.661707	0.655509	0.667905	Functional richness
465	27.065	27.5	1.39122	Neotropic	0.664545	0.65839	0.6707	Functional richness
466	27.065	27.5	1.4144	Neotropic	0.667347	0.661196	0.673498	Functional richness
467	27.065	27.5	1.43759	Neotropic	0.670116	0.663926	0.676306	Functional richness
468	27.065	27.5	1.46078	Neotropic	0.672851	0.666575	0.679127	Functional richness
469	27.065	27.5	1.48396	Neotropic	0.675556	0.669143	0.681968	Functional richness
470	27.065	27.5	1.50715	Neotropic	0.678231	0.671632	0.68483	Functional richness
471	27.065	27.5	1.53034	Neotropic	0.680878	0.674042	0.687714	Functional richness
472	27.065	27.5	1.55353	Neotropic	0.683499	0.676376	0.690622	Functional richness
473	27.065	27.5	1.57671	Neotropic	0.686096	0.67864	0.693551	Functional richness
474	27.065	27.5	1.5999	Neotropic	0.68867	0.680839	0.696501	Functional richness
475	27.065	27.5	1.62309	Neotropic	0.691223	0.682976	0.69947	Functional richness
476	27.065	27.5	1.64627	Neotropic	0.693757	0.685058	0.702456	Functional richness
477	27.065	27.5	1.66946	Neotropic	0.696274	0.68709	0.705457	Functional richness
478	27.065	27.5	1.69265	Neotropic	0.698774	0.689077	0.708472	Functional richness
479	27.065	27.5	1.71583	Neotropic	0.701261	0.691024	0.711498	Functional richness
480	27.065	27.5	1.73902	Neotropic	0.703734	0.692935	0.714534	Functional richness
481	27.065	27.5	1.76221	Neotropic	0.706197	0.694814	0.717579	Functional richness
482	27.065	27.5	1.7854	Neotropic	0.70865	0.696667	0.720633	Functional richness
483	27.065	27.5	1.80858	Neotropic	0.711094	0.698495	0.723693	Functional richness
484	27.065	27.5	1.83177	Neotropic	0.713531	0.700302	0.72676	Functional richness
485	27.065	27.5	1.85496	Neotropic	0.715962	0.702091	0.729834	Functional richness
486	27.065	27.5	1.87814	Neotropic	0.718388	0.703864	0.732912	Functional richness
487	27.065	27.5	1.90133	Neotropic	0.72081	0.705625	0.735996	Functional richness
488	27.065	27.5	1.92452	Neotropic	0.723229	0.707375	0.739084	Functional richness
489	27.065	27.5	1.9477	Neotropic	0.725646	0.709115	0.742177	Functional richness
490	27.065	27.5	1.97089	Neotropic	0.72806	0.710847	0.745274	Functional richness
491	27.065	27.5	1.99408	Neotropic	0.730474	0.712573	0.748374	Functional richness
492	27.065	27.5	2.01726	Neotropic	0.732886	0.714293	0.751478	Functional richness
493	27.065	27.5	2.04045	Neotropic	0.735297	0.716008	0.754586	Functional richness
494	27.065	27.5	2.06364	Neotropic	0.737707	0.717719	0.757696	Functional richness
495	27.065	27.5	2.08683	Neotropic	0.740118	0.719426	0.760809	Functional richness
496	27.065	27.5	2.11001	Neotropic	0.742527	0.721131	0.763924	Functional richness
497	27.065	27.5	2.1332	Neotropic	0.744937	0.722832	0.767042	Functional richness
498	27.065	27.5	2.15639	Neotropic	0.747346	0.724531	0.770161	Functional richness
499	27.065	27.5	2.17957	Neotropic	0.749755	0.726227	0.773283	Functional richness
500	27.065	27.5	2.20276	Neotropic	0.752164	0.727922	0.776406	Functional richness
501	27.065	27.5	2.22595	Neotropic	0.754573	0.729614	0.779531	Functional richness
502	27.065	27.5	2.24913	Neotropic	0.756982	0.731306	0.782658	Functional richness
503	27.065	27.5	2.27232	Neotropic	0.75939	0.732995	0.785785	Functional richness
504	27.065	27.5	2.29551	Neotropic	0.761799	0.734684	0.788915	Functional richness
505	27.065	27.5	2.3187	Neotropic	0.764208	0.736371	0.792045	Functional richness
506	27.065	27.5	0	Palearctic	0.205625	0.197816	0.213435	Functional richness
507	27.065	27.5	0.023187	Palearctic	0.218729	0.211199	0.22626	Functional richness
508	27.065	27.5	0.0463739	Palearctic	0.23183	0.22457	0.23909	Functional richness
509	27.065	27.5	0.0695609	Palearctic	0.24492	0.237922	0.251918	Functional richness
510	27.065	27.5	0.0927478	Palearctic	0.257994	0.251247	0.264741	Functional richness
511	27.065	27.5	0.115935	Palearctic	0.271043	0.264535	0.27755	Functional richness
512	27.065	27.5	0.139122	Palearctic	0.284059	0.277779	0.290339	Functional richness
513	27.065	27.5	0.162309	Palearctic	0.297035	0.290967	0.303102	Functional richness
514	27.065	27.5	0.185496	Palearctic	0.30996	0.30409	0.31583	Functional richness
515	27.065	27.5	0.208683	Palearctic	0.322828	0.317139	0.328517	Functional richness
516	27.065	27.5	0.23187	Palearctic	0.335628	0.330102	0.341154	Functional richness
517	27.065	27.5	0.255056	Palearctic	0.348352	0.342971	0.353733	Functional richness
518	27.065	27.5	0.278243	Palearctic	0.36099	0.355734	0.366246	Functional richness
519	27.065	27.5	0.30143	Palearctic	0.373534	0.368383	0.378685	Functional richness
520	27.065	27.5	0.324617	Palearctic	0.385974	0.380907	0.391041	Functional richness
521	27.065	27.5	0.347804	Palearctic	0.3983	0.393297	0.403304	Functional richness
522	27.065	27.5	0.370991	Palearctic	0.410505	0.405545	0.415464	Functional richness
523	27.065	27.5	0.394178	Palearctic	0.422577	0.417643	0.427512	Functional richness
524	27.065	27.5	0.417365	Palearctic	0.434509	0.429581	0.439437	Functional richness
525	27.065	27.5	0.440552	Palearctic	0.446291	0.441353	0.451229	Functional richness
526	27.065	27.5	0.463739	Palearctic	0.457915	0.452951	0.462878	Functional richness
527	27.065	27.5	0.486926	Palearctic	0.469371	0.464369	0.474373	Functional richness
528	27.065	27.5	0.510113	Palearctic	0.480651	0.475599	0.485704	Functional richness
529	27.065	27.5	0.5333	Palearctic	0.491747	0.486635	0.49686	Functional richness
530	27.065	27.5	0.556487	Palearctic	0.502651	0.497471	0.507831	Functional richness
531	27.065	27.5	0.579674	Palearctic	0.513354	0.5081	0.518607	Functional richness
532	27.065	27.5	0.602861	Palearctic	0.523848	0.518517	0.529179	Functional richness
533	27.065	27.5	0.626048	Palearctic	0.534127	0.528716	0.539537	Functional richness
534	27.065	27.5	0.649235	Palearctic	0.544182	0.538691	0.549673	Functional richness
535	27.065	27.5	0.672422	Palearctic	0.554008	0.548437	0.559579	Functional richness
536	27.065	27.5	0.695609	Palearctic	0.563596	0.557947	0.569245	Functional richness
537	27.065	27.5	0.718796	Palearctic	0.572942	0.567218	0.578665	Functional richness
538	27.065	27.5	0.741982	Palearctic	0.582039	0.576245	0.587833	Functional richness
539	27.065	27.5	0.765169	Palearctic	0.590881	0.585022	0.596741	Functional richness
540	27.065	27.5	0.788356	Palearctic	0.599465	0.593546	0.605384	Functional richness
541	27.065	27.5	0.811543	Palearctic	0.607786	0.601814	0.613758	Functional richness
542	27.065	27.5	0.83473	Palearctic	0.615839	0.609822	0.621857	Functional richness
543	27.065	27.5	0.857917	Palearctic	0.623622	0.617566	0.629678	Functional richness
544	27.065	27.5	0.881104	Palearctic	0.631131	0.625046	0.637217	Functional richness
545	27.065	27.5	0.904291	Palearctic	0.638365	0.632258	0.644473	Functional richness
546	27.065	27.5	0.927478	Palearctic	0.645321	0.6392	0.651442	Functional richness
547	27.065	27.5	0.950665	Palearctic	0.651999	0.645873	0.658125	Functional richness
548	27.065	27.5	0.973852	Palearctic	0.658397	0.652275	0.664519	Functional richness
549	27.065	27.5	0.997039	Palearctic	0.664516	0.658406	0.670626	Functional richness
550	27.065	27.5	1.02023	Palearctic	0.670355	0.664265	0.676445	Functional richness
551	27.065	27.5	1.04341	Palearctic	0.675916	0.669855	0.681978	Functional richness
552	27.065	27.5	1.0666	Palearctic	0.681201	0.675175	0.687227	Functional richness
553	27.065	27.5	1.08979	Palearctic	0.68621	0.680226	0.692194	Functional richness
554	27.065	27.5	1.11297	Palearctic	0.690947	0.685011	0.696882	Functional richness
555	27.065	27.5	1.13616	Palearctic	0.695413	0.689531	0.701295	Functional richness
556	27.065	27.5	1.15935	Palearctic	0.699612	0.693789	0.705435	Functional richness
557	27.065	27.5	1.18253	Palearctic	0.703548	0.697787	0.709309	Functional richness
558	27.065	27.5	1.20572	Palearctic	0.707224	0.701528	0.712921	Functional richness
559	27.065	27.5	1.22891	Palearctic	0.710646	0.705015	0.716277	Functional richness
560	27.065	27.5	1.2521	Palearctic	0.713818	0.708252	0.719384	Functional richness
561	27.065	27.5	1.27528	Palearctic	0.716747	0.711244	0.72225	Functional richness
562	27.065	27.5	1.29847	Palearctic	0.719438	0.713994	0.724882	Functional richness
563	27.065	27.5	1.32166	Palearctic	0.721898	0.716508	0.727288	Functional richness
564	27.065	27.5	1.34484	Palearctic	0.724134	0.71879	0.729478	Functional richness
565	27.065	27.5	1.36803	Palearctic	0.726154	0.720846	0.731461	Functional richness
566	27.065	27.5	1.39122	Palearctic	0.727964	0.722682	0.733247	Functional richness
567	27.065	27.5	1.4144	Palearctic	0.729574	0.724303	0.734845	Functional richness
568	27.065	27.5	1.43759	Palearctic	0.730991	0.725716	0.736266	Functional richness
569	27.065	27.5	1.46078	Palearctic	0.732224	0.726928	0.737521	Functional richness
570	27.065	27.5	1.48396	Palearctic	0.733283	0.727946	0.73862	Functional richness
571	27.065	27.5	1.50715	Palearctic	0.734176	0.728779	0.739573	Functional richness
572	27.065	27.5	1.53034	Palearctic	0.734913	0.729435	0.740391	Functional richness
573	27.065	27.5	1.55353	Palearctic	0.735503	0.729922	0.741084	Functional richness
574	27.065	27.5	1.57671	Palearctic	0.735957	0.730251	0.741662	Functional richness
575	27.065	27.5	1.5999	Palearctic	0.736283	0.730432	0.742134	Functional richness
576	27.065	27.5	1.62309	Palearctic	0.736491	0.730473	0.742509	Functional richness
577	27.065	27.5	1.64627	Palearctic	0.736592	0.730387	0.742796	Functional richness
578	27.065	27.5	1.66946	Palearctic	0.736594	0.730183	0.743004	Functional richness
579	27.065	27.5	1.69265	Palearctic	0.736507	0.729872	0.743141	Functional richness
580	27.065	27.5	1.71583	Palearctic	0.736339	0.729463	0.743215	Functional richness
581	27.065	27.5	1.73902	Palearctic	0.736101	0.728968	0.743234	Functional richness
582	27.065	27.5	1.76221	Palearctic	0.7358	0.728396	0.743204	Functional richness
583	27.065	27.5	1.7854	Palearctic	0.735444	0.727755	0.743133	Functional richness
584	27.065	27.5	1.80858	Palearctic	0.73504	0.727054	0.743025	Functional richness
585	27.065	27.5	1.83177	Palearctic	0.734596	0.726303	0.742889	Functional richness
586	27.065	27.5	1.85496	Palearctic	0.734118	0.725507	0.742728	Functional richness
587	27.065	27.5	1.87814	Palearctic	0.733612	0.724675	0.742548	Functional richness
588	27.065	27.5	1.90133	Palearctic	0.733084	0.723813	0.742354	Functional richness
589	27.065	27.5	1.92452	Palearctic	0.732537	0.722926	0.742149	Functional richness
590	27.065	27.5	1.9477	Palearctic	0.731977	0.722019	0.741936	Functional richness
591	27.065	27.5	1.97089	Palearctic	0.731407	0.721095	0.741718	Functional richness
592	27.065	27.5	1.99408	Palearctic	0.730828	0.720158	0.741497	Functional richness
593	27.065	27.5	2.01726	Palearctic	0.730243	0.719211	0.741275	Functional richness
594	27.065	27.5	2.04045	Palearctic	0.729653	0.718254	0.741052	Functional richness
595	27.065	27.5	2.06364	Palearctic	0.72906	0.717291	0.740829	Functional richness
596	27.065	27.5	2.08683	Palearctic	0.728464	0.716321	0.740607	Functional richness
597	27.065	27.5	2.11001	Palearctic	0.727866	0.715347	0.740385	Functional richness
598	27.065	27.5	2.1332	Palearctic	0.727266	0.714368	0.740165	Functional richness
599	27.065	27.5	2.15639	Palearctic	0.726665	0.713385	0.739945	Functional richness
600	27.065	27.5	2.17957	Palearctic	0.726063	0.712399	0.739728	Functional richness
601	27.065	27.5	2.20276	Palearctic	0.725461	0.71141	0.739511	Functional richness
602	27.065	27.5	2.22595	Palearctic	0.724858	0.710419	0.739296	Functional richness
603	27.065	27.5	2.24913	Palearctic	0.724255	0.709426	0.739083	Functional richness
604	27.065	27.5	2.27232	Palearctic	0.723651	0.708431	0.738871	Functional richness
605	27.065	27.5	2.29551	Palearctic	0.723048	0.707435	0.738661	Functional richness
606	27.065	27.5	2.3187	Palearctic	0.722445	0.706438	0.738452	Functional richness
