# Supplementary material for: Land-use diversity predicts regional bird taxonomic and functional richness worldwide
Source: Nat Commun. 2023 Mar 10;14:1320. doi: 10.1038/s41467-023-37027-5 (PMC10006419; doi:10.1038/s41467-023-37027-5)
Supplement: Supplementary file 4 — Source Data [file 41467_2023_37027_MOESM4_ESM.zip › Source Data/Source_Data_Fig_3.xlsx]

## Sheet: Partial residuals
Row	lat	lon	NDVI_mean_pv	Shannon	REALM	visregRes	type
331	27.065	28.5	0.465983	0.6216	Afrotropic	0.78573	Taxonomic richness
370	27.065	28.5	0.465983	1.24069	Afrotropic	0.789479	Taxonomic richness
371	27.065	28.5	0.465983	1.28519	Afrotropic	0.798854	Taxonomic richness
372	27.065	28.5	0.465983	1.2122	Afrotropic	0.811515	Taxonomic richness
373	27.065	28.5	0.465983	1.20175	Afrotropic	0.807424	Taxonomic richness
374	27.065	28.5	0.465983	1.2927	Afrotropic	0.798802	Taxonomic richness
375	27.065	28.5	0.465983	1.21868	Afrotropic	0.794218	Taxonomic richness
376	27.065	28.5	0.465983	1.30863	Afrotropic	0.795497	Taxonomic richness
377	27.065	28.5	0.465983	1.21048	Afrotropic	0.794719	Taxonomic richness
378	27.065	28.5	0.465983	0.518617	Afrotropic	0.786681	Taxonomic richness
425	27.065	28.5	0.465983	1.34377	Afrotropic	0.790694	Taxonomic richness
426	27.065	28.5	0.465983	0.738972	Afrotropic	0.798132	Taxonomic richness
427	27.065	28.5	0.465983	0.326551	Afrotropic	0.816147	Taxonomic richness
428	27.065	28.5	0.465983	0.852089	Afrotropic	0.833088	Taxonomic richness
429	27.065	28.5	0.465983	0.874102	Afrotropic	0.841664	Taxonomic richness
430	27.065	28.5	0.465983	0.564752	Afrotropic	0.839294	Taxonomic richness
431	27.065	28.5	0.465983	0.164669	Afrotropic	0.829626	Taxonomic richness
432	27.065	28.5	0.465983	0.973904	Afrotropic	0.802065	Taxonomic richness
433	27.065	28.5	0.465983	1.1448	Afrotropic	0.799096	Taxonomic richness
434	27.065	28.5	0.465983	1.78076	Afrotropic	0.782292	Taxonomic richness
483	27.065	28.5	0.465983	1.25434	Afrotropic	0.792935	Taxonomic richness
484	27.065	28.5	0.465983	0.822721	Afrotropic	0.80027	Taxonomic richness
485	27.065	28.5	0.465983	0.699995	Afrotropic	0.775568	Taxonomic richness
486	27.065	28.5	0.465983	0.836613	Afrotropic	0.791602	Taxonomic richness
487	27.065	28.5	0.465983	0.875809	Afrotropic	0.796327	Taxonomic richness
488	27.065	28.5	0.465983	0.610981	Afrotropic	0.80117	Taxonomic richness
489	27.065	28.5	0.465983	0.591236	Afrotropic	0.79741	Taxonomic richness
490	27.065	28.5	0.465983	0.69357	Afrotropic	0.796476	Taxonomic richness
491	27.065	28.5	0.465983	0.714227	Afrotropic	0.789798	Taxonomic richness
492	27.065	28.5	0.465983	0.958985	Afrotropic	0.779889	Taxonomic richness
493	27.065	28.5	0.465983	1.76408	Afrotropic	0.768044	Taxonomic richness
550	27.065	28.5	0.465983	0.427077	Afrotropic	0.769092	Taxonomic richness
551	27.065	28.5	0.465983	0.972417	Afrotropic	0.798627	Taxonomic richness
552	27.065	28.5	0.465983	0.678687	Afrotropic	0.771612	Taxonomic richness
553	27.065	28.5	0.465983	0.74005	Afrotropic	0.784318	Taxonomic richness
554	27.065	28.5	0.465983	0.835458	Afrotropic	0.777459	Taxonomic richness
555	27.065	28.5	0.465983	0.709314	Afrotropic	0.778683	Taxonomic richness
556	27.065	28.5	0.465983	0.27657	Afrotropic	0.782487	Taxonomic richness
557	27.065	28.5	0.465983	0.182134	Afrotropic	0.77892	Taxonomic richness
558	27.065	28.5	0.465983	0.231649	Afrotropic	0.778787	Taxonomic richness
559	27.065	28.5	0.465983	0.253181	Afrotropic	0.775139	Taxonomic richness
560	27.065	28.5	0.465983	0.455648	Afrotropic	0.775935	Taxonomic richness
561	27.065	28.5	0.465983	0.955337	Afrotropic	0.767867	Taxonomic richness
562	27.065	28.5	0.465983	1.76643	Afrotropic	0.764025	Taxonomic richness
623	27.065	28.5	0.465983	1.05072	Afrotropic	0.768241	Taxonomic richness
624	27.065	28.5	0.465983	1.00064	Afrotropic	0.762892	Taxonomic richness
625	27.065	28.5	0.465983	0.54327	Afrotropic	0.782425	Taxonomic richness
626	27.065	28.5	0.465983	0.476104	Afrotropic	0.777598	Taxonomic richness
627	27.065	28.5	0.465983	0.857516	Afrotropic	0.779438	Taxonomic richness
628	27.065	28.5	0.465983	0.73496	Afrotropic	0.780318	Taxonomic richness
629	27.065	28.5	0.465983	0.428601	Afrotropic	0.78384	Taxonomic richness
630	27.065	28.5	0.465983	0.194363	Afrotropic	0.779146	Taxonomic richness
631	27.065	28.5	0.465983	0.293083	Afrotropic	0.77779	Taxonomic richness
632	27.065	28.5	0.465983	0.26294	Afrotropic	0.76687	Taxonomic richness
633	27.065	28.5	0.465983	0.398615	Afrotropic	0.760237	Taxonomic richness
634	27.065	28.5	0.465983	0.724692	Afrotropic	0.75724	Taxonomic richness
635	27.065	28.5	0.465983	1.20722	Afrotropic	0.774779	Taxonomic richness
636	27.065	28.5	0.465983	1.8055	Afrotropic	0.76522	Taxonomic richness
698	27.065	28.5	0.465983	1.1716	Afrotropic	0.785376	Taxonomic richness
699	27.065	28.5	0.465983	0.719185	Afrotropic	0.780685	Taxonomic richness
700	27.065	28.5	0.465983	0.358004	Afrotropic	0.781587	Taxonomic richness
701	27.065	28.5	0.465983	0.372094	Afrotropic	0.783568	Taxonomic richness
702	27.065	28.5	0.465983	0.929542	Afrotropic	0.7814	Taxonomic richness
703	27.065	28.5	0.465983	0.776729	Afrotropic	0.769236	Taxonomic richness
704	27.065	28.5	0.465983	0.508329	Afrotropic	0.775419	Taxonomic richness
705	27.065	28.5	0.465983	0.516976	Afrotropic	0.777482	Taxonomic richness
706	27.065	28.5	0.465983	0.411368	Afrotropic	0.77232	Taxonomic richness
707	27.065	28.5	0.465983	0.432901	Afrotropic	0.771142	Taxonomic richness
708	27.065	28.5	0.465983	0.692119	Afrotropic	0.756467	Taxonomic richness
709	27.065	28.5	0.465983	0.195428	Afrotropic	0.740207	Taxonomic richness
710	27.065	28.5	0.465983	0.939035	Afrotropic	0.77619	Taxonomic richness
711	27.065	28.5	0.465983	1.9636	Afrotropic	0.773598	Taxonomic richness
712	27.065	28.5	0.465983	0.799961	Afrotropic	0.761449	Taxonomic richness
775	27.065	28.5	0.465983	1.11741	Afrotropic	0.801089	Taxonomic richness
776	27.065	28.5	0.465983	0.819243	Afrotropic	0.793434	Taxonomic richness
777	27.065	28.5	0.465983	0.194338	Afrotropic	0.798874	Taxonomic richness
778	27.065	28.5	0.465983	0.577334	Afrotropic	0.793624	Taxonomic richness
779	27.065	28.5	0.465983	1.01472	Afrotropic	0.787173	Taxonomic richness
780	27.065	28.5	0.465983	0.982904	Afrotropic	0.775126	Taxonomic richness
781	27.065	28.5	0.465983	0.550838	Afrotropic	0.764593	Taxonomic richness
782	27.065	28.5	0.465983	0.581483	Afrotropic	0.76216	Taxonomic richness
783	27.065	28.5	0.465983	0.784911	Afrotropic	0.775314	Taxonomic richness
784	27.065	28.5	0.465983	0.635766	Afrotropic	0.779745	Taxonomic richness
785	27.065	28.5	0.465983	0.722941	Afrotropic	0.77614	Taxonomic richness
786	27.065	28.5	0.465983	0.808441	Afrotropic	0.764187	Taxonomic richness
787	27.065	28.5	0.465983	0.598309	Afrotropic	0.769652	Taxonomic richness
788	27.065	28.5	0.465983	0.904642	Afrotropic	0.778627	Taxonomic richness
789	27.065	28.5	0.465983	1.53508	Afrotropic	0.77818	Taxonomic richness
790	27.065	28.5	0.465983	2.00238	Afrotropic	0.776547	Taxonomic richness
791	27.065	28.5	0.465983	0.838603	Afrotropic	0.76061	Taxonomic richness
856	27.065	28.5	0.465983	0.630811	Afrotropic	0.765405	Taxonomic richness
857	27.065	28.5	0.465983	0.380355	Afrotropic	0.803424	Taxonomic richness
858	27.065	28.5	0.465983	0.302211	Afrotropic	0.799828	Taxonomic richness
859	27.065	28.5	0.465983	0.471326	Afrotropic	0.780495	Taxonomic richness
860	27.065	28.5	0.465983	0.978909	Afrotropic	0.775911	Taxonomic richness
861	27.065	28.5	0.465983	1.09685	Afrotropic	0.778582	Taxonomic richness
862	27.065	28.5	0.465983	0.696131	Afrotropic	0.769276	Taxonomic richness
863	27.065	28.5	0.465983	0.663971	Afrotropic	0.766189	Taxonomic richness
864	27.065	28.5	0.465983	0.697129	Afrotropic	0.762744	Taxonomic richness
865	27.065	28.5	0.465983	1.04162	Afrotropic	0.768047	Taxonomic richness
866	27.065	28.5	0.465983	1.12389	Afrotropic	0.782131	Taxonomic richness
867	27.065	28.5	0.465983	0.905521	Afrotropic	0.78308	Taxonomic richness
868	27.065	28.5	0.465983	0.742134	Afrotropic	0.76823	Taxonomic richness
869	27.065	28.5	0.465983	0.76238	Afrotropic	0.779661	Taxonomic richness
870	27.065	28.5	0.465983	0.725842	Afrotropic	0.774135	Taxonomic richness
871	27.065	28.5	0.465983	1.0565	Afrotropic	0.786959	Taxonomic richness
872	27.065	28.5	0.465983	1.69728	Afrotropic	0.780545	Taxonomic richness
873	27.065	28.5	0.465983	1.93774	Afrotropic	0.765196	Taxonomic richness
937	27.065	28.5	0.465983	0.560165	Afrotropic	0.768255	Taxonomic richness
938	27.065	28.5	0.465983	0.48364	Afrotropic	0.763546	Taxonomic richness
939	27.065	28.5	0.465983	0.29022	Afrotropic	0.774561	Taxonomic richness
940	27.065	28.5	0.465983	0.936345	Afrotropic	0.765436	Taxonomic richness
941	27.065	28.5	0.465983	1.05675	Afrotropic	0.760668	Taxonomic richness
942	27.065	28.5	0.465983	1.03756	Afrotropic	0.77147	Taxonomic richness
943	27.065	28.5	0.465983	0.715977	Afrotropic	0.765157	Taxonomic richness
944	27.065	28.5	0.465983	0.650999	Afrotropic	0.763548	Taxonomic richness
945	27.065	28.5	0.465983	0.855776	Afrotropic	0.771212	Taxonomic richness
946	27.065	28.5	0.465983	0.996056	Afrotropic	0.779189	Taxonomic richness
947	27.065	28.5	0.465983	1.09488	Afrotropic	0.79109	Taxonomic richness
948	27.065	28.5	0.465983	1.13614	Afrotropic	0.788645	Taxonomic richness
949	27.065	28.5	0.465983	0.929054	Afrotropic	0.782371	Taxonomic richness
950	27.065	28.5	0.465983	0.833557	Afrotropic	0.783906	Taxonomic richness
951	27.065	28.5	0.465983	0.708727	Afrotropic	0.783693	Taxonomic richness
952	27.065	28.5	0.465983	1.39193	Afrotropic	0.766512	Taxonomic richness
953	27.065	28.5	0.465983	1.76917	Afrotropic	0.779629	Taxonomic richness
954	27.065	28.5	0.465983	1.86263	Afrotropic	0.764012	Taxonomic richness
1019	27.065	28.5	0.465983	0.180845	Afrotropic	0.76592	Taxonomic richness
1020	27.065	28.5	0.465983	0.733433	Afrotropic	0.762533	Taxonomic richness
1021	27.065	28.5	0.465983	0.886173	Afrotropic	0.769702	Taxonomic richness
1022	27.065	28.5	0.465983	0.847091	Afrotropic	0.772492	Taxonomic richness
1023	27.065	28.5	0.465983	0.894785	Afrotropic	0.76252	Taxonomic richness
1024	27.065	28.5	0.465983	0.668082	Afrotropic	0.763871	Taxonomic richness
1025	27.065	28.5	0.465983	0.683483	Afrotropic	0.752545	Taxonomic richness
1026	27.065	28.5	0.465983	0.584695	Afrotropic	0.759138	Taxonomic richness
1027	27.065	28.5	0.465983	0.278878	Afrotropic	0.763462	Taxonomic richness
1028	27.065	28.5	0.465983	0.843058	Afrotropic	0.786768	Taxonomic richness
1029	27.065	28.5	0.465983	1.11147	Afrotropic	0.803603	Taxonomic richness
1030	27.065	28.5	0.465983	0.951486	Afrotropic	0.806346	Taxonomic richness
1031	27.065	28.5	0.465983	1.11839	Afrotropic	0.797506	Taxonomic richness
1032	27.065	28.5	0.465983	1.07727	Afrotropic	0.798318	Taxonomic richness
1033	27.065	28.5	0.465983	0.872604	Afrotropic	0.801012	Taxonomic richness
1034	27.065	28.5	0.465983	1.23808	Afrotropic	0.780081	Taxonomic richness
1035	27.065	28.5	0.465983	1.74619	Afrotropic	0.774753	Taxonomic richness
1036	27.065	28.5	0.465983	2.07472	Afrotropic	0.762712	Taxonomic richness
1101	27.065	28.5	0.465983	0.438718	Afrotropic	0.728337	Taxonomic richness
1102	27.065	28.5	0.465983	0.0576635	Afrotropic	0.756051	Taxonomic richness
1103	27.065	28.5	0.465983	1.00998	Afrotropic	0.774347	Taxonomic richness
1104	27.065	28.5	0.465983	0.885361	Afrotropic	0.766187	Taxonomic richness
1105	27.065	28.5	0.465983	0.828541	Afrotropic	0.766888	Taxonomic richness
1106	27.065	28.5	0.465983	0.544504	Afrotropic	0.757236	Taxonomic richness
1107	27.065	28.5	0.465983	0.686323	Afrotropic	0.753975	Taxonomic richness
1108	27.065	28.5	0.465983	0.642633	Afrotropic	0.745027	Taxonomic richness
1109	27.065	28.5	0.465983	0.348779	Afrotropic	0.747001	Taxonomic richness
1110	27.065	28.5	0.465983	0.418691	Afrotropic	0.767175	Taxonomic richness
1111	27.065	28.5	0.465983	0.234557	Afrotropic	0.791512	Taxonomic richness
1112	27.065	28.5	0.465983	1.30979	Afrotropic	0.802311	Taxonomic richness
1113	27.065	28.5	0.465983	1.3779	Afrotropic	0.790005	Taxonomic richness
1114	27.065	28.5	0.465983	1.3704	Afrotropic	0.792194	Taxonomic richness
1115	27.065	28.5	0.465983	1.46662	Afrotropic	0.796	Taxonomic richness
1116	27.065	28.5	0.465983	1.35692	Afrotropic	0.797777	Taxonomic richness
1117	27.065	28.5	0.465983	1.51634	Afrotropic	0.782223	Taxonomic richness
1118	27.065	28.5	0.465983	1.73479	Afrotropic	0.785302	Taxonomic richness
1119	27.065	28.5	0.465983	1.79599	Afrotropic	0.766863	Taxonomic richness
1120	27.065	28.5	0.465983	1.22596	Afrotropic	0.734193	Taxonomic richness
1121	27.065	28.5	0.465983	1.06521	Afrotropic	0.648501	Taxonomic richness
1122	27.065	28.5	0.465983	1.42334	Afrotropic	0.629937	Taxonomic richness
1123	27.065	28.5	0.465983	0.999458	Afrotropic	0.685138	Taxonomic richness
1189	27.065	28.5	0.465983	0.656012	Afrotropic	0.749167	Taxonomic richness
1190	27.065	28.5	0.465983	0.117144	Afrotropic	0.785801	Taxonomic richness
1191	27.065	28.5	0.465983	0.976572	Afrotropic	0.80041	Taxonomic richness
1192	27.065	28.5	0.465983	0.832035	Afrotropic	0.796571	Taxonomic richness
1193	27.065	28.5	0.465983	0.725642	Afrotropic	0.779966	Taxonomic richness
1194	27.065	28.5	0.465983	0.6374	Afrotropic	0.76144	Taxonomic richness
1195	27.065	28.5	0.465983	0.467798	Afrotropic	0.744137	Taxonomic richness
1196	27.065	28.5	0.465983	0.442875	Afrotropic	0.725003	Taxonomic richness
1197	27.065	28.5	0.465983	0.224419	Afrotropic	0.722715	Taxonomic richness
1198	27.065	28.5	0.465983	0.158686	Afrotropic	0.74642	Taxonomic richness
1199	27.065	28.5	0.465983	0.458484	Afrotropic	0.783309	Taxonomic richness
1200	27.065	28.5	0.465983	0.960951	Afrotropic	0.794233	Taxonomic richness
1201	27.065	28.5	0.465983	0.840633	Afrotropic	0.793823	Taxonomic richness
1202	27.065	28.5	0.465983	1.32839	Afrotropic	0.788566	Taxonomic richness
1203	27.065	28.5	0.465983	1.47533	Afrotropic	0.790183	Taxonomic richness
1204	27.065	28.5	0.465983	1.3692	Afrotropic	0.814918	Taxonomic richness
1205	27.065	28.5	0.465983	1.65972	Afrotropic	0.794315	Taxonomic richness
1206	27.065	28.5	0.465983	1.17303	Afrotropic	0.798283	Taxonomic richness
1207	27.065	28.5	0.465983	1.37057	Afrotropic	0.75723	Taxonomic richness
1208	27.065	28.5	0.465983	1.71628	Afrotropic	0.743671	Taxonomic richness
1209	27.065	28.5	0.465983	1.87408	Afrotropic	0.735953	Taxonomic richness
1210	27.065	28.5	0.465983	0.760088	Afrotropic	0.722224	Taxonomic richness
1211	27.065	28.5	0.465983	0.545483	Afrotropic	0.64281	Taxonomic richness
1212	27.065	28.5	0.465983	0.976607	Afrotropic	0.661336	Taxonomic richness
1213	27.065	28.5	0.465983	1.10273	Afrotropic	0.659772	Taxonomic richness
1214	27.065	28.5	0.465983	1.49826	Afrotropic	0.678343	Taxonomic richness
1215	27.065	28.5	0.465983	0.970902	Afrotropic	0.66765	Taxonomic richness
1282	27.065	28.5	0.465983	0.711906	Afrotropic	0.782487	Taxonomic richness
1283	27.065	28.5	0.465983	0.260325	Afrotropic	0.805657	Taxonomic richness
1284	27.065	28.5	0.465983	0.719917	Afrotropic	0.805112	Taxonomic richness
1285	27.065	28.5	0.465983	0.737818	Afrotropic	0.809069	Taxonomic richness
1286	27.065	28.5	0.465983	0.71659	Afrotropic	0.789673	Taxonomic richness
1287	27.065	28.5	0.465983	0.552603	Afrotropic	0.762527	Taxonomic richness
1288	27.065	28.5	0.465983	0.156828	Afrotropic	0.726606	Taxonomic richness
1289	27.065	28.5	0.465983	0.144738	Afrotropic	0.707988	Taxonomic richness
1290	27.065	28.5	0.465983	0.0999301	Afrotropic	0.707534	Taxonomic richness
1291	27.065	28.5	0.465983	0.0663136	Afrotropic	0.725343	Taxonomic richness
1292	27.065	28.5	0.465983	0.107334	Afrotropic	0.762426	Taxonomic richness
1293	27.065	28.5	0.465983	0.159501	Afrotropic	0.783858	Taxonomic richness
1294	27.065	28.5	0.465983	0.16949	Afrotropic	0.803702	Taxonomic richness
1295	27.065	28.5	0.465983	0.996169	Afrotropic	0.804264	Taxonomic richness
1296	27.065	28.5	0.465983	1.24659	Afrotropic	0.803565	Taxonomic richness
1297	27.065	28.5	0.465983	1.41053	Afrotropic	0.814423	Taxonomic richness
1298	27.065	28.5	0.465983	1.53466	Afrotropic	0.790339	Taxonomic richness
1299	27.065	28.5	0.465983	0.903855	Afrotropic	0.790575	Taxonomic richness
1300	27.065	28.5	0.465983	1.3868	Afrotropic	0.749773	Taxonomic richness
1301	27.065	28.5	0.465983	1.35678	Afrotropic	0.733781	Taxonomic richness
1302	27.065	28.5	0.465983	1.30023	Afrotropic	0.729722	Taxonomic richness
1303	27.065	28.5	0.465983	1.34046	Afrotropic	0.72718	Taxonomic richness
1304	27.065	28.5	0.465983	0.821436	Afrotropic	0.64445	Taxonomic richness
1305	27.065	28.5	0.465983	1.29954	Afrotropic	0.653826	Taxonomic richness
1306	27.065	28.5	0.465983	0.498098	Afrotropic	0.660656	Taxonomic richness
1307	27.065	28.5	0.465983	0.702318	Afrotropic	0.669801	Taxonomic richness
1308	27.065	28.5	0.465983	1.70198	Afrotropic	0.664823	Taxonomic richness
1377	27.065	28.5	0.465983	0.78148	Afrotropic	0.804682	Taxonomic richness
1378	27.065	28.5	0.465983	0.831645	Afrotropic	0.825747	Taxonomic richness
1379	27.065	28.5	0.465983	0.599724	Afrotropic	0.795914	Taxonomic richness
1380	27.065	28.5	0.465983	0.600435	Afrotropic	0.794264	Taxonomic richness
1381	27.065	28.5	0.465983	0.403412	Afrotropic	0.781717	Taxonomic richness
1382	27.065	28.5	0.465983	0.264346	Afrotropic	0.745284	Taxonomic richness
1383	27.065	28.5	0.465983	0.0663425	Afrotropic	0.720794	Taxonomic richness
1384	27.065	28.5	0.465983	0.0281457	Afrotropic	0.706678	Taxonomic richness
1385	27.065	28.5	0.465983	0.0179917	Afrotropic	0.700124	Taxonomic richness
1386	27.065	28.5	0.465983	0.0760863	Afrotropic	0.714612	Taxonomic richness
1387	27.065	28.5	0.465983	0.0692829	Afrotropic	0.737671	Taxonomic richness
1388	27.065	28.5	0.465983	0.0720035	Afrotropic	0.763012	Taxonomic richness
1389	27.065	28.5	0.465983	1.00785	Afrotropic	0.780389	Taxonomic richness
1390	27.065	28.5	0.465983	1.34033	Afrotropic	0.795374	Taxonomic richness
1391	27.065	28.5	0.465983	1.09632	Afrotropic	0.814653	Taxonomic richness
1392	27.065	28.5	0.465983	1.21936	Afrotropic	0.812871	Taxonomic richness
1393	27.065	28.5	0.465983	1.56694	Afrotropic	0.790503	Taxonomic richness
1394	27.065	28.5	0.465983	1.45963	Afrotropic	0.775613	Taxonomic richness
1395	27.065	28.5	0.465983	1.43356	Afrotropic	0.734739	Taxonomic richness
1396	27.065	28.5	0.465983	1.29218	Afrotropic	0.727679	Taxonomic richness
1397	27.065	28.5	0.465983	1.21497	Afrotropic	0.713207	Taxonomic richness
1398	27.065	28.5	0.465983	1.36854	Afrotropic	0.71885	Taxonomic richness
1399	27.065	28.5	0.465983	1.66008	Afrotropic	0.640967	Taxonomic richness
1400	27.065	28.5	0.465983	0.93296	Afrotropic	0.659825	Taxonomic richness
1401	27.065	28.5	0.465983	0.461035	Afrotropic	0.664119	Taxonomic richness
1402	27.065	28.5	0.465983	0.461611	Afrotropic	0.668807	Taxonomic richness
1403	27.065	28.5	0.465983	1.6652	Afrotropic	0.662364	Taxonomic richness
1472	27.065	28.5	0.465983	0.566091	Afrotropic	0.816691	Taxonomic richness
1473	27.065	28.5	0.465983	1.09965	Afrotropic	0.823861	Taxonomic richness
1474	27.065	28.5	0.465983	0.307151	Afrotropic	0.802882	Taxonomic richness
1475	27.065	28.5	0.465983	0.298755	Afrotropic	0.788176	Taxonomic richness
1476	27.065	28.5	0.465983	0.244702	Afrotropic	0.771925	Taxonomic richness
1477	27.065	28.5	0.465983	0.149638	Afrotropic	0.750619	Taxonomic richness
1478	27.065	28.5	0.465983	0.0399923	Afrotropic	0.728566	Taxonomic richness
1479	27.065	28.5	0.465983	0.057461	Afrotropic	0.727249	Taxonomic richness
1480	27.065	28.5	0.465983	0.0339263	Afrotropic	0.714529	Taxonomic richness
1481	27.065	28.5	0.465983	0.218929	Afrotropic	0.72437	Taxonomic richness
1482	27.065	28.5	0.465983	0.0925862	Afrotropic	0.737467	Taxonomic richness
1483	27.065	28.5	0.465983	0.0171424	Afrotropic	0.754065	Taxonomic richness
1484	27.065	28.5	0.465983	1.03958	Afrotropic	0.766127	Taxonomic richness
1485	27.065	28.5	0.465983	1.30449	Afrotropic	0.782169	Taxonomic richness
1486	27.065	28.5	0.465983	1.18891	Afrotropic	0.800999	Taxonomic richness
1487	27.065	28.5	0.465983	0.596346	Afrotropic	0.812279	Taxonomic richness
1488	27.065	28.5	0.465983	1.12557	Afrotropic	0.795635	Taxonomic richness
1489	27.065	28.5	0.465983	1.27296	Afrotropic	0.767691	Taxonomic richness
1490	27.065	28.5	0.465983	1.15294	Afrotropic	0.744316	Taxonomic richness
1491	27.065	28.5	0.465983	1.3927	Afrotropic	0.7247	Taxonomic richness
1492	27.065	28.5	0.465983	1.1795	Afrotropic	0.720095	Taxonomic richness
1493	27.065	28.5	0.465983	1.35883	Afrotropic	0.71998	Taxonomic richness
1494	27.065	28.5	0.465983	1.88721	Afrotropic	0.661113	Taxonomic richness
1495	27.065	28.5	0.465983	1.51213	Afrotropic	0.654376	Taxonomic richness
1496	27.065	28.5	0.465983	0.831659	Afrotropic	0.653431	Taxonomic richness
1497	27.065	28.5	0.465983	0.532724	Afrotropic	0.681329	Taxonomic richness
1498	27.065	28.5	0.465983	1.86551	Afrotropic	0.665585	Taxonomic richness
1568	27.065	28.5	0.465983	0.640462	Afrotropic	0.785533	Taxonomic richness
1569	27.065	28.5	0.465983	0.371312	Afrotropic	0.806467	Taxonomic richness
1570	27.065	28.5	0.465983	0.737329	Afrotropic	0.812572	Taxonomic richness
1571	27.065	28.5	0.465983	0.245674	Afrotropic	0.799714	Taxonomic richness
1572	27.065	28.5	0.465983	0.206315	Afrotropic	0.790919	Taxonomic richness
1573	27.065	28.5	0.465983	0.228787	Afrotropic	0.765458	Taxonomic richness
1574	27.065	28.5	0.465983	0.0674193	Afrotropic	0.746778	Taxonomic richness
1575	27.065	28.5	0.465983	0.0214625	Afrotropic	0.726724	Taxonomic richness
1576	27.065	28.5	0.465983	0.0610622	Afrotropic	0.734715	Taxonomic richness
1577	27.065	28.5	0.465983	0.485943	Afrotropic	0.740304	Taxonomic richness
1578	27.065	28.5	0.465983	0.469265	Afrotropic	0.765511	Taxonomic richness
1579	27.065	28.5	0.465983	0.896202	Afrotropic	0.776187	Taxonomic richness
1580	27.065	28.5	0.465983	1.12799	Afrotropic	0.782206	Taxonomic richness
1581	27.065	28.5	0.465983	1.40414	Afrotropic	0.774727	Taxonomic richness
1582	27.065	28.5	0.465983	1.42436	Afrotropic	0.787697	Taxonomic richness
1583	27.065	28.5	0.465983	1.46939	Afrotropic	0.793294	Taxonomic richness
1584	27.065	28.5	0.465983	1.50237	Afrotropic	0.779624	Taxonomic richness
1585	27.065	28.5	0.465983	1.46421	Afrotropic	0.771164	Taxonomic richness
1586	27.065	28.5	0.465983	1.5332	Afrotropic	0.773736	Taxonomic richness
1587	27.065	28.5	0.465983	1.58151	Afrotropic	0.764379	Taxonomic richness
1588	27.065	28.5	0.465983	1.38996	Afrotropic	0.732614	Taxonomic richness
1589	27.065	28.5	0.465983	1.64456	Afrotropic	0.729135	Taxonomic richness
1590	27.065	28.5	0.465983	0.629165	Afrotropic	0.727304	Taxonomic richness
1591	27.065	28.5	0.465983	1.27734	Afrotropic	0.646131	Taxonomic richness
1592	27.065	28.5	0.465983	1.26163	Afrotropic	0.654119	Taxonomic richness
1593	27.065	28.5	0.465983	0.783108	Afrotropic	0.654985	Taxonomic richness
1594	27.065	28.5	0.465983	0.29632	Afrotropic	0.626717	Taxonomic richness
1595	27.065	28.5	0.465983	1.80112	Afrotropic	0.654265	Taxonomic richness
1596	27.065	28.5	0.465983	1.15398	Afrotropic	0.639285	Taxonomic richness
1597	27.065	28.5	0.465983	1.01414	Afrotropic	0.400075	Taxonomic richness
1667	27.065	28.5	0.465983	0.65425	Afrotropic	0.787107	Taxonomic richness
1668	27.065	28.5	0.465983	1.02771	Afrotropic	0.804619	Taxonomic richness
1669	27.065	28.5	0.465983	0.317769	Afrotropic	0.803926	Taxonomic richness
1670	27.065	28.5	0.465983	0.320576	Afrotropic	0.798006	Taxonomic richness
1671	27.065	28.5	0.465983	0.30278	Afrotropic	0.792223	Taxonomic richness
1672	27.065	28.5	0.465983	0.0150204	Afrotropic	0.783235	Taxonomic richness
1673	27.065	28.5	0.465983	0.0181994	Afrotropic	0.751195	Taxonomic richness
1674	27.065	28.5	0.465983	0.0846301	Afrotropic	0.752226	Taxonomic richness
1675	27.065	28.5	0.465983	0.23531	Afrotropic	0.762881	Taxonomic richness
1676	27.065	28.5	0.465983	0.764734	Afrotropic	0.792787	Taxonomic richness
1677	27.065	28.5	0.465983	0.617344	Afrotropic	0.79605	Taxonomic richness
1678	27.065	28.5	0.465983	0.90073	Afrotropic	0.795203	Taxonomic richness
1679	27.065	28.5	0.465983	1.14991	Afrotropic	0.815921	Taxonomic richness
1680	27.065	28.5	0.465983	1.54099	Afrotropic	0.775329	Taxonomic richness
1681	27.065	28.5	0.465983	1.37842	Afrotropic	0.791671	Taxonomic richness
1682	27.065	28.5	0.465983	1.51093	Afrotropic	0.78182	Taxonomic richness
1683	27.065	28.5	0.465983	1.45324	Afrotropic	0.782596	Taxonomic richness
1684	27.065	28.5	0.465983	1.60591	Afrotropic	0.771559	Taxonomic richness
1685	27.065	28.5	0.465983	1.45029	Afrotropic	0.772742	Taxonomic richness
1686	27.065	28.5	0.465983	1.72387	Afrotropic	0.776937	Taxonomic richness
1687	27.065	28.5	0.465983	1.50341	Afrotropic	0.754634	Taxonomic richness
1688	27.065	28.5	0.465983	1.91252	Afrotropic	0.732799	Taxonomic richness
1689	27.065	28.5	0.465983	1.96794	Afrotropic	0.644507	Taxonomic richness
1690	27.065	28.5	0.465983	0.888948	Afrotropic	0.659192	Taxonomic richness
1691	27.065	28.5	0.465983	0.30081	Afrotropic	0.621592	Taxonomic richness
1692	27.065	28.5	0.465983	1.60838	Afrotropic	0.65115	Taxonomic richness
1693	27.065	28.5	0.465983	1.59615	Afrotropic	0.640878	Taxonomic richness
1694	27.065	28.5	0.465983	0.690549	Afrotropic	0.392202	Taxonomic richness
1761	27.065	28.5	0.465983	0.4393	Afrotropic	0.775852	Taxonomic richness
1762	27.065	28.5	0.465983	0.715227	Afrotropic	0.811509	Taxonomic richness
1763	27.065	28.5	0.465983	0.296195	Afrotropic	0.795073	Taxonomic richness
1764	27.065	28.5	0.465983	0.111099	Afrotropic	0.797451	Taxonomic richness
1765	27.065	28.5	0.465983	0.493638	Afrotropic	0.793372	Taxonomic richness
1766	27.065	28.5	0.465983	1.08296	Afrotropic	0.783499	Taxonomic richness
1767	27.065	28.5	0.465983	0.376822	Afrotropic	0.786154	Taxonomic richness
1768	27.065	28.5	0.465983	0.159089	Afrotropic	0.76663	Taxonomic richness
1769	27.065	28.5	0.465983	0.569739	Afrotropic	0.773065	Taxonomic richness
1770	27.065	28.5	0.465983	0.535328	Afrotropic	0.794197	Taxonomic richness
1771	27.065	28.5	0.465983	1.33992	Afrotropic	0.800862	Taxonomic richness
1772	27.065	28.5	0.465983	1.23955	Afrotropic	0.794567	Taxonomic richness
1773	27.065	28.5	0.465983	0.612153	Afrotropic	0.779733	Taxonomic richness
1774	27.065	28.5	0.465983	0.932705	Afrotropic	0.769375	Taxonomic richness
1775	27.065	28.5	0.465983	0.805696	Afrotropic	0.775881	Taxonomic richness
1776	27.065	28.5	0.465983	1.45431	Afrotropic	0.776081	Taxonomic richness
1777	27.065	28.5	0.465983	1.47583	Afrotropic	0.77756	Taxonomic richness
1778	27.065	28.5	0.465983	1.36831	Afrotropic	0.777776	Taxonomic richness
1779	27.065	28.5	0.465983	1.49941	Afrotropic	0.773355	Taxonomic richness
1780	27.065	28.5	0.465983	1.28656	Afrotropic	0.782609	Taxonomic richness
1781	27.065	28.5	0.465983	1.76365	Afrotropic	0.781537	Taxonomic richness
1782	27.065	28.5	0.465983	1.48759	Afrotropic	0.757122	Taxonomic richness
1783	27.065	28.5	0.465983	2.08656	Afrotropic	0.737976	Taxonomic richness
1784	27.065	28.5	0.465983	0.882866	Afrotropic	0.72685	Taxonomic richness
1785	27.065	28.5	0.465983	1.71169	Afrotropic	0.629936	Taxonomic richness
1786	27.065	28.5	0.465983	0.993439	Afrotropic	0.648777	Taxonomic richness
1787	27.065	28.5	0.465983	0.598577	Afrotropic	0.624083	Taxonomic richness
1788	27.065	28.5	0.465983	1.5594	Afrotropic	0.64915	Taxonomic richness
1789	27.065	28.5	0.465983	1.7331	Afrotropic	0.654752	Taxonomic richness
1850	27.065	28.5	0.465983	0.759082	Afrotropic	0.796165	Taxonomic richness
1851	27.065	28.5	0.465983	0.958803	Afrotropic	0.791711	Taxonomic richness
1852	27.065	28.5	0.465983	0.12787	Afrotropic	0.793591	Taxonomic richness
1853	27.065	28.5	0.465983	0.796957	Afrotropic	0.813023	Taxonomic richness
1854	27.065	28.5	0.465983	0.994673	Afrotropic	0.835132	Taxonomic richness
1855	27.065	28.5	0.465983	0.509763	Afrotropic	0.796759	Taxonomic richness
1856	27.065	28.5	0.465983	0.713072	Afrotropic	0.777516	Taxonomic richness
1857	27.065	28.5	0.465983	0.716907	Afrotropic	0.76965	Taxonomic richness
1858	27.065	28.5	0.465983	0.873585	Afrotropic	0.785599	Taxonomic richness
1859	27.065	28.5	0.465983	0.741874	Afrotropic	0.799092	Taxonomic richness
1860	27.065	28.5	0.465983	1.36054	Afrotropic	0.78847	Taxonomic richness
1861	27.065	28.5	0.465983	0.93404	Afrotropic	0.794787	Taxonomic richness
1862	27.065	28.5	0.465983	1.06532	Afrotropic	0.787711	Taxonomic richness
1863	27.065	28.5	0.465983	1.18657	Afrotropic	0.785338	Taxonomic richness
1864	27.065	28.5	0.465983	1.19321	Afrotropic	0.778071	Taxonomic richness
1865	27.065	28.5	0.465983	1.39591	Afrotropic	0.773453	Taxonomic richness
1866	27.065	28.5	0.465983	1.56438	Afrotropic	0.768158	Taxonomic richness
1867	27.065	28.5	0.465983	1.59612	Afrotropic	0.767282	Taxonomic richness
1868	27.065	28.5	0.465983	1.54838	Afrotropic	0.770754	Taxonomic richness
1869	27.065	28.5	0.465983	1.57433	Afrotropic	0.768747	Taxonomic richness
1870	27.065	28.5	0.465983	1.75048	Afrotropic	0.771576	Taxonomic richness
1871	27.065	28.5	0.465983	1.60931	Afrotropic	0.753635	Taxonomic richness
1872	27.065	28.5	0.465983	1.69282	Afrotropic	0.738705	Taxonomic richness
1873	27.065	28.5	0.465983	1.94256	Afrotropic	0.733693	Taxonomic richness
1874	27.065	28.5	0.465983	0.865353	Afrotropic	0.714676	Taxonomic richness
1875	27.065	28.5	0.465983	1.79433	Afrotropic	0.626961	Taxonomic richness
1876	27.065	28.5	0.465983	0.796913	Afrotropic	0.638691	Taxonomic richness
1877	27.065	28.5	0.465983	0.625477	Afrotropic	0.603536	Taxonomic richness
1878	27.065	28.5	0.465983	1.35289	Afrotropic	0.653588	Taxonomic richness
1879	27.065	28.5	0.465983	1.71775	Afrotropic	0.654058	Taxonomic richness
1880	27.065	28.5	0.465983	0.64718	Afrotropic	0.626428	Taxonomic richness
1940	27.065	28.5	0.465983	0.411508	Afrotropic	0.766991	Taxonomic richness
1941	27.065	28.5	0.465983	0.88273	Afrotropic	0.792371	Taxonomic richness
1942	27.065	28.5	0.465983	0.330482	Afrotropic	0.780682	Taxonomic richness
1943	27.065	28.5	0.465983	0.193214	Afrotropic	0.792582	Taxonomic richness
1944	27.065	28.5	0.465983	1.12962	Afrotropic	0.815484	Taxonomic richness
1945	27.065	28.5	0.465983	1.11929	Afrotropic	0.803835	Taxonomic richness
1946	27.065	28.5	0.465983	0.850332	Afrotropic	0.778478	Taxonomic richness
1947	27.065	28.5	0.465983	1.06543	Afrotropic	0.773849	Taxonomic richness
1948	27.065	28.5	0.465983	1.27839	Afrotropic	0.787942	Taxonomic richness
1949	27.065	28.5	0.465983	1.27553	Afrotropic	0.793138	Taxonomic richness
1950	27.065	28.5	0.465983	1.23	Afrotropic	0.793499	Taxonomic richness
1951	27.065	28.5	0.465983	0.865628	Afrotropic	0.792954	Taxonomic richness
1952	27.065	28.5	0.465983	1.2951	Afrotropic	0.791262	Taxonomic richness
1953	27.065	28.5	0.465983	1.43082	Afrotropic	0.792797	Taxonomic richness
1954	27.065	28.5	0.465983	1.64087	Afrotropic	0.798071	Taxonomic richness
1955	27.065	28.5	0.465983	1.44648	Afrotropic	0.794392	Taxonomic richness
1956	27.065	28.5	0.465983	1.58951	Afrotropic	0.785	Taxonomic richness
1957	27.065	28.5	0.465983	1.37451	Afrotropic	0.775638	Taxonomic richness
1958	27.065	28.5	0.465983	1.54225	Afrotropic	0.757816	Taxonomic richness
1959	27.065	28.5	0.465983	1.66765	Afrotropic	0.768637	Taxonomic richness
1960	27.065	28.5	0.465983	1.54087	Afrotropic	0.766181	Taxonomic richness
1961	27.065	28.5	0.465983	1.66009	Afrotropic	0.771338	Taxonomic richness
1962	27.065	28.5	0.465983	1.60239	Afrotropic	0.74947	Taxonomic richness
1963	27.065	28.5	0.465983	1.65709	Afrotropic	0.735893	Taxonomic richness
1964	27.065	28.5	0.465983	1.90529	Afrotropic	0.730906	Taxonomic richness
1965	27.065	28.5	0.465983	1.85457	Afrotropic	0.718817	Taxonomic richness
1966	27.065	28.5	0.465983	1.36981	Afrotropic	0.635307	Taxonomic richness
1967	27.065	28.5	0.465983	0.573544	Afrotropic	0.628775	Taxonomic richness
1968	27.065	28.5	0.465983	0.271677	Afrotropic	0.622977	Taxonomic richness
1969	27.065	28.5	0.465983	0.4197	Afrotropic	0.646867	Taxonomic richness
1970	27.065	28.5	0.465983	1.47163	Afrotropic	0.647057	Taxonomic richness
1971	27.065	28.5	0.465983	1.28371	Afrotropic	0.646788	Taxonomic richness
2030	27.065	28.5	0.465983	0.569357	Afrotropic	0.796714	Taxonomic richness
2031	27.065	28.5	0.465983	1.05941	Afrotropic	0.800786	Taxonomic richness
2032	27.065	28.5	0.465983	0.413681	Afrotropic	0.799442	Taxonomic richness
2033	27.065	28.5	0.465983	0.609256	Afrotropic	0.80207	Taxonomic richness
2034	27.065	28.5	0.465983	1.07934	Afrotropic	0.810766	Taxonomic richness
2035	27.065	28.5	0.465983	1.16587	Afrotropic	0.782248	Taxonomic richness
2036	27.065	28.5	0.465983	1.03695	Afrotropic	0.776834	Taxonomic richness
2037	27.065	28.5	0.465983	1.09164	Afrotropic	0.780145	Taxonomic richness
2038	27.065	28.5	0.465983	1.20628	Afrotropic	0.78592	Taxonomic richness
2039	27.065	28.5	0.465983	1.07151	Afrotropic	0.77734	Taxonomic richness
2040	27.065	28.5	0.465983	1.03784	Afrotropic	0.777777	Taxonomic richness
2041	27.065	28.5	0.465983	1.30581	Afrotropic	0.789829	Taxonomic richness
2042	27.065	28.5	0.465983	1.31584	Afrotropic	0.795071	Taxonomic richness
2043	27.065	28.5	0.465983	1.3301	Afrotropic	0.797138	Taxonomic richness
2044	27.065	28.5	0.465983	1.56656	Afrotropic	0.801248	Taxonomic richness
2045	27.065	28.5	0.465983	1.44203	Afrotropic	0.803727	Taxonomic richness
2046	27.065	28.5	0.465983	1.87772	Afrotropic	0.784671	Taxonomic richness
2047	27.065	28.5	0.465983	1.60217	Afrotropic	0.772947	Taxonomic richness
2048	27.065	28.5	0.465983	1.48445	Afrotropic	0.770663	Taxonomic richness
2049	27.065	28.5	0.465983	1.61582	Afrotropic	0.769908	Taxonomic richness
2050	27.065	28.5	0.465983	1.49615	Afrotropic	0.764911	Taxonomic richness
2051	27.065	28.5	0.465983	1.38956	Afrotropic	0.77951	Taxonomic richness
2052	27.065	28.5	0.465983	1.21908	Afrotropic	0.753278	Taxonomic richness
2053	27.065	28.5	0.465983	1.34916	Afrotropic	0.749894	Taxonomic richness
2054	27.065	28.5	0.465983	1.91293	Afrotropic	0.749958	Taxonomic richness
2055	27.065	28.5	0.465983	1.14926	Afrotropic	0.730516	Taxonomic richness
2056	27.065	28.5	0.465983	1.91663	Afrotropic	0.712403	Taxonomic richness
2057	27.065	28.5	0.465983	1.25849	Afrotropic	0.699112	Taxonomic richness
2058	27.065	28.5	0.465983	1.71095	Afrotropic	0.653324	Taxonomic richness
2059	27.065	28.5	0.465983	0.813963	Afrotropic	0.662591	Taxonomic richness
2060	27.065	28.5	0.465983	0.767779	Afrotropic	0.671596	Taxonomic richness
2061	27.065	28.5	0.465983	0.35494	Afrotropic	0.678755	Taxonomic richness
2062	27.065	28.5	0.465983	1.46462	Afrotropic	0.676393	Taxonomic richness
2063	27.065	28.5	0.465983	1.38565	Afrotropic	0.670674	Taxonomic richness
2123	27.065	28.5	0.465983	0.512649	Afrotropic	0.794393	Taxonomic richness
2124	27.065	28.5	0.465983	0.96832	Afrotropic	0.823668	Taxonomic richness
2125	27.065	28.5	0.465983	0.693444	Afrotropic	0.788852	Taxonomic richness
2126	27.065	28.5	0.465983	1.04375	Afrotropic	0.783054	Taxonomic richness
2127	27.065	28.5	0.465983	1.29726	Afrotropic	0.781664	Taxonomic richness
2128	27.065	28.5	0.465983	0.985616	Afrotropic	0.766261	Taxonomic richness
2129	27.065	28.5	0.465983	1.06564	Afrotropic	0.767596	Taxonomic richness
2130	27.065	28.5	0.465983	0.987254	Afrotropic	0.762558	Taxonomic richness
2131	27.065	28.5	0.465983	1.09766	Afrotropic	0.755479	Taxonomic richness
2132	27.065	28.5	0.465983	1.05375	Afrotropic	0.756116	Taxonomic richness
2133	27.065	28.5	0.465983	1.23906	Afrotropic	0.772654	Taxonomic richness
2134	27.065	28.5	0.465983	1.64482	Afrotropic	0.793823	Taxonomic richness
2135	27.065	28.5	0.465983	1.37786	Afrotropic	0.795301	Taxonomic richness
2136	27.065	28.5	0.465983	0.620617	Afrotropic	0.790824	Taxonomic richness
2137	27.065	28.5	0.465983	0.869856	Afrotropic	0.788523	Taxonomic richness
2138	27.065	28.5	0.465983	1.31975	Afrotropic	0.80393	Taxonomic richness
2139	27.065	28.5	0.465983	1.61868	Afrotropic	0.788719	Taxonomic richness
2140	27.065	28.5	0.465983	1.83193	Afrotropic	0.782663	Taxonomic richness
2141	27.065	28.5	0.465983	1.49906	Afrotropic	0.770477	Taxonomic richness
2142	27.065	28.5	0.465983	1.54997	Afrotropic	0.765249	Taxonomic richness
2143	27.065	28.5	0.465983	1.36837	Afrotropic	0.768769	Taxonomic richness
2144	27.065	28.5	0.465983	1.52314	Afrotropic	0.761563	Taxonomic richness
2145	27.065	28.5	0.465983	1.49879	Afrotropic	0.756807	Taxonomic richness
2146	27.065	28.5	0.465983	1.63276	Afrotropic	0.77047	Taxonomic richness
2147	27.065	28.5	0.465983	1.84768	Afrotropic	0.766027	Taxonomic richness
2148	27.065	28.5	0.465983	1.28548	Afrotropic	0.741978	Taxonomic richness
2149	27.065	28.5	0.465983	1.5027	Afrotropic	0.718024	Taxonomic richness
2150	27.065	28.5	0.465983	1.11368	Afrotropic	0.702342	Taxonomic richness
2151	27.065	28.5	0.465983	1.87778	Afrotropic	0.699895	Taxonomic richness
2152	27.065	28.5	0.465983	1.60266	Afrotropic	0.656522	Taxonomic richness
2153	27.065	28.5	0.465983	1.52654	Afrotropic	0.661842	Taxonomic richness
2154	27.065	28.5	0.465983	1.70522	Afrotropic	0.665218	Taxonomic richness
2155	27.065	28.5	0.465983	1.15459	Afrotropic	0.675458	Taxonomic richness
2156	27.065	28.5	0.465983	0.95964	Afrotropic	0.68102	Taxonomic richness
2157	27.065	28.5	0.465983	1.67888	Afrotropic	0.676309	Taxonomic richness
2219	27.065	28.5	0.465983	0.341579	Afrotropic	0.761713	Taxonomic richness
2220	27.065	28.5	0.465983	0.995966	Afrotropic	0.820374	Taxonomic richness
2221	27.065	28.5	0.465983	1.20967	Afrotropic	0.789472	Taxonomic richness
2222	27.065	28.5	0.465983	1.35834	Afrotropic	0.76503	Taxonomic richness
2223	27.065	28.5	0.465983	1.33759	Afrotropic	0.751715	Taxonomic richness
2224	27.065	28.5	0.465983	0.958108	Afrotropic	0.732859	Taxonomic richness
2225	27.065	28.5	0.465983	1.10389	Afrotropic	0.72858	Taxonomic richness
2226	27.065	28.5	0.465983	1.34124	Afrotropic	0.721969	Taxonomic richness
2227	27.065	28.5	0.465983	1.38854	Afrotropic	0.715501	Taxonomic richness
2228	27.065	28.5	0.465983	0.86606	Afrotropic	0.717734	Taxonomic richness
2229	27.065	28.5	0.465983	1.51727	Afrotropic	0.748051	Taxonomic richness
2230	27.065	28.5	0.465983	1.41756	Afrotropic	0.776436	Taxonomic richness
2231	27.065	28.5	0.465983	1.51024	Afrotropic	0.772037	Taxonomic richness
2232	27.065	28.5	0.465983	0.942746	Afrotropic	0.766692	Taxonomic richness
2233	27.065	28.5	0.465983	1.17877	Afrotropic	0.767662	Taxonomic richness
2234	27.065	28.5	0.465983	1.82818	Afrotropic	0.778238	Taxonomic richness
2235	27.065	28.5	0.465983	1.76753	Afrotropic	0.778743	Taxonomic richness
2236	27.065	28.5	0.465983	1.81459	Afrotropic	0.766357	Taxonomic richness
2237	27.065	28.5	0.465983	1.55167	Afrotropic	0.75454	Taxonomic richness
2238	27.065	28.5	0.465983	1.50498	Afrotropic	0.74758	Taxonomic richness
2239	27.065	28.5	0.465983	1.71546	Afrotropic	0.73135	Taxonomic richness
2240	27.065	28.5	0.465983	1.47997	Afrotropic	0.727317	Taxonomic richness
2241	27.065	28.5	0.465983	1.62894	Afrotropic	0.728591	Taxonomic richness
2242	27.065	28.5	0.465983	1.67573	Afrotropic	0.755725	Taxonomic richness
2243	27.065	28.5	0.465983	1.70398	Afrotropic	0.76504	Taxonomic richness
2244	27.065	28.5	0.465983	1.74622	Afrotropic	0.727345	Taxonomic richness
2245	27.065	28.5	0.465983	1.69635	Afrotropic	0.703581	Taxonomic richness
2246	27.065	28.5	0.465983	1.57824	Afrotropic	0.686094	Taxonomic richness
2247	27.065	28.5	0.465983	1.45382	Afrotropic	0.678326	Taxonomic richness
2248	27.065	28.5	0.465983	1.28755	Afrotropic	0.683369	Taxonomic richness
2249	27.065	28.5	0.465983	0.87317	Afrotropic	0.618826	Taxonomic richness
2250	27.065	28.5	0.465983	1.72005	Afrotropic	0.637453	Taxonomic richness
2251	27.065	28.5	0.465983	1.89829	Afrotropic	0.631842	Taxonomic richness
2252	27.065	28.5	0.465983	1.55878	Afrotropic	0.643814	Taxonomic richness
2253	27.065	28.5	0.465983	1.61025	Afrotropic	0.641099	Taxonomic richness
2254	27.065	28.5	0.465983	0.848696	Afrotropic	0.634701	Taxonomic richness
2312	27.065	28.5	0.465983	1.14678	Afrotropic	0.800196	Taxonomic richness
2313	27.065	28.5	0.465983	1.59608	Afrotropic	0.786522	Taxonomic richness
2314	27.065	28.5	0.465983	1.5568	Afrotropic	0.781775	Taxonomic richness
2315	27.065	28.5	0.465983	1.47893	Afrotropic	0.755923	Taxonomic richness
2316	27.065	28.5	0.465983	1.36801	Afrotropic	0.731588	Taxonomic richness
2317	27.065	28.5	0.465983	1.44754	Afrotropic	0.715598	Taxonomic richness
2318	27.065	28.5	0.465983	1.48647	Afrotropic	0.703406	Taxonomic richness
2319	27.065	28.5	0.465983	1.55343	Afrotropic	0.703582	Taxonomic richness
2320	27.065	28.5	0.465983	1.4047	Afrotropic	0.70241	Taxonomic richness
2321	27.065	28.5	0.465983	1.5348	Afrotropic	0.734487	Taxonomic richness
2322	27.065	28.5	0.465983	1.58975	Afrotropic	0.775885	Taxonomic richness
2323	27.065	28.5	0.465983	1.67916	Afrotropic	0.771952	Taxonomic richness
2324	27.065	28.5	0.465983	1.44393	Afrotropic	0.764611	Taxonomic richness
2325	27.065	28.5	0.465983	1.42119	Afrotropic	0.767499	Taxonomic richness
2326	27.065	28.5	0.465983	1.55458	Afrotropic	0.764344	Taxonomic richness
2327	27.065	28.5	0.465983	1.64631	Afrotropic	0.773835	Taxonomic richness
2328	27.065	28.5	0.465983	1.6406	Afrotropic	0.767845	Taxonomic richness
2329	27.065	28.5	0.465983	1.44767	Afrotropic	0.753643	Taxonomic richness
2330	27.065	28.5	0.465983	1.49184	Afrotropic	0.738468	Taxonomic richness
2331	27.065	28.5	0.465983	1.58979	Afrotropic	0.732942	Taxonomic richness
2332	27.065	28.5	0.465983	1.46388	Afrotropic	0.719725	Taxonomic richness
2333	27.065	28.5	0.465983	1.53964	Afrotropic	0.734846	Taxonomic richness
2334	27.065	28.5	0.465983	1.62743	Afrotropic	0.757964	Taxonomic richness
2335	27.065	28.5	0.465983	1.9537	Afrotropic	0.764457	Taxonomic richness
2336	27.065	28.5	0.465983	1.77342	Afrotropic	0.724409	Taxonomic richness
2337	27.065	28.5	0.465983	1.61889	Afrotropic	0.69988	Taxonomic richness
2338	27.065	28.5	0.465983	1.47774	Afrotropic	0.684294	Taxonomic richness
2339	27.065	28.5	0.465983	1.55405	Afrotropic	0.688627	Taxonomic richness
2340	27.065	28.5	0.465983	1.73068	Afrotropic	0.68891	Taxonomic richness
2341	27.065	28.5	0.465983	1.58634	Afrotropic	0.621425	Taxonomic richness
2342	27.065	28.5	0.465983	1.44989	Afrotropic	0.64197	Taxonomic richness
2343	27.065	28.5	0.465983	1.41169	Afrotropic	0.63411	Taxonomic richness
2344	27.065	28.5	0.465983	1.11877	Afrotropic	0.631886	Taxonomic richness
2400	27.065	28.5	0.465983	0.915988	Afrotropic	0.775693	Taxonomic richness
2401	27.065	28.5	0.465983	1.44189	Afrotropic	0.780178	Taxonomic richness
2402	27.065	28.5	0.465983	1.3859	Afrotropic	0.784727	Taxonomic richness
2403	27.065	28.5	0.465983	1.64219	Afrotropic	0.761692	Taxonomic richness
2404	27.065	28.5	0.465983	1.64135	Afrotropic	0.735003	Taxonomic richness
2405	27.065	28.5	0.465983	1.44249	Afrotropic	0.71685	Taxonomic richness
2406	27.065	28.5	0.465983	1.23902	Afrotropic	0.702947	Taxonomic richness
2407	27.065	28.5	0.465983	1.14074	Afrotropic	0.693334	Taxonomic richness
2408	27.065	28.5	0.465983	1.12146	Afrotropic	0.69821	Taxonomic richness
2409	27.065	28.5	0.465983	1.33711	Afrotropic	0.733808	Taxonomic richness
2410	27.065	28.5	0.465983	1.25177	Afrotropic	0.787933	Taxonomic richness
2411	27.065	28.5	0.465983	1.58184	Afrotropic	0.77094	Taxonomic richness
2412	27.065	28.5	0.465983	0.811282	Afrotropic	0.762104	Taxonomic richness
2413	27.065	28.5	0.465983	1.35759	Afrotropic	0.761082	Taxonomic richness
2414	27.065	28.5	0.465983	1.32453	Afrotropic	0.757166	Taxonomic richness
2415	27.065	28.5	0.465983	1.6784	Afrotropic	0.75766	Taxonomic richness
2416	27.065	28.5	0.465983	1.63029	Afrotropic	0.765532	Taxonomic richness
2417	27.065	28.5	0.465983	1.55766	Afrotropic	0.755583	Taxonomic richness
2418	27.065	28.5	0.465983	1.40924	Afrotropic	0.749342	Taxonomic richness
2419	27.065	28.5	0.465983	1.53012	Afrotropic	0.752008	Taxonomic richness
2420	27.065	28.5	0.465983	1.66649	Afrotropic	0.739114	Taxonomic richness
2421	27.065	28.5	0.465983	1.57735	Afrotropic	0.752653	Taxonomic richness
2422	27.065	28.5	0.465983	1.76499	Afrotropic	0.761155	Taxonomic richness
2423	27.065	28.5	0.465983	1.95499	Afrotropic	0.746416	Taxonomic richness
2424	27.065	28.5	0.465983	1.26578	Afrotropic	0.694707	Taxonomic richness
2425	27.065	28.5	0.465983	1.26945	Afrotropic	0.677555	Taxonomic richness
2426	27.065	28.5	0.465983	1.43164	Afrotropic	0.677811	Taxonomic richness
2427	27.065	28.5	0.465983	1.40717	Afrotropic	0.687157	Taxonomic richness
2428	27.065	28.5	0.465983	1.50009	Afrotropic	0.68656	Taxonomic richness
2429	27.065	28.5	0.465983	0.665382	Afrotropic	0.611309	Taxonomic richness
2430	27.065	28.5	0.465983	1.8534	Afrotropic	0.644549	Taxonomic richness
2431	27.065	28.5	0.465983	1.6243	Afrotropic	0.635408	Taxonomic richness
2432	27.065	28.5	0.465983	0.70706	Afrotropic	0.622063	Taxonomic richness
2486	27.065	28.5	0.465983	0.719871	Afrotropic	0.775147	Taxonomic richness
2487	27.065	28.5	0.465983	1.21042	Afrotropic	0.781451	Taxonomic richness
2488	27.065	28.5	0.465983	1.50551	Afrotropic	0.78207	Taxonomic richness
2489	27.065	28.5	0.465983	1.60651	Afrotropic	0.78074	Taxonomic richness
2490	27.065	28.5	0.465983	1.69205	Afrotropic	0.747499	Taxonomic richness
2491	27.065	28.5	0.465983	1.11572	Afrotropic	0.720923	Taxonomic richness
2492	27.065	28.5	0.465983	1.17678	Afrotropic	0.707603	Taxonomic richness
2493	27.065	28.5	0.465983	1.0242	Afrotropic	0.69832	Taxonomic richness
2494	27.065	28.5	0.465983	0.937371	Afrotropic	0.698778	Taxonomic richness
2495	27.065	28.5	0.465983	1.51717	Afrotropic	0.747618	Taxonomic richness
2496	27.065	28.5	0.465983	1.39757	Afrotropic	0.787639	Taxonomic richness
2497	27.065	28.5	0.465983	1.13179	Afrotropic	0.767754	Taxonomic richness
2498	27.065	28.5	0.465983	1.00698	Afrotropic	0.767256	Taxonomic richness
2499	27.065	28.5	0.465983	1.04965	Afrotropic	0.757392	Taxonomic richness
2500	27.065	28.5	0.465983	0.703997	Afrotropic	0.752089	Taxonomic richness
2501	27.065	28.5	0.465983	1.32748	Afrotropic	0.752874	Taxonomic richness
2502	27.065	28.5	0.465983	1.65935	Afrotropic	0.754495	Taxonomic richness
2503	27.065	28.5	0.465983	1.44156	Afrotropic	0.748537	Taxonomic richness
2504	27.065	28.5	0.465983	1.47592	Afrotropic	0.749436	Taxonomic richness
2505	27.065	28.5	0.465983	1.5286	Afrotropic	0.747526	Taxonomic richness
2506	27.065	28.5	0.465983	1.52583	Afrotropic	0.746764	Taxonomic richness
2507	27.065	28.5	0.465983	1.50798	Afrotropic	0.754747	Taxonomic richness
2508	27.065	28.5	0.465983	1.68206	Afrotropic	0.745595	Taxonomic richness
2509	27.065	28.5	0.465983	1.68126	Afrotropic	0.709413	Taxonomic richness
2510	27.065	28.5	0.465983	1.21364	Afrotropic	0.672701	Taxonomic richness
2511	27.065	28.5	0.465983	1.31791	Afrotropic	0.65828	Taxonomic richness
2512	27.065	28.5	0.465983	1.55008	Afrotropic	0.662626	Taxonomic richness
2513	27.065	28.5	0.465983	1.48078	Afrotropic	0.678728	Taxonomic richness
2514	27.065	28.5	0.465983	1.5884	Afrotropic	0.682768	Taxonomic richness
2515	27.065	28.5	0.465983	1.53388	Afrotropic	0.636002	Taxonomic richness
2516	27.065	28.5	0.465983	1.99006	Afrotropic	0.642868	Taxonomic richness
2566	27.065	28.5	0.465983	1.67653	Afrotropic	0.779411	Taxonomic richness
2567	27.065	28.5	0.465983	1.67018	Afrotropic	0.784202	Taxonomic richness
2568	27.065	28.5	0.465983	1.77802	Afrotropic	0.780354	Taxonomic richness
2569	27.065	28.5	0.465983	1.56178	Afrotropic	0.774819	Taxonomic richness
2570	27.065	28.5	0.465983	1.66715	Afrotropic	0.73536	Taxonomic richness
2571	27.065	28.5	0.465983	0.995139	Afrotropic	0.716524	Taxonomic richness
2572	27.065	28.5	0.465983	1.00293	Afrotropic	0.706743	Taxonomic richness
2573	27.065	28.5	0.465983	1.05313	Afrotropic	0.712414	Taxonomic richness
2574	27.065	28.5	0.465983	1.1447	Afrotropic	0.752265	Taxonomic richness
2575	27.065	28.5	0.465983	1.33353	Afrotropic	0.765414	Taxonomic richness
2576	27.065	28.5	0.465983	0.485745	Afrotropic	0.768322	Taxonomic richness
2577	27.065	28.5	0.465983	0.519257	Afrotropic	0.770702	Taxonomic richness
2578	27.065	28.5	0.465983	0.96192	Afrotropic	0.76147	Taxonomic richness
2579	27.065	28.5	0.465983	1.06452	Afrotropic	0.755542	Taxonomic richness
2580	27.065	28.5	0.465983	1.56684	Afrotropic	0.752802	Taxonomic richness
2581	27.065	28.5	0.465983	1.55818	Afrotropic	0.750808	Taxonomic richness
2582	27.065	28.5	0.465983	1.33433	Afrotropic	0.746526	Taxonomic richness
2583	27.065	28.5	0.465983	1.5591	Afrotropic	0.748763	Taxonomic richness
2584	27.065	28.5	0.465983	1.57395	Afrotropic	0.751143	Taxonomic richness
2585	27.065	28.5	0.465983	1.40917	Afrotropic	0.748108	Taxonomic richness
2586	27.065	28.5	0.465983	1.65401	Afrotropic	0.754468	Taxonomic richness
2587	27.065	28.5	0.465983	1.47003	Afrotropic	0.740031	Taxonomic richness
2588	27.065	28.5	0.465983	1.44249	Afrotropic	0.692496	Taxonomic richness
2589	27.065	28.5	0.465983	1.24144	Afrotropic	0.667568	Taxonomic richness
2590	27.065	28.5	0.465983	1.25165	Afrotropic	0.655992	Taxonomic richness
2591	27.065	28.5	0.465983	1.40602	Afrotropic	0.658505	Taxonomic richness
2592	27.065	28.5	0.465983	1.3697	Afrotropic	0.670554	Taxonomic richness
2593	27.065	28.5	0.465983	1.63275	Afrotropic	0.677555	Taxonomic richness
2594	27.065	28.5	0.465983	1.78773	Afrotropic	0.62818	Taxonomic richness
2646	27.065	28.5	0.465983	0.865271	Afrotropic	0.72722	Taxonomic richness
2647	27.065	28.5	0.465983	1.75651	Afrotropic	0.779165	Taxonomic richness
2648	27.065	28.5	0.465983	1.8066	Afrotropic	0.774957	Taxonomic richness
2649	27.065	28.5	0.465983	1.54581	Afrotropic	0.776597	Taxonomic richness
2650	27.065	28.5	0.465983	1.77405	Afrotropic	0.748398	Taxonomic richness
2651	27.065	28.5	0.465983	0.865058	Afrotropic	0.724959	Taxonomic richness
2652	27.065	28.5	0.465983	1.09495	Afrotropic	0.717074	Taxonomic richness
2653	27.065	28.5	0.465983	1.56016	Afrotropic	0.725983	Taxonomic richness
2654	27.065	28.5	0.465983	0.579399	Afrotropic	0.757316	Taxonomic richness
2655	27.065	28.5	0.465983	1.32369	Afrotropic	0.761131	Taxonomic richness
2656	27.065	28.5	0.465983	0.866646	Afrotropic	0.768421	Taxonomic richness
2657	27.065	28.5	0.465983	0.975229	Afrotropic	0.774321	Taxonomic richness
2658	27.065	28.5	0.465983	0.827541	Afrotropic	0.765613	Taxonomic richness
2659	27.065	28.5	0.465983	1.04468	Afrotropic	0.758393	Taxonomic richness
2660	27.065	28.5	0.465983	1.76456	Afrotropic	0.758274	Taxonomic richness
2661	27.065	28.5	0.465983	1.17716	Afrotropic	0.748184	Taxonomic richness
2662	27.065	28.5	0.465983	1.81368	Afrotropic	0.750534	Taxonomic richness
2663	27.065	28.5	0.465983	1.63793	Afrotropic	0.749346	Taxonomic richness
2664	27.065	28.5	0.465983	1.49723	Afrotropic	0.74865	Taxonomic richness
2665	27.065	28.5	0.465983	1.45008	Afrotropic	0.748595	Taxonomic richness
2666	27.065	28.5	0.465983	1.73542	Afrotropic	0.754353	Taxonomic richness
2667	27.065	28.5	0.465983	1.15041	Afrotropic	0.746462	Taxonomic richness
2668	27.065	28.5	0.465983	1.60022	Afrotropic	0.708033	Taxonomic richness
2669	27.065	28.5	0.465983	1.43508	Afrotropic	0.680824	Taxonomic richness
2670	27.065	28.5	0.465983	1.4883	Afrotropic	0.66568	Taxonomic richness
2671	27.065	28.5	0.465983	1.40178	Afrotropic	0.669725	Taxonomic richness
2672	27.065	28.5	0.465983	1.45539	Afrotropic	0.676731	Taxonomic richness
2673	27.065	28.5	0.465983	1.57048	Afrotropic	0.677212	Taxonomic richness
2674	27.065	28.5	0.465983	0.513308	Afrotropic	0.465714	Taxonomic richness
2724	27.065	28.5	0.465983	0.726333	Afrotropic	0.725143	Taxonomic richness
2725	27.065	28.5	0.465983	1.94208	Afrotropic	0.770629	Taxonomic richness
2726	27.065	28.5	0.465983	1.67735	Afrotropic	0.763167	Taxonomic richness
2727	27.065	28.5	0.465983	1.63079	Afrotropic	0.754489	Taxonomic richness
2728	27.065	28.5	0.465983	1.48299	Afrotropic	0.747118	Taxonomic richness
2729	27.065	28.5	0.465983	0.391802	Afrotropic	0.728113	Taxonomic richness
2730	27.065	28.5	0.465983	1.2382	Afrotropic	0.723929	Taxonomic richness
2731	27.065	28.5	0.465983	1.49614	Afrotropic	0.731909	Taxonomic richness
2732	27.065	28.5	0.465983	1.41015	Afrotropic	0.747529	Taxonomic richness
2733	27.065	28.5	0.465983	1.51835	Afrotropic	0.759419	Taxonomic richness
2734	27.065	28.5	0.465983	0.965953	Afrotropic	0.773247	Taxonomic richness
2735	27.065	28.5	0.465983	1.09207	Afrotropic	0.777136	Taxonomic richness
2736	27.065	28.5	0.465983	1.34647	Afrotropic	0.769565	Taxonomic richness
2737	27.065	28.5	0.465983	1.54293	Afrotropic	0.760954	Taxonomic richness
2738	27.065	28.5	0.465983	1.53367	Afrotropic	0.755966	Taxonomic richness
2739	27.065	28.5	0.465983	1.46804	Afrotropic	0.752164	Taxonomic richness
2740	27.065	28.5	0.465983	1.88747	Afrotropic	0.753984	Taxonomic richness
2741	27.065	28.5	0.465983	1.71607	Afrotropic	0.747341	Taxonomic richness
2742	27.065	28.5	0.465983	1.4341	Afrotropic	0.747127	Taxonomic richness
2743	27.065	28.5	0.465983	1.41301	Afrotropic	0.746906	Taxonomic richness
2744	27.065	28.5	0.465983	1.71694	Afrotropic	0.763244	Taxonomic richness
2745	27.065	28.5	0.465983	1.58217	Afrotropic	0.757171	Taxonomic richness
2746	27.065	28.5	0.465983	1.68577	Afrotropic	0.72705	Taxonomic richness
2747	27.065	28.5	0.465983	1.36965	Afrotropic	0.695498	Taxonomic richness
2748	27.065	28.5	0.465983	1.33445	Afrotropic	0.679225	Taxonomic richness
2749	27.065	28.5	0.465983	1.60588	Afrotropic	0.683087	Taxonomic richness
2750	27.065	28.5	0.465983	1.79404	Afrotropic	0.698143	Taxonomic richness
2751	27.065	28.5	0.465983	1.66765	Afrotropic	0.696149	Taxonomic richness
2799	27.065	28.5	0.465983	1.19009	Afrotropic	0.722275	Taxonomic richness
2800	27.065	28.5	0.465983	1.64956	Afrotropic	0.772319	Taxonomic richness
2801	27.065	28.5	0.465983	1.58862	Afrotropic	0.765505	Taxonomic richness
2802	27.065	28.5	0.465983	1.66917	Afrotropic	0.761137	Taxonomic richness
2803	27.065	28.5	0.465983	1.66484	Afrotropic	0.747804	Taxonomic richness
2804	27.065	28.5	0.465983	1.18237	Afrotropic	0.735148	Taxonomic richness
2805	27.065	28.5	0.465983	1.24822	Afrotropic	0.729761	Taxonomic richness
2806	27.065	28.5	0.465983	1.62384	Afrotropic	0.736111	Taxonomic richness
2807	27.065	28.5	0.465983	1.38965	Afrotropic	0.74233	Taxonomic richness
2808	27.065	28.5	0.465983	1.68857	Afrotropic	0.759989	Taxonomic richness
2809	27.065	28.5	0.465983	1.328	Afrotropic	0.770459	Taxonomic richness
2810	27.065	28.5	0.465983	0.946786	Afrotropic	0.772164	Taxonomic richness
2811	27.065	28.5	0.465983	1.1701	Afrotropic	0.765835	Taxonomic richness
2812	27.065	28.5	0.465983	1.71881	Afrotropic	0.768942	Taxonomic richness
2813	27.065	28.5	0.465983	1.65493	Afrotropic	0.758804	Taxonomic richness
2814	27.065	28.5	0.465983	1.62756	Afrotropic	0.754089	Taxonomic richness
2815	27.065	28.5	0.465983	1.58796	Afrotropic	0.750561	Taxonomic richness
2816	27.065	28.5	0.465983	1.39502	Afrotropic	0.745869	Taxonomic richness
2817	27.065	28.5	0.465983	1.74072	Afrotropic	0.747994	Taxonomic richness
2818	27.065	28.5	0.465983	1.62398	Afrotropic	0.751275	Taxonomic richness
2819	27.065	28.5	0.465983	1.76659	Afrotropic	0.764072	Taxonomic richness
2820	27.065	28.5	0.465983	1.70746	Afrotropic	0.762177	Taxonomic richness
2821	27.065	28.5	0.465983	1.67265	Afrotropic	0.737495	Taxonomic richness
2822	27.065	28.5	0.465983	1.37678	Afrotropic	0.708827	Taxonomic richness
2823	27.065	28.5	0.465983	1.16761	Afrotropic	0.693663	Taxonomic richness
2824	27.065	28.5	0.465983	1.65118	Afrotropic	0.701171	Taxonomic richness
2825	27.065	28.5	0.465983	1.81795	Afrotropic	0.714766	Taxonomic richness
2826	27.065	28.5	0.465983	1.04306	Afrotropic	0.703735	Taxonomic richness
2879	27.065	28.5	0.465983	1.87295	Afrotropic	0.730891	Taxonomic richness
2880	27.065	28.5	0.465983	1.52735	Afrotropic	0.774597	Taxonomic richness
2881	27.065	28.5	0.465983	1.69811	Afrotropic	0.781247	Taxonomic richness
2882	27.065	28.5	0.465983	1.71353	Afrotropic	0.767355	Taxonomic richness
2883	27.065	28.5	0.465983	1.28278	Afrotropic	0.761587	Taxonomic richness
2884	27.065	28.5	0.465983	1.51023	Afrotropic	0.739852	Taxonomic richness
2885	27.065	28.5	0.465983	1.40921	Afrotropic	0.730967	Taxonomic richness
2886	27.065	28.5	0.465983	1.66022	Afrotropic	0.743345	Taxonomic richness
2887	27.065	28.5	0.465983	1.55056	Afrotropic	0.737563	Taxonomic richness
2888	27.065	28.5	0.465983	1.72469	Afrotropic	0.751103	Taxonomic richness
2889	27.065	28.5	0.465983	1.69316	Afrotropic	0.757879	Taxonomic richness
2890	27.065	28.5	0.465983	1.64691	Afrotropic	0.75766	Taxonomic richness
2891	27.065	28.5	0.465983	1.18911	Afrotropic	0.766225	Taxonomic richness
2892	27.065	28.5	0.465983	1.42419	Afrotropic	0.76941	Taxonomic richness
2893	27.065	28.5	0.465983	1.70451	Afrotropic	0.759554	Taxonomic richness
2894	27.065	28.5	0.465983	1.97353	Afrotropic	0.757978	Taxonomic richness
2895	27.065	28.5	0.465983	1.27167	Afrotropic	0.755845	Taxonomic richness
2896	27.065	28.5	0.465983	1.46649	Afrotropic	0.750102	Taxonomic richness
2897	27.065	28.5	0.465983	1.41242	Afrotropic	0.75239	Taxonomic richness
2898	27.065	28.5	0.465983	1.65317	Afrotropic	0.759115	Taxonomic richness
2899	27.065	28.5	0.465983	1.86266	Afrotropic	0.769481	Taxonomic richness
2900	27.065	28.5	0.465983	1.84467	Afrotropic	0.757819	Taxonomic richness
2901	27.065	28.5	0.465983	1.64888	Afrotropic	0.748882	Taxonomic richness
2902	27.065	28.5	0.465983	1.24075	Afrotropic	0.719481	Taxonomic richness
2903	27.065	28.5	0.465983	1.39604	Afrotropic	0.705909	Taxonomic richness
2904	27.065	28.5	0.465983	1.58192	Afrotropic	0.708998	Taxonomic richness
2905	27.065	28.5	0.465983	1.70659	Afrotropic	0.709351	Taxonomic richness
2964	27.065	28.5	0.465983	1.94847	Afrotropic	0.748097	Taxonomic richness
2965	27.065	28.5	0.465983	1.33817	Afrotropic	0.777349	Taxonomic richness
2966	27.065	28.5	0.465983	1.64694	Afrotropic	0.78861	Taxonomic richness
2967	27.065	28.5	0.465983	1.59987	Afrotropic	0.762145	Taxonomic richness
2968	27.065	28.5	0.465983	1.55062	Afrotropic	0.747669	Taxonomic richness
2969	27.065	28.5	0.465983	1.54295	Afrotropic	0.728678	Taxonomic richness
2970	27.065	28.5	0.465983	1.53385	Afrotropic	0.729398	Taxonomic richness
2971	27.065	28.5	0.465983	1.60024	Afrotropic	0.738372	Taxonomic richness
2972	27.065	28.5	0.465983	1.5619	Afrotropic	0.736131	Taxonomic richness
2973	27.065	28.5	0.465983	1.72581	Afrotropic	0.734596	Taxonomic richness
2974	27.065	28.5	0.465983	1.60333	Afrotropic	0.738739	Taxonomic richness
2975	27.065	28.5	0.465983	1.2335	Afrotropic	0.753432	Taxonomic richness
2976	27.065	28.5	0.465983	1.73622	Afrotropic	0.763324	Taxonomic richness
2977	27.065	28.5	0.465983	1.88157	Afrotropic	0.76753	Taxonomic richness
2978	27.065	28.5	0.465983	1.51609	Afrotropic	0.763444	Taxonomic richness
2979	27.065	28.5	0.465983	1.77651	Afrotropic	0.755342	Taxonomic richness
2980	27.065	28.5	0.465983	1.94482	Afrotropic	0.762951	Taxonomic richness
2981	27.065	28.5	0.465983	1.73893	Afrotropic	0.755275	Taxonomic richness
2982	27.065	28.5	0.465983	1.83681	Afrotropic	0.77065	Taxonomic richness
2983	27.065	28.5	0.465983	1.75375	Afrotropic	0.771459	Taxonomic richness
2984	27.065	28.5	0.465983	1.73079	Afrotropic	0.776295	Taxonomic richness
2985	27.065	28.5	0.465983	1.50337	Afrotropic	0.786812	Taxonomic richness
2986	27.065	28.5	0.465983	1.88446	Afrotropic	0.769175	Taxonomic richness
2987	27.065	28.5	0.465983	1.88428	Afrotropic	0.749443	Taxonomic richness
2988	27.065	28.5	0.465983	1.38194	Afrotropic	0.717446	Taxonomic richness
2989	27.065	28.5	0.465983	1.50063	Afrotropic	0.717881	Taxonomic richness
2990	27.065	28.5	0.465983	1.40098	Afrotropic	0.710769	Taxonomic richness
3060	27.065	28.5	0.465983	1.71647	Afrotropic	0.721247	Taxonomic richness
3061	27.065	28.5	0.465983	1.47348	Afrotropic	0.758565	Taxonomic richness
3062	27.065	28.5	0.465983	1.77158	Afrotropic	0.76517	Taxonomic richness
3063	27.065	28.5	0.465983	1.51921	Afrotropic	0.739156	Taxonomic richness
3064	27.065	28.5	0.465983	1.61962	Afrotropic	0.72829	Taxonomic richness
3065	27.065	28.5	0.465983	1.54004	Afrotropic	0.712374	Taxonomic richness
3066	27.065	28.5	0.465983	1.62836	Afrotropic	0.73421	Taxonomic richness
3067	27.065	28.5	0.465983	1.67152	Afrotropic	0.753641	Taxonomic richness
3068	27.065	28.5	0.465983	1.68697	Afrotropic	0.749343	Taxonomic richness
3069	27.065	28.5	0.465983	1.79085	Afrotropic	0.731804	Taxonomic richness
3070	27.065	28.5	0.465983	1.75619	Afrotropic	0.726841	Taxonomic richness
3071	27.065	28.5	0.465983	1.32924	Afrotropic	0.73292	Taxonomic richness
3072	27.065	28.5	0.465983	1.57246	Afrotropic	0.743491	Taxonomic richness
3073	27.065	28.5	0.465983	1.98325	Afrotropic	0.759581	Taxonomic richness
3074	27.065	28.5	0.465983	1.44832	Afrotropic	0.752416	Taxonomic richness
3075	27.065	28.5	0.465983	1.4287	Afrotropic	0.744271	Taxonomic richness
3076	27.065	28.5	0.465983	1.63282	Afrotropic	0.759044	Taxonomic richness
3077	27.065	28.5	0.465983	1.52375	Afrotropic	0.761146	Taxonomic richness
3078	27.065	28.5	0.465983	1.78912	Afrotropic	0.765085	Taxonomic richness
3079	27.065	28.5	0.465983	1.70692	Afrotropic	0.753397	Taxonomic richness
3080	27.065	28.5	0.465983	1.32068	Afrotropic	0.737957	Taxonomic richness
3081	27.065	28.5	0.465983	1.72993	Afrotropic	0.760682	Taxonomic richness
3082	27.065	28.5	0.465983	1.69249	Afrotropic	0.778346	Taxonomic richness
3083	27.065	28.5	0.465983	2.04861	Afrotropic	0.772561	Taxonomic richness
3084	27.065	28.5	0.465983	1.66083	Afrotropic	0.748585	Taxonomic richness
3085	27.065	28.5	0.465983	1.66511	Afrotropic	0.729989	Taxonomic richness
3086	27.065	28.5	0.465983	1.48649	Afrotropic	0.715333	Taxonomic richness
3163	27.065	28.5	0.465983	0.521668	Afrotropic	0.681697	Taxonomic richness
3164	27.065	28.5	0.465983	1.50428	Afrotropic	0.705257	Taxonomic richness
3165	27.065	28.5	0.465983	1.50108	Afrotropic	0.725103	Taxonomic richness
3166	27.065	28.5	0.465983	1.62958	Afrotropic	0.733153	Taxonomic richness
3167	27.065	28.5	0.465983	1.64145	Afrotropic	0.723409	Taxonomic richness
3168	27.065	28.5	0.465983	1.69123	Afrotropic	0.714024	Taxonomic richness
3169	27.065	28.5	0.465983	1.75971	Afrotropic	0.714112	Taxonomic richness
3170	27.065	28.5	0.465983	1.73833	Afrotropic	0.734731	Taxonomic richness
3171	27.065	28.5	0.465983	1.61938	Afrotropic	0.761395	Taxonomic richness
3172	27.065	28.5	0.465983	1.74213	Afrotropic	0.75666	Taxonomic richness
3173	27.065	28.5	0.465983	1.7346	Afrotropic	0.743433	Taxonomic richness
3174	27.065	28.5	0.465983	1.62875	Afrotropic	0.733685	Taxonomic richness
3175	27.065	28.5	0.465983	1.63196	Afrotropic	0.731974	Taxonomic richness
3176	27.065	28.5	0.465983	1.60693	Afrotropic	0.729109	Taxonomic richness
3177	27.065	28.5	0.465983	1.6302	Afrotropic	0.732335	Taxonomic richness
3178	27.065	28.5	0.465983	1.66101	Afrotropic	0.73211	Taxonomic richness
3179	27.065	28.5	0.465983	1.0931	Afrotropic	0.728168	Taxonomic richness
3180	27.065	28.5	0.465983	1.92254	Afrotropic	0.744277	Taxonomic richness
3181	27.065	28.5	0.465983	1.64682	Afrotropic	0.756277	Taxonomic richness
3182	27.065	28.5	0.465983	1.9499	Afrotropic	0.745852	Taxonomic richness
3183	27.065	28.5	0.465983	1.32167	Afrotropic	0.719283	Taxonomic richness
3184	27.065	28.5	0.465983	1.6224	Afrotropic	0.709016	Taxonomic richness
3185	27.065	28.5	0.465983	1.48422	Afrotropic	0.746361	Taxonomic richness
3186	27.065	28.5	0.465983	1.65075	Afrotropic	0.79372	Taxonomic richness
3187	27.065	28.5	0.465983	1.8152	Afrotropic	0.777409	Taxonomic richness
3188	27.065	28.5	0.465983	1.89099	Afrotropic	0.770509	Taxonomic richness
3189	27.065	28.5	0.465983	1.54216	Afrotropic	0.748302	Taxonomic richness
3190	27.065	28.5	0.465983	1.41661	Afrotropic	0.727938	Taxonomic richness
3258	27.065	28.5	0.465983	1.55625	Afrotropic	0.72911	Taxonomic richness
3259	27.065	28.5	0.465983	1.45568	Afrotropic	0.728454	Taxonomic richness
3260	27.065	28.5	0.465983	1.53029	Afrotropic	0.713295	Taxonomic richness
3261	27.065	28.5	0.465983	1.72055	Afrotropic	0.712698	Taxonomic richness
3262	27.065	28.5	0.465983	1.55564	Afrotropic	0.715017	Taxonomic richness
3263	27.065	28.5	0.465983	1.71257	Afrotropic	0.71678	Taxonomic richness
3264	27.065	28.5	0.465983	1.32398	Afrotropic	0.723354	Taxonomic richness
3265	27.065	28.5	0.465983	1.5191	Afrotropic	0.739466	Taxonomic richness
3266	27.065	28.5	0.465983	1.76123	Afrotropic	0.756837	Taxonomic richness
3267	27.065	28.5	0.465983	1.46354	Afrotropic	0.756907	Taxonomic richness
3268	27.065	28.5	0.465983	1.75769	Afrotropic	0.756761	Taxonomic richness
3269	27.065	28.5	0.465983	1.12226	Afrotropic	0.756054	Taxonomic richness
3270	27.065	28.5	0.465983	1.69658	Afrotropic	0.738481	Taxonomic richness
3271	27.065	28.5	0.465983	1.65408	Afrotropic	0.723969	Taxonomic richness
3272	27.065	28.5	0.465983	1.73174	Afrotropic	0.716846	Taxonomic richness
3273	27.065	28.5	0.465983	1.56781	Afrotropic	0.717397	Taxonomic richness
3274	27.065	28.5	0.465983	1.3843	Afrotropic	0.723645	Taxonomic richness
3275	27.065	28.5	0.465983	1.58818	Afrotropic	0.748465	Taxonomic richness
3276	27.065	28.5	0.465983	1.84126	Afrotropic	0.742926	Taxonomic richness
3277	27.065	28.5	0.465983	1.56405	Afrotropic	0.721258	Taxonomic richness
3278	27.065	28.5	0.465983	1.5402	Afrotropic	0.6982	Taxonomic richness
3279	27.065	28.5	0.465983	1.564	Afrotropic	0.703555	Taxonomic richness
3280	27.065	28.5	0.465983	1.54202	Afrotropic	0.729271	Taxonomic richness
3281	27.065	28.5	0.465983	1.28967	Afrotropic	0.779051	Taxonomic richness
3282	27.065	28.5	0.465983	1.47101	Afrotropic	0.783607	Taxonomic richness
3283	27.065	28.5	0.465983	1.58613	Afrotropic	0.772632	Taxonomic richness
3284	27.065	28.5	0.465983	1.41983	Afrotropic	0.755023	Taxonomic richness
3285	27.065	28.5	0.465983	0.848995	Afrotropic	0.732019	Taxonomic richness
3352	27.065	28.5	0.465983	1.79572	Afrotropic	0.775169	Taxonomic richness
3353	27.065	28.5	0.465983	1.50698	Afrotropic	0.775583	Taxonomic richness
3354	27.065	28.5	0.465983	1.32242	Afrotropic	0.751979	Taxonomic richness
3355	27.065	28.5	0.465983	1.71554	Afrotropic	0.728446	Taxonomic richness
3356	27.065	28.5	0.465983	1.74382	Afrotropic	0.721946	Taxonomic richness
3357	27.065	28.5	0.465983	1.40421	Afrotropic	0.720147	Taxonomic richness
3358	27.065	28.5	0.465983	1.18138	Afrotropic	0.727365	Taxonomic richness
3359	27.065	28.5	0.465983	1.15906	Afrotropic	0.744887	Taxonomic richness
3360	27.065	28.5	0.465983	1.59525	Afrotropic	0.754145	Taxonomic richness
3361	27.065	28.5	0.465983	0.906613	Afrotropic	0.762501	Taxonomic richness
3362	27.065	28.5	0.465983	1.41003	Afrotropic	0.762813	Taxonomic richness
3363	27.065	28.5	0.465983	1.46495	Afrotropic	0.758819	Taxonomic richness
3364	27.065	28.5	0.465983	1.22464	Afrotropic	0.747918	Taxonomic richness
3365	27.065	28.5	0.465983	1.5403	Afrotropic	0.729423	Taxonomic richness
3366	27.065	28.5	0.465983	1.85522	Afrotropic	0.717355	Taxonomic richness
3367	27.065	28.5	0.465983	1.75096	Afrotropic	0.717501	Taxonomic richness
3368	27.065	28.5	0.465983	1.71831	Afrotropic	0.735517	Taxonomic richness
3369	27.065	28.5	0.465983	1.48882	Afrotropic	0.753858	Taxonomic richness
3370	27.065	28.5	0.465983	1.25956	Afrotropic	0.734318	Taxonomic richness
3371	27.065	28.5	0.465983	1.5317	Afrotropic	0.713151	Taxonomic richness
3372	27.065	28.5	0.465983	1.78049	Afrotropic	0.704835	Taxonomic richness
3373	27.065	28.5	0.465983	1.60488	Afrotropic	0.710251	Taxonomic richness
3374	27.065	28.5	0.465983	1.71378	Afrotropic	0.734439	Taxonomic richness
3375	27.065	28.5	0.465983	1.57597	Afrotropic	0.758993	Taxonomic richness
3376	27.065	28.5	0.465983	1.03947	Afrotropic	0.770704	Taxonomic richness
3377	27.065	28.5	0.465983	1.413	Afrotropic	0.766323	Taxonomic richness
3378	27.065	28.5	0.465983	1.56394	Afrotropic	0.758563	Taxonomic richness
3379	27.065	28.5	0.465983	0.475364	Afrotropic	0.725366	Taxonomic richness
3449	27.065	28.5	0.465983	1.34408	Afrotropic	0.778508	Taxonomic richness
3450	27.065	28.5	0.465983	1.53085	Afrotropic	0.764097	Taxonomic richness
3451	27.065	28.5	0.465983	1.25999	Afrotropic	0.764671	Taxonomic richness
3452	27.065	28.5	0.465983	1.52656	Afrotropic	0.76006	Taxonomic richness
3453	27.065	28.5	0.465983	1.38482	Afrotropic	0.731492	Taxonomic richness
3454	27.065	28.5	0.465983	1.61353	Afrotropic	0.716505	Taxonomic richness
3455	27.065	28.5	0.465983	1.61165	Afrotropic	0.720348	Taxonomic richness
3456	27.065	28.5	0.465983	1.43267	Afrotropic	0.732003	Taxonomic richness
3457	27.065	28.5	0.465983	0.981061	Afrotropic	0.747585	Taxonomic richness
3458	27.065	28.5	0.465983	0.738057	Afrotropic	0.749619	Taxonomic richness
3459	27.065	28.5	0.465983	0.505174	Afrotropic	0.752301	Taxonomic richness
3460	27.065	28.5	0.465983	0.478004	Afrotropic	0.753835	Taxonomic richness
3461	27.065	28.5	0.465983	1.06067	Afrotropic	0.741336	Taxonomic richness
3462	27.065	28.5	0.465983	1.68486	Afrotropic	0.72149	Taxonomic richness
3463	27.065	28.5	0.465983	1.81444	Afrotropic	0.719317	Taxonomic richness
3464	27.065	28.5	0.465983	1.61551	Afrotropic	0.723852	Taxonomic richness
3465	27.065	28.5	0.465983	1.69429	Afrotropic	0.75934	Taxonomic richness
3466	27.065	28.5	0.465983	1.48996	Afrotropic	0.767116	Taxonomic richness
3467	27.065	28.5	0.465983	1.84891	Afrotropic	0.733525	Taxonomic richness
3468	27.065	28.5	0.465983	1.88695	Afrotropic	0.714832	Taxonomic richness
3469	27.065	28.5	0.465983	1.35667	Afrotropic	0.712561	Taxonomic richness
3470	27.065	28.5	0.465983	1.33295	Afrotropic	0.73769	Taxonomic richness
3471	27.065	28.5	0.465983	1.17104	Afrotropic	0.76254	Taxonomic richness
3472	27.065	28.5	0.465983	1.48656	Afrotropic	0.75501	Taxonomic richness
3473	27.065	28.5	0.465983	1.32693	Afrotropic	0.762053	Taxonomic richness
3474	27.065	28.5	0.465983	1.04409	Afrotropic	0.774921	Taxonomic richness
3475	27.065	28.5	0.465983	1.57174	Afrotropic	0.777599	Taxonomic richness
3476	27.065	28.5	0.465983	1.05864	Afrotropic	0.743997	Taxonomic richness
3541	27.065	28.5	0.465983	1.50451	Afrotropic	0.767414	Taxonomic richness
3542	27.065	28.5	0.465983	1.26398	Afrotropic	0.769925	Taxonomic richness
3543	27.065	28.5	0.465983	1.31054	Afrotropic	0.756227	Taxonomic richness
3544	27.065	28.5	0.465983	1.1736	Afrotropic	0.767828	Taxonomic richness
3545	27.065	28.5	0.465983	1.67077	Afrotropic	0.773697	Taxonomic richness
3546	27.065	28.5	0.465983	1.30611	Afrotropic	0.758443	Taxonomic richness
3547	27.065	28.5	0.465983	1.65676	Afrotropic	0.718095	Taxonomic richness
3548	27.065	28.5	0.465983	1.55908	Afrotropic	0.713614	Taxonomic richness
3549	27.065	28.5	0.465983	1.31426	Afrotropic	0.720844	Taxonomic richness
3550	27.065	28.5	0.465983	0.708329	Afrotropic	0.727359	Taxonomic richness
3551	27.065	28.5	0.465983	0.671933	Afrotropic	0.726568	Taxonomic richness
3552	27.065	28.5	0.465983	0.533302	Afrotropic	0.72903	Taxonomic richness
3553	27.065	28.5	0.465983	0.446502	Afrotropic	0.733202	Taxonomic richness
3554	27.065	28.5	0.465983	1.12698	Afrotropic	0.724999	Taxonomic richness
3555	27.065	28.5	0.465983	1.20956	Afrotropic	0.715809	Taxonomic richness
3556	27.065	28.5	0.465983	1.35081	Afrotropic	0.719857	Taxonomic richness
3557	27.065	28.5	0.465983	1.27753	Afrotropic	0.749128	Taxonomic richness
3558	27.065	28.5	0.465983	1.79324	Afrotropic	0.80302	Taxonomic richness
3559	27.065	28.5	0.465983	1.59727	Afrotropic	0.796225	Taxonomic richness
3560	27.065	28.5	0.465983	1.74465	Afrotropic	0.749534	Taxonomic richness
3561	27.065	28.5	0.465983	1.37222	Afrotropic	0.707806	Taxonomic richness
3562	27.065	28.5	0.465983	1.07609	Afrotropic	0.723896	Taxonomic richness
3563	27.065	28.5	0.465983	0.870248	Afrotropic	0.753631	Taxonomic richness
3564	27.065	28.5	0.465983	1.2919	Afrotropic	0.774864	Taxonomic richness
3565	27.065	28.5	0.465983	1.56152	Afrotropic	0.765852	Taxonomic richness
3566	27.065	28.5	0.465983	1.35427	Afrotropic	0.779395	Taxonomic richness
3567	27.065	28.5	0.465983	1.2735	Afrotropic	0.793254	Taxonomic richness
3568	27.065	28.5	0.465983	0.825582	Afrotropic	0.802776	Taxonomic richness
3569	27.065	28.5	0.465983	1.4965	Afrotropic	0.753651	Taxonomic richness
3637	27.065	28.5	0.465983	0.910566	Afrotropic	0.74773	Taxonomic richness
3638	27.065	28.5	0.465983	1.34885	Afrotropic	0.755029	Taxonomic richness
3639	27.065	28.5	0.465983	1.29103	Afrotropic	0.753396	Taxonomic richness
3640	27.065	28.5	0.465983	0.752167	Afrotropic	0.744532	Taxonomic richness
3641	27.065	28.5	0.465983	1.14093	Afrotropic	0.753667	Taxonomic richness
3642	27.065	28.5	0.465983	0.821857	Afrotropic	0.769554	Taxonomic richness
3643	27.065	28.5	0.465983	1.53739	Afrotropic	0.763555	Taxonomic richness
3644	27.065	28.5	0.465983	1.42791	Afrotropic	0.723758	Taxonomic richness
3645	27.065	28.5	0.465983	1.39784	Afrotropic	0.709689	Taxonomic richness
3646	27.065	28.5	0.465983	0.229846	Afrotropic	0.711898	Taxonomic richness
3647	27.065	28.5	0.465983	0.216987	Afrotropic	0.718415	Taxonomic richness
3648	27.065	28.5	0.465983	0.330979	Afrotropic	0.714631	Taxonomic richness
3649	27.065	28.5	0.465983	0.235517	Afrotropic	0.712116	Taxonomic richness
3650	27.065	28.5	0.465983	0.608499	Afrotropic	0.710991	Taxonomic richness
3651	27.065	28.5	0.465983	0.756451	Afrotropic	0.703755	Taxonomic richness
3652	27.065	28.5	0.465983	1.16224	Afrotropic	0.704272	Taxonomic richness
3653	27.065	28.5	0.465983	0.0689357	Afrotropic	0.713215	Taxonomic richness
3654	27.065	28.5	0.465983	0.0802285	Afrotropic	0.759266	Taxonomic richness
3655	27.065	28.5	0.465983	1.12291	Afrotropic	0.815258	Taxonomic richness
3656	27.065	28.5	0.465983	1.49431	Afrotropic	0.809117	Taxonomic richness
3657	27.065	28.5	0.465983	1.59125	Afrotropic	0.758831	Taxonomic richness
3658	27.065	28.5	0.465983	1.7625	Afrotropic	0.725005	Taxonomic richness
3659	27.065	28.5	0.465983	0.767604	Afrotropic	0.732073	Taxonomic richness
3660	27.065	28.5	0.465983	0.643676	Afrotropic	0.749258	Taxonomic richness
3661	27.065	28.5	0.465983	1.41617	Afrotropic	0.779309	Taxonomic richness
3662	27.065	28.5	0.465983	2.03235	Afrotropic	0.792973	Taxonomic richness
3663	27.065	28.5	0.465983	1.58559	Afrotropic	0.804545	Taxonomic richness
3664	27.065	28.5	0.465983	1.71825	Afrotropic	0.794104	Taxonomic richness
3665	27.065	28.5	0.465983	0.975656	Afrotropic	0.807208	Taxonomic richness
3666	27.065	28.5	0.465983	1.34388	Afrotropic	0.767455	Taxonomic richness
3743	27.065	28.5	0.465983	0.636	Afrotropic	0.741666	Taxonomic richness
3744	27.065	28.5	0.465983	1.1694	Afrotropic	0.756352	Taxonomic richness
3745	27.065	28.5	0.465983	1.10778	Afrotropic	0.756704	Taxonomic richness
3746	27.065	28.5	0.465983	0.540331	Afrotropic	0.738097	Taxonomic richness
3747	27.065	28.5	0.465983	0.500284	Afrotropic	0.74472	Taxonomic richness
3748	27.065	28.5	0.465983	0.683528	Afrotropic	0.752871	Taxonomic richness
3749	27.065	28.5	0.465983	0.947499	Afrotropic	0.761422	Taxonomic richness
3750	27.065	28.5	0.465983	1.35902	Afrotropic	0.762993	Taxonomic richness
3751	27.065	28.5	0.465983	1.42598	Afrotropic	0.727888	Taxonomic richness
3752	27.065	28.5	0.465983	0.885701	Afrotropic	0.707687	Taxonomic richness
3753	27.065	28.5	0.465983	0.10985	Afrotropic	0.704383	Taxonomic richness
3754	27.065	28.5	0.465983	0.0849366	Afrotropic	0.712324	Taxonomic richness
3755	27.065	28.5	0.465983	0.0534533	Afrotropic	0.713483	Taxonomic richness
3756	27.065	28.5	0.465983	0.0287999	Afrotropic	0.708388	Taxonomic richness
3757	27.065	28.5	0.465983	0.101267	Afrotropic	0.701418	Taxonomic richness
3758	27.065	28.5	0.465983	0.14313	Afrotropic	0.698574	Taxonomic richness
3759	27.065	28.5	0.465983	0.647948	Afrotropic	0.699785	Taxonomic richness
3760	27.065	28.5	0.465983	0.114532	Afrotropic	0.699897	Taxonomic richness
3761	27.065	28.5	0.465983	0.0599854	Afrotropic	0.742	Taxonomic richness
3762	27.065	28.5	0.465983	1.44774	Afrotropic	0.814573	Taxonomic richness
3763	27.065	28.5	0.465983	1.45671	Afrotropic	0.800003	Taxonomic richness
3764	27.065	28.5	0.465983	1.51732	Afrotropic	0.763384	Taxonomic richness
3765	27.065	28.5	0.465983	1.85323	Afrotropic	0.733671	Taxonomic richness
3766	27.065	28.5	0.465983	1.3066	Afrotropic	0.711303	Taxonomic richness
3767	27.065	28.5	0.465983	0.795285	Afrotropic	0.731693	Taxonomic richness
3768	27.065	28.5	0.465983	1.18287	Afrotropic	0.75563	Taxonomic richness
3769	27.065	28.5	0.465983	1.36643	Afrotropic	0.807404	Taxonomic richness
3770	27.065	28.5	0.465983	1.32101	Afrotropic	0.814172	Taxonomic richness
3771	27.065	28.5	0.465983	1.60672	Afrotropic	0.808966	Taxonomic richness
3772	27.065	28.5	0.465983	0.909803	Afrotropic	0.810228	Taxonomic richness
3773	27.065	28.5	0.465983	0.842601	Afrotropic	0.777898	Taxonomic richness
3774	27.065	28.5	0.465983	1.37387	Afrotropic	0.740764	Taxonomic richness
3845	27.065	28.5	0.465983	1.05923	Afrotropic	0.739555	Taxonomic richness
3846	27.065	28.5	0.465983	0.615771	Afrotropic	0.751076	Taxonomic richness
3847	27.065	28.5	0.465983	0.799263	Afrotropic	0.748561	Taxonomic richness
3848	27.065	28.5	0.465983	0.171157	Afrotropic	0.736604	Taxonomic richness
3849	27.065	28.5	0.465983	0.739513	Afrotropic	0.753968	Taxonomic richness
3850	27.065	28.5	0.465983	0.592547	Afrotropic	0.75361	Taxonomic richness
3851	27.065	28.5	0.465983	0.891967	Afrotropic	0.751667	Taxonomic richness
3852	27.065	28.5	0.465983	1.52775	Afrotropic	0.758678	Taxonomic richness
3853	27.065	28.5	0.465983	0.778005	Afrotropic	0.741489	Taxonomic richness
3854	27.065	28.5	0.465983	0.863265	Afrotropic	0.715807	Taxonomic richness
3855	27.065	28.5	0.465983	0.0638292	Afrotropic	0.708904	Taxonomic richness
3856	27.065	28.5	0.465983	0.0316409	Afrotropic	0.714592	Taxonomic richness
3857	27.065	28.5	0.465983	0.00833138	Afrotropic	0.712283	Taxonomic richness
3858	27.065	28.5	0.465983	0.0151445	Afrotropic	0.707269	Taxonomic richness
3859	27.065	28.5	0.465983	0.011599	Afrotropic	0.701503	Taxonomic richness
3860	27.065	28.5	0.465983	0.141474	Afrotropic	0.69227	Taxonomic richness
3861	27.065	28.5	0.465983	0.0969479	Afrotropic	0.693154	Taxonomic richness
3862	27.065	28.5	0.465983	0.0467806	Afrotropic	0.696583	Taxonomic richness
3863	27.065	28.5	0.465983	0.0148966	Afrotropic	0.726987	Taxonomic richness
3864	27.065	28.5	0.465983	1.00389	Afrotropic	0.808754	Taxonomic richness
3865	27.065	28.5	0.465983	1.53012	Afrotropic	0.811935	Taxonomic richness
3866	27.065	28.5	0.465983	1.62883	Afrotropic	0.772882	Taxonomic richness
3867	27.065	28.5	0.465983	1.6192	Afrotropic	0.742479	Taxonomic richness
3868	27.065	28.5	0.465983	0.188135	Afrotropic	0.702672	Taxonomic richness
3869	27.065	28.5	0.465983	1.13619	Afrotropic	0.714192	Taxonomic richness
3870	27.065	28.5	0.465983	1.28562	Afrotropic	0.752154	Taxonomic richness
3871	27.065	28.5	0.465983	1.63234	Afrotropic	0.774443	Taxonomic richness
3872	27.065	28.5	0.465983	1.1495	Afrotropic	0.79916	Taxonomic richness
3873	27.065	28.5	0.465983	1.01623	Afrotropic	0.783056	Taxonomic richness
3874	27.065	28.5	0.465983	0.951836	Afrotropic	0.781291	Taxonomic richness
3875	27.065	28.5	0.465983	0.116928	Afrotropic	0.780668	Taxonomic richness
3876	27.065	28.5	0.465983	1.49151	Afrotropic	0.732451	Taxonomic richness
3877	27.065	28.5	0.465983	1.18156	Afrotropic	0.70177	Taxonomic richness
3945	27.065	28.5	0.465983	1.00545	Afrotropic	0.733067	Taxonomic richness
3946	27.065	28.5	0.465983	0.61928	Afrotropic	0.742349	Taxonomic richness
3947	27.065	28.5	0.465983	0.206103	Afrotropic	0.746896	Taxonomic richness
3948	27.065	28.5	0.465983	0.114686	Afrotropic	0.738422	Taxonomic richness
3949	27.065	28.5	0.465983	0.613919	Afrotropic	0.743334	Taxonomic richness
3950	27.065	28.5	0.465983	0.915093	Afrotropic	0.745468	Taxonomic richness
3951	27.065	28.5	0.465983	1.13827	Afrotropic	0.727546	Taxonomic richness
3952	27.065	28.5	0.465983	1.16585	Afrotropic	0.744463	Taxonomic richness
3953	27.065	28.5	0.465983	0.681912	Afrotropic	0.739735	Taxonomic richness
3954	27.065	28.5	0.465983	0.288006	Afrotropic	0.718593	Taxonomic richness
3955	27.065	28.5	0.465983	0.0394868	Afrotropic	0.710024	Taxonomic richness
3956	27.065	28.5	0.465983	0.0427029	Afrotropic	0.708784	Taxonomic richness
3957	27.065	28.5	0.465983	0.044531	Afrotropic	0.712225	Taxonomic richness
3958	27.065	28.5	0.465983	0.0412542	Afrotropic	0.712466	Taxonomic richness
3959	27.065	28.5	0.465983	0.0257805	Afrotropic	0.705428	Taxonomic richness
3960	27.065	28.5	0.465983	0.0301469	Afrotropic	0.700745	Taxonomic richness
3961	27.065	28.5	0.465983	0.106761	Afrotropic	0.692448	Taxonomic richness
3962	27.065	28.5	0.465983	0.0824579	Afrotropic	0.698169	Taxonomic richness
3963	27.065	28.5	0.465983	0.0493254	Afrotropic	0.716501	Taxonomic richness
3964	27.065	28.5	0.465983	0.496176	Afrotropic	0.801217	Taxonomic richness
3965	27.065	28.5	0.465983	1.75685	Afrotropic	0.817126	Taxonomic richness
3966	27.065	28.5	0.465983	1.49135	Afrotropic	0.792805	Taxonomic richness
3967	27.065	28.5	0.465983	1.85391	Afrotropic	0.761493	Taxonomic richness
3968	27.065	28.5	0.465983	0.306053	Afrotropic	0.694494	Taxonomic richness
3969	27.065	28.5	0.465983	1.18038	Afrotropic	0.754848	Taxonomic richness
3970	27.065	28.5	0.465983	1.45245	Afrotropic	0.785342	Taxonomic richness
3971	27.065	28.5	0.465983	1.72286	Afrotropic	0.786882	Taxonomic richness
3972	27.065	28.5	0.465983	0.581686	Afrotropic	0.785047	Taxonomic richness
3973	27.065	28.5	0.465983	1.12625	Afrotropic	0.766001	Taxonomic richness
3974	27.065	28.5	0.465983	0.355132	Afrotropic	0.764324	Taxonomic richness
3975	27.065	28.5	0.465983	0.552104	Afrotropic	0.733737	Taxonomic richness
3976	27.065	28.5	0.465983	1.45047	Afrotropic	0.698402	Taxonomic richness
4041	27.065	28.5	0.465983	1.13876	Afrotropic	0.72808	Taxonomic richness
4042	27.065	28.5	0.465983	0.751338	Afrotropic	0.741671	Taxonomic richness
4043	27.065	28.5	0.465983	0.613695	Afrotropic	0.745329	Taxonomic richness
4044	27.065	28.5	0.465983	0.421462	Afrotropic	0.746185	Taxonomic richness
4045	27.065	28.5	0.465983	0.0613889	Afrotropic	0.737319	Taxonomic richness
4046	27.065	28.5	0.465983	0.729143	Afrotropic	0.736672	Taxonomic richness
4047	27.065	28.5	0.465983	1.07729	Afrotropic	0.729116	Taxonomic richness
4048	27.065	28.5	0.465983	0.351461	Afrotropic	0.736975	Taxonomic richness
4049	27.065	28.5	0.465983	0.880089	Afrotropic	0.734511	Taxonomic richness
4050	27.065	28.5	0.465983	0.365257	Afrotropic	0.728286	Taxonomic richness
4051	27.065	28.5	0.465983	0.140809	Afrotropic	0.715329	Taxonomic richness
4052	27.065	28.5	0.465983	0.107132	Afrotropic	0.708094	Taxonomic richness
4053	27.065	28.5	0.465983	0.0808761	Afrotropic	0.710707	Taxonomic richness
4054	27.065	28.5	0.465983	0.0376256	Afrotropic	0.712538	Taxonomic richness
4055	27.065	28.5	0.465983	0.0265033	Afrotropic	0.706546	Taxonomic richness
4056	27.065	28.5	0.465983	0.0718685	Afrotropic	0.704475	Taxonomic richness
4057	27.065	28.5	0.465983	0.124015	Afrotropic	0.697928	Taxonomic richness
4058	27.065	28.5	0.465983	0.0268877	Afrotropic	0.70334	Taxonomic richness
4059	27.065	28.5	0.465983	0.00220351	Afrotropic	0.716173	Taxonomic richness
4060	27.065	28.5	0.465983	0.0690083	Afrotropic	0.793771	Taxonomic richness
4061	27.065	28.5	0.465983	1.94317	Afrotropic	0.819516	Taxonomic richness
4062	27.065	28.5	0.465983	1.48026	Afrotropic	0.790802	Taxonomic richness
4063	27.065	28.5	0.465983	1.66329	Afrotropic	0.761033	Taxonomic richness
4064	27.065	28.5	0.465983	0.432666	Afrotropic	0.748037	Taxonomic richness
4065	27.065	28.5	0.465983	0.0542727	Afrotropic	0.742837	Taxonomic richness
4066	27.065	28.5	0.465983	1.60767	Afrotropic	0.769686	Taxonomic richness
4067	27.065	28.5	0.465983	1.34191	Afrotropic	0.792216	Taxonomic richness
4068	27.065	28.5	0.465983	1.66174	Afrotropic	0.782357	Taxonomic richness
4069	27.065	28.5	0.465983	1.15147	Afrotropic	0.7823	Taxonomic richness
4070	27.065	28.5	0.465983	0.985905	Afrotropic	0.780327	Taxonomic richness
4071	27.065	28.5	0.465983	0.506887	Afrotropic	0.758083	Taxonomic richness
4072	27.065	28.5	0.465983	0.170189	Afrotropic	0.699183	Taxonomic richness
4073	27.065	28.5	0.465983	0.858286	Afrotropic	0.678359	Taxonomic richness
4074	27.065	28.5	0.465983	1.111	Afrotropic	0.719187	Taxonomic richness
4128	27.065	28.5	0.465983	0.405023	Afrotropic	0.476323	Taxonomic richness
4129	27.065	28.5	0.465983	1.23492	Afrotropic	0.725158	Taxonomic richness
4130	27.065	28.5	0.465983	0.776168	Afrotropic	0.763138	Taxonomic richness
4131	27.065	28.5	0.465983	0.616706	Afrotropic	0.767624	Taxonomic richness
4132	27.065	28.5	0.465983	0.542601	Afrotropic	0.774479	Taxonomic richness
4133	27.065	28.5	0.465983	0.0825604	Afrotropic	0.743609	Taxonomic richness
4134	27.065	28.5	0.465983	0.29214	Afrotropic	0.749101	Taxonomic richness
4135	27.065	28.5	0.465983	0.499734	Afrotropic	0.743132	Taxonomic richness
4136	27.065	28.5	0.465983	0.146617	Afrotropic	0.725985	Taxonomic richness
4137	27.065	28.5	0.465983	0.633913	Afrotropic	0.731003	Taxonomic richness
4138	27.065	28.5	0.465983	0.390622	Afrotropic	0.728822	Taxonomic richness
4139	27.065	28.5	0.465983	0.0160001	Afrotropic	0.718863	Taxonomic richness
4140	27.065	28.5	0.465983	0.0249867	Afrotropic	0.711127	Taxonomic richness
4141	27.065	28.5	0.465983	0.0394934	Afrotropic	0.710652	Taxonomic richness
4142	27.065	28.5	0.465983	0.027678	Afrotropic	0.711256	Taxonomic richness
4143	27.065	28.5	0.465983	0.0235343	Afrotropic	0.712044	Taxonomic richness
4144	27.065	28.5	0.465983	0.262835	Afrotropic	0.711026	Taxonomic richness
4145	27.065	28.5	0.465983	0.408541	Afrotropic	0.70793	Taxonomic richness
4146	27.065	28.5	0.465983	0.00784458	Afrotropic	0.706889	Taxonomic richness
4147	27.065	28.5	0.465983	0.0196212	Afrotropic	0.718761	Taxonomic richness
4148	27.065	28.5	0.465983	0.0555758	Afrotropic	0.772392	Taxonomic richness
4149	27.065	28.5	0.465983	1.45515	Afrotropic	0.81979	Taxonomic richness
4150	27.065	28.5	0.465983	1.78924	Afrotropic	0.808989	Taxonomic richness
4151	27.065	28.5	0.465983	1.58383	Afrotropic	0.765511	Taxonomic richness
4152	27.065	28.5	0.465983	1.87895	Afrotropic	0.758396	Taxonomic richness
4153	27.065	28.5	0.465983	1.46563	Afrotropic	0.759926	Taxonomic richness
4154	27.065	28.5	0.465983	0.681586	Afrotropic	0.784115	Taxonomic richness
4155	27.065	28.5	0.465983	1.3961	Afrotropic	0.799571	Taxonomic richness
4156	27.065	28.5	0.465983	1.37511	Afrotropic	0.788956	Taxonomic richness
4157	27.065	28.5	0.465983	1.40759	Afrotropic	0.801774	Taxonomic richness
4158	27.065	28.5	0.465983	0.930397	Afrotropic	0.790019	Taxonomic richness
4159	27.065	28.5	0.465983	0.589975	Afrotropic	0.744388	Taxonomic richness
4160	27.065	28.5	0.465983	0.263375	Afrotropic	0.684533	Taxonomic richness
4161	27.065	28.5	0.465983	0.297364	Afrotropic	0.682215	Taxonomic richness
4162	27.065	28.5	0.465983	1.03597	Afrotropic	0.709521	Taxonomic richness
4163	27.065	28.5	0.465983	0.704534	Afrotropic	0.727314	Taxonomic richness
4216	27.065	28.5	0.465983	0.934714	Afrotropic	0.732659	Taxonomic richness
4217	27.065	28.5	0.465983	0.495537	Afrotropic	0.757639	Taxonomic richness
4218	27.065	28.5	0.465983	0.418839	Afrotropic	0.759059	Taxonomic richness
4219	27.065	28.5	0.465983	0.292058	Afrotropic	0.75789	Taxonomic richness
4220	27.065	28.5	0.465983	0.0993644	Afrotropic	0.739501	Taxonomic richness
4221	27.065	28.5	0.465983	0.00465045	Afrotropic	0.748651	Taxonomic richness
4222	27.065	28.5	0.465983	0.0445914	Afrotropic	0.744271	Taxonomic richness
4223	27.065	28.5	0.465983	0.107562	Afrotropic	0.729867	Taxonomic richness
4224	27.065	28.5	0.465983	0.49628	Afrotropic	0.728369	Taxonomic richness
4225	27.065	28.5	0.465983	0.516616	Afrotropic	0.726348	Taxonomic richness
4226	27.065	28.5	0.465983	0.127273	Afrotropic	0.719509	Taxonomic richness
4227	27.065	28.5	0.465983	0.0981594	Afrotropic	0.717678	Taxonomic richness
4228	27.065	28.5	0.465983	0.0111702	Afrotropic	0.71372	Taxonomic richness
4229	27.065	28.5	0.465983	0.0170567	Afrotropic	0.714453	Taxonomic richness
4230	27.065	28.5	0.465983	0.272189	Afrotropic	0.716325	Taxonomic richness
4231	27.065	28.5	0.465983	0.214342	Afrotropic	0.715832	Taxonomic richness
4232	27.065	28.5	0.465983	0.124776	Afrotropic	0.71491	Taxonomic richness
4233	27.065	28.5	0.465983	0.0421985	Afrotropic	0.715506	Taxonomic richness
4234	27.065	28.5	0.465983	0.0651494	Afrotropic	0.728591	Taxonomic richness
4235	27.065	28.5	0.465983	0.0611195	Afrotropic	0.750703	Taxonomic richness
4236	27.065	28.5	0.465983	0.434794	Afrotropic	0.804044	Taxonomic richness
4237	27.065	28.5	0.465983	2.00015	Afrotropic	0.811436	Taxonomic richness
4238	27.065	28.5	0.465983	1.55869	Afrotropic	0.774068	Taxonomic richness
4239	27.065	28.5	0.465983	1.70148	Afrotropic	0.75428	Taxonomic richness
4240	27.065	28.5	0.465983	1.21123	Afrotropic	0.755712	Taxonomic richness
4241	27.065	28.5	0.465983	1.56447	Afrotropic	0.781633	Taxonomic richness
4242	27.065	28.5	0.465983	1.52307	Afrotropic	0.787081	Taxonomic richness
4243	27.065	28.5	0.465983	1.17991	Afrotropic	0.778917	Taxonomic richness
4244	27.065	28.5	0.465983	0.905324	Afrotropic	0.796985	Taxonomic richness
4245	27.065	28.5	0.465983	0.921852	Afrotropic	0.784667	Taxonomic richness
4246	27.065	28.5	0.465983	0.821867	Afrotropic	0.723971	Taxonomic richness
4247	27.065	28.5	0.465983	0.278495	Afrotropic	0.687419	Taxonomic richness
4248	27.065	28.5	0.465983	0.0257807	Afrotropic	0.672523	Taxonomic richness
4249	27.065	28.5	0.465983	0.41815	Afrotropic	0.708486	Taxonomic richness
4250	27.065	28.5	0.465983	1.0487	Afrotropic	0.704003	Taxonomic richness
4251	27.065	28.5	0.465983	0.557768	Afrotropic	0.732761	Taxonomic richness
4306	27.065	28.5	0.465983	0.757834	Afrotropic	0.73042	Taxonomic richness
4307	27.065	28.5	0.465983	0.307505	Afrotropic	0.740179	Taxonomic richness
4308	27.065	28.5	0.465983	0.408682	Afrotropic	0.746518	Taxonomic richness
4309	27.065	28.5	0.465983	0.119287	Afrotropic	0.741193	Taxonomic richness
4310	27.065	28.5	0.465983	0.0309846	Afrotropic	0.731837	Taxonomic richness
4311	27.065	28.5	0.465983	0.0234208	Afrotropic	0.735226	Taxonomic richness
4312	27.065	28.5	0.465983	0.0503393	Afrotropic	0.73905	Taxonomic richness
4313	27.065	28.5	0.465983	0.0923294	Afrotropic	0.73868	Taxonomic richness
4314	27.065	28.5	0.465983	0.0481683	Afrotropic	0.728167	Taxonomic richness
4315	27.065	28.5	0.465983	0.370505	Afrotropic	0.724191	Taxonomic richness
4316	27.065	28.5	0.465983	0.375428	Afrotropic	0.719735	Taxonomic richness
4317	27.065	28.5	0.465983	0.480475	Afrotropic	0.714499	Taxonomic richness
4318	27.065	28.5	0.465983	0.507433	Afrotropic	0.71282	Taxonomic richness
4319	27.065	28.5	0.465983	0.4812	Afrotropic	0.717084	Taxonomic richness
4320	27.065	28.5	0.465983	0.2158	Afrotropic	0.717335	Taxonomic richness
4321	27.065	28.5	0.465983	0.00240154	Afrotropic	0.718186	Taxonomic richness
4322	27.065	28.5	0.465983	0.0728181	Afrotropic	0.724206	Taxonomic richness
4323	27.065	28.5	0.465983	0.0578831	Afrotropic	0.727417	Taxonomic richness
4324	27.065	28.5	0.465983	0.0858267	Afrotropic	0.734207	Taxonomic richness
4325	27.065	28.5	0.465983	0.0186848	Afrotropic	0.742623	Taxonomic richness
4326	27.065	28.5	0.465983	0.159557	Afrotropic	0.777738	Taxonomic richness
4327	27.065	28.5	0.465983	1.82003	Afrotropic	0.801802	Taxonomic richness
4328	27.065	28.5	0.465983	1.9451	Afrotropic	0.788361	Taxonomic richness
4329	27.065	28.5	0.465983	1.64826	Afrotropic	0.751383	Taxonomic richness
4330	27.065	28.5	0.465983	1.04126	Afrotropic	0.727902	Taxonomic richness
4331	27.065	28.5	0.465983	1.5119	Afrotropic	0.754967	Taxonomic richness
4332	27.065	28.5	0.465983	1.12177	Afrotropic	0.766497	Taxonomic richness
4333	27.065	28.5	0.465983	1.28342	Afrotropic	0.786395	Taxonomic richness
4334	27.065	28.5	0.465983	1.1728	Afrotropic	0.771554	Taxonomic richness
4335	27.065	28.5	0.465983	0.624259	Afrotropic	0.748729	Taxonomic richness
4336	27.065	28.5	0.465983	0.744861	Afrotropic	0.714553	Taxonomic richness
4337	27.065	28.5	0.465983	0.149319	Afrotropic	0.68504	Taxonomic richness
4338	27.065	28.5	0.465983	0.18512	Afrotropic	0.67631	Taxonomic richness
4339	27.065	28.5	0.465983	0.476349	Afrotropic	0.70536	Taxonomic richness
4340	27.065	28.5	0.465983	0.414874	Afrotropic	0.683804	Taxonomic richness
4341	27.065	28.5	0.465983	1.14977	Afrotropic	0.709337	Taxonomic richness
4342	27.065	28.5	0.465983	0.775343	Afrotropic	0.749152	Taxonomic richness
4390	27.065	28.5	0.465983	0.492139	Afrotropic	0.730493	Taxonomic richness
4391	27.065	28.5	0.465983	0.368333	Afrotropic	0.741107	Taxonomic richness
4392	27.065	28.5	0.465983	0.124691	Afrotropic	0.75302	Taxonomic richness
4393	27.065	28.5	0.465983	0.0641739	Afrotropic	0.744958	Taxonomic richness
4394	27.065	28.5	0.465983	0.0347174	Afrotropic	0.735822	Taxonomic richness
4395	27.065	28.5	0.465983	0.0257415	Afrotropic	0.734079	Taxonomic richness
4396	27.065	28.5	0.465983	0.0154862	Afrotropic	0.73956	Taxonomic richness
4397	27.065	28.5	0.465983	0.0599584	Afrotropic	0.740538	Taxonomic richness
4398	27.065	28.5	0.465983	0.0401188	Afrotropic	0.729995	Taxonomic richness
4399	27.065	28.5	0.465983	0.434432	Afrotropic	0.73571	Taxonomic richness
4400	27.065	28.5	0.465983	0.744947	Afrotropic	0.728674	Taxonomic richness
4401	27.065	28.5	0.465983	0.564134	Afrotropic	0.720178	Taxonomic richness
4402	27.065	28.5	0.465983	0.309008	Afrotropic	0.71585	Taxonomic richness
4403	27.065	28.5	0.465983	0.514772	Afrotropic	0.715964	Taxonomic richness
4404	27.065	28.5	0.465983	0.146006	Afrotropic	0.723386	Taxonomic richness
4405	27.065	28.5	0.465983	0.093838	Afrotropic	0.734874	Taxonomic richness
4406	27.065	28.5	0.465983	0.00957061	Afrotropic	0.742311	Taxonomic richness
4407	27.065	28.5	0.465983	0.0307239	Afrotropic	0.740908	Taxonomic richness
4408	27.065	28.5	0.465983	0.366257	Afrotropic	0.744171	Taxonomic richness
4409	27.065	28.5	0.465983	0.781211	Afrotropic	0.754423	Taxonomic richness
4410	27.065	28.5	0.465983	0.69437	Afrotropic	0.767697	Taxonomic richness
4411	27.065	28.5	0.465983	1.83827	Afrotropic	0.789031	Taxonomic richness
4412	27.065	28.5	0.465983	1.64255	Afrotropic	0.77179	Taxonomic richness
4413	27.065	28.5	0.465983	1.41544	Afrotropic	0.733704	Taxonomic richness
4414	27.065	28.5	0.465983	1.41894	Afrotropic	0.713812	Taxonomic richness
4415	27.065	28.5	0.465983	1.04966	Afrotropic	0.734951	Taxonomic richness
4416	27.065	28.5	0.465983	1.31667	Afrotropic	0.784073	Taxonomic richness
4417	27.065	28.5	0.465983	1.5005	Afrotropic	0.785602	Taxonomic richness
4418	27.065	28.5	0.465983	1.14176	Afrotropic	0.781624	Taxonomic richness
4419	27.065	28.5	0.465983	1.02188	Afrotropic	0.732815	Taxonomic richness
4420	27.065	28.5	0.465983	0.657901	Afrotropic	0.69829	Taxonomic richness
4421	27.065	28.5	0.465983	0.120261	Afrotropic	0.689879	Taxonomic richness
4422	27.065	28.5	0.465983	0.380894	Afrotropic	0.689636	Taxonomic richness
4423	27.065	28.5	0.465983	0.537076	Afrotropic	0.713371	Taxonomic richness
4424	27.065	28.5	0.465983	0.6882	Afrotropic	0.665903	Taxonomic richness
4425	27.065	28.5	0.465983	0.32102	Afrotropic	0.705142	Taxonomic richness
4426	27.065	28.5	0.465983	1.17004	Afrotropic	0.726606	Taxonomic richness
4427	27.065	28.5	0.465983	0.772638	Afrotropic	0.718533	Taxonomic richness
4471	27.065	28.5	0.465983	0.680842	Afrotropic	0.615599	Taxonomic richness
4472	27.065	28.5	0.465983	0.702073	Afrotropic	0.74628	Taxonomic richness
4473	27.065	28.5	0.465983	0.39452	Afrotropic	0.751353	Taxonomic richness
4474	27.065	28.5	0.465983	0.319708	Afrotropic	0.758505	Taxonomic richness
4475	27.065	28.5	0.465983	0.186344	Afrotropic	0.754421	Taxonomic richness
4476	27.065	28.5	0.465983	0.025781	Afrotropic	0.745917	Taxonomic richness
4477	27.065	28.5	0.465983	0.0137571	Afrotropic	0.734131	Taxonomic richness
4478	27.065	28.5	0.465983	0.0596034	Afrotropic	0.736656	Taxonomic richness
4479	27.065	28.5	0.465983	0.285964	Afrotropic	0.74038	Taxonomic richness
4480	27.065	28.5	0.465983	0.047671	Afrotropic	0.751345	Taxonomic richness
4481	27.065	28.5	0.465983	0.722002	Afrotropic	0.75144	Taxonomic richness
4482	27.065	28.5	0.465983	1.43738	Afrotropic	0.737109	Taxonomic richness
4483	27.065	28.5	0.465983	1.36279	Afrotropic	0.725593	Taxonomic richness
4484	27.065	28.5	0.465983	0.0969265	Afrotropic	0.72033	Taxonomic richness
4485	27.065	28.5	0.465983	0.284464	Afrotropic	0.722379	Taxonomic richness
4486	27.065	28.5	0.465983	0.125392	Afrotropic	0.735893	Taxonomic richness
4487	27.065	28.5	0.465983	0.125367	Afrotropic	0.748079	Taxonomic richness
4488	27.065	28.5	0.465983	0.339563	Afrotropic	0.753246	Taxonomic richness
4489	27.065	28.5	0.465983	0.836729	Afrotropic	0.752875	Taxonomic richness
4490	27.065	28.5	0.465983	0.977597	Afrotropic	0.761189	Taxonomic richness
4491	27.065	28.5	0.465983	1.30742	Afrotropic	0.763904	Taxonomic richness
4492	27.065	28.5	0.465983	1.70746	Afrotropic	0.763979	Taxonomic richness
4493	27.065	28.5	0.465983	1.82224	Afrotropic	0.759015	Taxonomic richness
4494	27.065	28.5	0.465983	1.81978	Afrotropic	0.747461	Taxonomic richness
4495	27.065	28.5	0.465983	1.45947	Afrotropic	0.746068	Taxonomic richness
4496	27.065	28.5	0.465983	1.40195	Afrotropic	0.741443	Taxonomic richness
4497	27.065	28.5	0.465983	1.05524	Afrotropic	0.739477	Taxonomic richness
4498	27.065	28.5	0.465983	1.40604	Afrotropic	0.766504	Taxonomic richness
4499	27.065	28.5	0.465983	1.23378	Afrotropic	0.767688	Taxonomic richness
4500	27.065	28.5	0.465983	0.864528	Afrotropic	0.74948	Taxonomic richness
4501	27.065	28.5	0.465983	1.14146	Afrotropic	0.727866	Taxonomic richness
4502	27.065	28.5	0.465983	0.673455	Afrotropic	0.701704	Taxonomic richness
4503	27.065	28.5	0.465983	0.348709	Afrotropic	0.703649	Taxonomic richness
4504	27.065	28.5	0.465983	0.0832065	Afrotropic	0.72276	Taxonomic richness
4505	27.065	28.5	0.465983	0.445594	Afrotropic	0.734827	Taxonomic richness
4506	27.065	28.5	0.465983	0.792558	Afrotropic	0.673646	Taxonomic richness
4507	27.065	28.5	0.465983	0.430118	Afrotropic	0.670534	Taxonomic richness
4508	27.065	28.5	0.465983	0.575405	Afrotropic	0.721252	Taxonomic richness
4509	27.065	28.5	0.465983	0.901405	Afrotropic	0.699983	Taxonomic richness
4548	27.065	28.5	0.465983	0.584142	Afrotropic	0.71401	Taxonomic richness
4549	27.065	28.5	0.465983	0.935059	Afrotropic	0.708364	Taxonomic richness
4550	27.065	28.5	0.465983	1.61811	Afrotropic	0.771887	Taxonomic richness
4551	27.065	28.5	0.465983	0.413691	Afrotropic	0.767085	Taxonomic richness
4552	27.065	28.5	0.465983	1.25344	Afrotropic	0.764874	Taxonomic richness
4553	27.065	28.5	0.465983	0.518746	Afrotropic	0.757071	Taxonomic richness
4554	27.065	28.5	0.465983	0.490885	Afrotropic	0.743795	Taxonomic richness
4555	27.065	28.5	0.465983	0.895951	Afrotropic	0.737191	Taxonomic richness
4556	27.065	28.5	0.465983	1.3522	Afrotropic	0.735975	Taxonomic richness
4557	27.065	28.5	0.465983	0.712882	Afrotropic	0.74988	Taxonomic richness
4558	27.065	28.5	0.465983	1.37676	Afrotropic	0.768627	Taxonomic richness
4559	27.065	28.5	0.465983	1.44511	Afrotropic	0.771539	Taxonomic richness
4560	27.065	28.5	0.465983	1.65732	Afrotropic	0.749751	Taxonomic richness
4561	27.065	28.5	0.465983	1.66185	Afrotropic	0.738779	Taxonomic richness
4562	27.065	28.5	0.465983	1.07148	Afrotropic	0.735715	Taxonomic richness
4563	27.065	28.5	0.465983	1.05224	Afrotropic	0.736232	Taxonomic richness
4564	27.065	28.5	0.465983	0.373415	Afrotropic	0.741969	Taxonomic richness
4565	27.065	28.5	0.465983	0.492654	Afrotropic	0.744083	Taxonomic richness
4566	27.065	28.5	0.465983	1.05199	Afrotropic	0.747685	Taxonomic richness
4567	27.065	28.5	0.465983	1.7243	Afrotropic	0.74804	Taxonomic richness
4568	27.065	28.5	0.465983	1.47523	Afrotropic	0.758282	Taxonomic richness
4569	27.065	28.5	0.465983	1.20054	Afrotropic	0.755491	Taxonomic richness
4570	27.065	28.5	0.465983	1.58343	Afrotropic	0.74616	Taxonomic richness
4571	27.065	28.5	0.465983	1.48364	Afrotropic	0.737371	Taxonomic richness
4572	27.065	28.5	0.465983	1.6617	Afrotropic	0.747044	Taxonomic richness
4573	27.065	28.5	0.465983	1.88094	Afrotropic	0.760463	Taxonomic richness
4574	27.065	28.5	0.465983	1.50316	Afrotropic	0.759674	Taxonomic richness
4575	27.065	28.5	0.465983	1.23909	Afrotropic	0.75848	Taxonomic richness
4576	27.065	28.5	0.465983	1.23254	Afrotropic	0.751448	Taxonomic richness
4577	27.065	28.5	0.465983	1.28731	Afrotropic	0.762802	Taxonomic richness
4578	27.065	28.5	0.465983	1.13375	Afrotropic	0.753457	Taxonomic richness
4579	27.065	28.5	0.465983	0.818625	Afrotropic	0.736334	Taxonomic richness
4580	27.065	28.5	0.465983	0.793928	Afrotropic	0.720184	Taxonomic richness
4581	27.065	28.5	0.465983	0.909755	Afrotropic	0.703482	Taxonomic richness
4582	27.065	28.5	0.465983	0.424626	Afrotropic	0.751558	Taxonomic richness
4583	27.065	28.5	0.465983	0.96021	Afrotropic	0.761156	Taxonomic richness
4584	27.065	28.5	0.465983	0.626963	Afrotropic	0.702098	Taxonomic richness
4585	27.065	28.5	0.465983	0.250388	Afrotropic	0.698392	Taxonomic richness
4586	27.065	28.5	0.465983	0.573775	Afrotropic	0.725911	Taxonomic richness
4587	27.065	28.5	0.465983	0.149585	Afrotropic	0.689953	Taxonomic richness
4588	27.065	28.5	0.465983	1.38519	Afrotropic	0.651118	Taxonomic richness
4630	27.065	28.5	0.465983	0.408853	Afrotropic	0.707788	Taxonomic richness
4631	27.065	28.5	0.465983	0.87403	Afrotropic	0.721563	Taxonomic richness
4632	27.065	28.5	0.465983	1.09417	Afrotropic	0.726479	Taxonomic richness
4633	27.065	28.5	0.465983	1.41016	Afrotropic	0.732373	Taxonomic richness
4634	27.065	28.5	0.465983	1.00606	Afrotropic	0.733763	Taxonomic richness
4635	27.065	28.5	0.465983	0.508678	Afrotropic	0.752167	Taxonomic richness
4636	27.065	28.5	0.465983	0.707775	Afrotropic	0.748139	Taxonomic richness
4637	27.065	28.5	0.465983	1.25907	Afrotropic	0.734481	Taxonomic richness
4638	27.065	28.5	0.465983	1.2252	Afrotropic	0.744021	Taxonomic richness
4639	27.065	28.5	0.465983	1.26364	Afrotropic	0.703357	Taxonomic richness
4640	27.065	28.5	0.465983	1.61709	Afrotropic	0.711665	Taxonomic richness
4641	27.065	28.5	0.465983	1.90216	Afrotropic	0.722627	Taxonomic richness
4642	27.065	28.5	0.465983	1.51103	Afrotropic	0.768995	Taxonomic richness
4643	27.065	28.5	0.465983	0.68625	Afrotropic	0.78404	Taxonomic richness
4644	27.065	28.5	0.465983	1.18074	Afrotropic	0.782462	Taxonomic richness
4645	27.065	28.5	0.465983	1.225	Afrotropic	0.762463	Taxonomic richness
4646	27.065	28.5	0.465983	0.853236	Afrotropic	0.749746	Taxonomic richness
4647	27.065	28.5	0.465983	0.935122	Afrotropic	0.743101	Taxonomic richness
4648	27.065	28.5	0.465983	1.72582	Afrotropic	0.728776	Taxonomic richness
4649	27.065	28.5	0.465983	1.0495	Afrotropic	0.724561	Taxonomic richness
4650	27.065	28.5	0.465983	0.943435	Afrotropic	0.73319	Taxonomic richness
4651	27.065	28.5	0.465983	1.36811	Afrotropic	0.738651	Taxonomic richness
4652	27.065	28.5	0.465983	1.39483	Afrotropic	0.753989	Taxonomic richness
4653	27.065	28.5	0.465983	1.93156	Afrotropic	0.748261	Taxonomic richness
4654	27.065	28.5	0.465983	1.80217	Afrotropic	0.734833	Taxonomic richness
4655	27.065	28.5	0.465983	1.77427	Afrotropic	0.713821	Taxonomic richness
4656	27.065	28.5	0.465983	1.15173	Afrotropic	0.710322	Taxonomic richness
4657	27.065	28.5	0.465983	1.0407	Afrotropic	0.718083	Taxonomic richness
4658	27.065	28.5	0.465983	1.49894	Afrotropic	0.729886	Taxonomic richness
4659	27.065	28.5	0.465983	1.51281	Afrotropic	0.730259	Taxonomic richness
4660	27.065	28.5	0.465983	1.49097	Afrotropic	0.734906	Taxonomic richness
4661	27.065	28.5	0.465983	0.964704	Afrotropic	0.744848	Taxonomic richness
4662	27.065	28.5	0.465983	1.24684	Afrotropic	0.733396	Taxonomic richness
4663	27.065	28.5	0.465983	1.19751	Afrotropic	0.719249	Taxonomic richness
4664	27.065	28.5	0.465983	1.44788	Afrotropic	0.713013	Taxonomic richness
4665	27.065	28.5	0.465983	1.3365	Afrotropic	0.723278	Taxonomic richness
4666	27.065	28.5	0.465983	1.02226	Afrotropic	0.73966	Taxonomic richness
4667	27.065	28.5	0.465983	1.0955	Afrotropic	0.7431	Taxonomic richness
4668	27.065	28.5	0.465983	0.867351	Afrotropic	0.737595	Taxonomic richness
4669	27.065	28.5	0.465983	1.06613	Afrotropic	0.752145	Taxonomic richness
4670	27.065	28.5	0.465983	1.26175	Afrotropic	0.75228	Taxonomic richness
4671	27.065	28.5	0.465983	0.970258	Afrotropic	0.747512	Taxonomic richness
4672	27.065	28.5	0.465983	0.895615	Afrotropic	0.755373	Taxonomic richness
4673	27.065	28.5	0.465983	1.05338	Afrotropic	0.73665	Taxonomic richness
4674	27.065	28.5	0.465983	0.664628	Afrotropic	0.719232	Taxonomic richness
4675	27.065	28.5	0.465983	0.802931	Afrotropic	0.733861	Taxonomic richness
4676	27.065	28.5	0.465983	0.773638	Afrotropic	0.742782	Taxonomic richness
4677	27.065	28.5	0.465983	0.853124	Afrotropic	0.725583	Taxonomic richness
4678	27.065	28.5	0.465983	0.749009	Afrotropic	0.729319	Taxonomic richness
4679	27.065	28.5	0.465983	0.357246	Afrotropic	0.72432	Taxonomic richness
4680	27.065	28.5	0.465983	0.0977466	Afrotropic	0.68102	Taxonomic richness
4681	27.065	28.5	0.465983	0.75671	Afrotropic	0.639958	Taxonomic richness
4682	27.065	28.5	0.465983	0.804759	Afrotropic	0.635559	Taxonomic richness
4721	27.065	28.5	0.465983	0.868405	Afrotropic	0.725547	Taxonomic richness
4722	27.065	28.5	0.465983	0.0728985	Afrotropic	0.73392	Taxonomic richness
4723	27.065	28.5	0.465983	0.471791	Afrotropic	0.736112	Taxonomic richness
4724	27.065	28.5	0.465983	1.26784	Afrotropic	0.746427	Taxonomic richness
4725	27.065	28.5	0.465983	1.2121	Afrotropic	0.750917	Taxonomic richness
4726	27.065	28.5	0.465983	1.44566	Afrotropic	0.757946	Taxonomic richness
4727	27.065	28.5	0.465983	1.41524	Afrotropic	0.750298	Taxonomic richness
4728	27.065	28.5	0.465983	1.27133	Afrotropic	0.742402	Taxonomic richness
4729	27.065	28.5	0.465983	1.28266	Afrotropic	0.758272	Taxonomic richness
4730	27.065	28.5	0.465983	1.95361	Afrotropic	0.769852	Taxonomic richness
4731	27.065	28.5	0.465983	1.37759	Afrotropic	0.778899	Taxonomic richness
4732	27.065	28.5	0.465983	1.81714	Afrotropic	0.725009	Taxonomic richness
4733	27.065	28.5	0.465983	1.74562	Afrotropic	0.732353	Taxonomic richness
4734	27.065	28.5	0.465983	1.72183	Afrotropic	0.737389	Taxonomic richness
4735	27.065	28.5	0.465983	1.13245	Afrotropic	0.771524	Taxonomic richness
4736	27.065	28.5	0.465983	0.629379	Afrotropic	0.793824	Taxonomic richness
4737	27.065	28.5	0.465983	2.0798	Afrotropic	0.783478	Taxonomic richness
4738	27.065	28.5	0.465983	1.63689	Afrotropic	0.765503	Taxonomic richness
4739	27.065	28.5	0.465983	1.21732	Afrotropic	0.757758	Taxonomic richness
4740	27.065	28.5	0.465983	1.38208	Afrotropic	0.754369	Taxonomic richness
4741	27.065	28.5	0.465983	1.37497	Afrotropic	0.73336	Taxonomic richness
4742	27.065	28.5	0.465983	1.06078	Afrotropic	0.707415	Taxonomic richness
4743	27.065	28.5	0.465983	0.768751	Afrotropic	0.707969	Taxonomic richness
4744	27.065	28.5	0.465983	1.13735	Afrotropic	0.703406	Taxonomic richness
4745	27.065	28.5	0.465983	1.01287	Afrotropic	0.716039	Taxonomic richness
4746	27.065	28.5	0.465983	1.21025	Afrotropic	0.717886	Taxonomic richness
4747	27.065	28.5	0.465983	1.37623	Afrotropic	0.711874	Taxonomic richness
4748	27.065	28.5	0.465983	1.58108	Afrotropic	0.693629	Taxonomic richness
4749	27.065	28.5	0.465983	1.4334	Afrotropic	0.691722	Taxonomic richness
4750	27.065	28.5	0.465983	1.26465	Afrotropic	0.692702	Taxonomic richness
4751	27.065	28.5	0.465983	1.64278	Afrotropic	0.711682	Taxonomic richness
4752	27.065	28.5	0.465983	1.37845	Afrotropic	0.70806	Taxonomic richness
4753	27.065	28.5	0.465983	1.37577	Afrotropic	0.706555	Taxonomic richness
4754	27.065	28.5	0.465983	1.47067	Afrotropic	0.714008	Taxonomic richness
4755	27.065	28.5	0.465983	1.44262	Afrotropic	0.704135	Taxonomic richness
4756	27.065	28.5	0.465983	1.41895	Afrotropic	0.690113	Taxonomic richness
4757	27.065	28.5	0.465983	1.52646	Afrotropic	0.693453	Taxonomic richness
4758	27.065	28.5	0.465983	1.43794	Afrotropic	0.704646	Taxonomic richness
4759	27.065	28.5	0.465983	0.0904156	Afrotropic	0.71692	Taxonomic richness
4760	27.065	28.5	0.465983	0.912932	Afrotropic	0.692304	Taxonomic richness
4761	27.065	28.5	0.465983	1.2026	Afrotropic	0.711272	Taxonomic richness
4762	27.065	28.5	0.465983	1.24651	Afrotropic	0.737664	Taxonomic richness
4763	27.065	28.5	0.465983	1.55627	Afrotropic	0.743464	Taxonomic richness
4764	27.065	28.5	0.465983	1.54747	Afrotropic	0.757574	Taxonomic richness
4765	27.065	28.5	0.465983	1.66739	Afrotropic	0.756209	Taxonomic richness
4766	27.065	28.5	0.465983	1.14105	Afrotropic	0.738333	Taxonomic richness
4767	27.065	28.5	0.465983	0.820415	Afrotropic	0.730351	Taxonomic richness
4768	27.065	28.5	0.465983	1.37335	Afrotropic	0.720604	Taxonomic richness
4769	27.065	28.5	0.465983	0.736954	Afrotropic	0.70816	Taxonomic richness
4770	27.065	28.5	0.465983	0.665742	Afrotropic	0.72374	Taxonomic richness
4771	27.065	28.5	0.465983	0.857944	Afrotropic	0.72785	Taxonomic richness
4772	27.065	28.5	0.465983	0.114617	Afrotropic	0.70053	Taxonomic richness
4773	27.065	28.5	0.465983	0.0990975	Afrotropic	0.675646	Taxonomic richness
4774	27.065	28.5	0.465983	0.611729	Afrotropic	0.650585	Taxonomic richness
4775	27.065	28.5	0.465983	1.33116	Afrotropic	0.637809	Taxonomic richness
4806	27.065	28.5	0.465983	0.386662	Afrotropic	0.723413	Taxonomic richness
4807	27.065	28.5	0.465983	1.53585	Afrotropic	0.732024	Taxonomic richness
4808	27.065	28.5	0.465983	0.41037	Afrotropic	0.737823	Taxonomic richness
4809	27.065	28.5	0.465983	0.524491	Afrotropic	0.746317	Taxonomic richness
4810	27.065	28.5	0.465983	1.45454	Afrotropic	0.752901	Taxonomic richness
4811	27.065	28.5	0.465983	1.43606	Afrotropic	0.761118	Taxonomic richness
4812	27.065	28.5	0.465983	1.34586	Afrotropic	0.772365	Taxonomic richness
4813	27.065	28.5	0.465983	1.51986	Afrotropic	0.77074	Taxonomic richness
4814	27.065	28.5	0.465983	1.335	Afrotropic	0.759564	Taxonomic richness
4815	27.065	28.5	0.465983	1.322	Afrotropic	0.753404	Taxonomic richness
4816	27.065	28.5	0.465983	1.56665	Afrotropic	0.762944	Taxonomic richness
4817	27.065	28.5	0.465983	1.91918	Afrotropic	0.776627	Taxonomic richness
4818	27.065	28.5	0.465983	1.99874	Afrotropic	0.772239	Taxonomic richness
4819	27.065	28.5	0.465983	1.86851	Afrotropic	0.753805	Taxonomic richness
4820	27.065	28.5	0.465983	1.71755	Afrotropic	0.7455	Taxonomic richness
4821	27.065	28.5	0.465983	1.58499	Afrotropic	0.764572	Taxonomic richness
4822	27.065	28.5	0.465983	1.74999	Afrotropic	0.741846	Taxonomic richness
4823	27.065	28.5	0.465983	1.47758	Afrotropic	0.742011	Taxonomic richness
4824	27.065	28.5	0.465983	1.91896	Afrotropic	0.749535	Taxonomic richness
4825	27.065	28.5	0.465983	1.81512	Afrotropic	0.750224	Taxonomic richness
4826	27.065	28.5	0.465983	1.56903	Afrotropic	0.773893	Taxonomic richness
4827	27.065	28.5	0.465983	1.61161	Afrotropic	0.788728	Taxonomic richness
4828	27.065	28.5	0.465983	1.82806	Afrotropic	0.780729	Taxonomic richness
4829	27.065	28.5	0.465983	1.85429	Afrotropic	0.773653	Taxonomic richness
4830	27.065	28.5	0.465983	1.53818	Afrotropic	0.768008	Taxonomic richness
4831	27.065	28.5	0.465983	1.24816	Afrotropic	0.753845	Taxonomic richness
4832	27.065	28.5	0.465983	1.27927	Afrotropic	0.736962	Taxonomic richness
4833	27.065	28.5	0.465983	1.38745	Afrotropic	0.725942	Taxonomic richness
4834	27.065	28.5	0.465983	1.19334	Afrotropic	0.720313	Taxonomic richness
4835	27.065	28.5	0.465983	1.33646	Afrotropic	0.710055	Taxonomic richness
4836	27.065	28.5	0.465983	0.886182	Afrotropic	0.716365	Taxonomic richness
4837	27.065	28.5	0.465983	0.82658	Afrotropic	0.713744	Taxonomic richness
4838	27.065	28.5	0.465983	0.846216	Afrotropic	0.702622	Taxonomic richness
4839	27.065	28.5	0.465983	1.16515	Afrotropic	0.684743	Taxonomic richness
4840	27.065	28.5	0.465983	0.998686	Afrotropic	0.673954	Taxonomic richness
4841	27.065	28.5	0.465983	1.48339	Afrotropic	0.672296	Taxonomic richness
4842	27.065	28.5	0.465983	1.48543	Afrotropic	0.676809	Taxonomic richness
4843	27.065	28.5	0.465983	1.36482	Afrotropic	0.685422	Taxonomic richness
4844	27.065	28.5	0.465983	1.40994	Afrotropic	0.693974	Taxonomic richness
4845	27.065	28.5	0.465983	1.24681	Afrotropic	0.699335	Taxonomic richness
4846	27.065	28.5	0.465983	1.18594	Afrotropic	0.695923	Taxonomic richness
4847	27.065	28.5	0.465983	1.31859	Afrotropic	0.682539	Taxonomic richness
4848	27.065	28.5	0.465983	1.45123	Afrotropic	0.691508	Taxonomic richness
4849	27.065	28.5	0.465983	1.38207	Afrotropic	0.686687	Taxonomic richness
4850	27.065	28.5	0.465983	0.293103	Afrotropic	0.689581	Taxonomic richness
4851	27.065	28.5	0.465983	0.739824	Afrotropic	0.673109	Taxonomic richness
4852	27.065	28.5	0.465983	1.27051	Afrotropic	0.696284	Taxonomic richness
4853	27.065	28.5	0.465983	1.73596	Afrotropic	0.727013	Taxonomic richness
4854	27.065	28.5	0.465983	1.83061	Afrotropic	0.742987	Taxonomic richness
4855	27.065	28.5	0.465983	1.67523	Afrotropic	0.762825	Taxonomic richness
4856	27.065	28.5	0.465983	1.78451	Afrotropic	0.759824	Taxonomic richness
4857	27.065	28.5	0.465983	1.62674	Afrotropic	0.733729	Taxonomic richness
4858	27.065	28.5	0.465983	0.995591	Afrotropic	0.743357	Taxonomic richness
4859	27.065	28.5	0.465983	0.924749	Afrotropic	0.728607	Taxonomic richness
4860	27.065	28.5	0.465983	0.630178	Afrotropic	0.729932	Taxonomic richness
4861	27.065	28.5	0.465983	0.615943	Afrotropic	0.712866	Taxonomic richness
4862	27.065	28.5	0.465983	0.386171	Afrotropic	0.697774	Taxonomic richness
4863	27.065	28.5	0.465983	0.147044	Afrotropic	0.686083	Taxonomic richness
4864	27.065	28.5	0.465983	0.264981	Afrotropic	0.684759	Taxonomic richness
4865	27.065	28.5	0.465983	0.408985	Afrotropic	0.671955	Taxonomic richness
4866	27.065	28.5	0.465983	0.623083	Afrotropic	0.64109	Taxonomic richness
4867	27.065	28.5	0.465983	0.471462	Afrotropic	0.63098	Taxonomic richness
4898	27.065	28.5	0.465983	0.915577	Afrotropic	0.721599	Taxonomic richness
4899	27.065	28.5	0.465983	1.5822	Afrotropic	0.752604	Taxonomic richness
4900	27.065	28.5	0.465983	0.212388	Afrotropic	0.756018	Taxonomic richness
4901	27.065	28.5	0.465983	0.622452	Afrotropic	0.75759	Taxonomic richness
4902	27.065	28.5	0.465983	0.648155	Afrotropic	0.773211	Taxonomic richness
4903	27.065	28.5	0.465983	1.37573	Afrotropic	0.780061	Taxonomic richness
4904	27.065	28.5	0.465983	1.34229	Afrotropic	0.782742	Taxonomic richness
4905	27.065	28.5	0.465983	1.58091	Afrotropic	0.785039	Taxonomic richness
4906	27.065	28.5	0.465983	1.56479	Afrotropic	0.776184	Taxonomic richness
4907	27.065	28.5	0.465983	1.48511	Afrotropic	0.773626	Taxonomic richness
4908	27.065	28.5	0.465983	1.51099	Afrotropic	0.769151	Taxonomic richness
4909	27.065	28.5	0.465983	1.65235	Afrotropic	0.770613	Taxonomic richness
4910	27.065	28.5	0.465983	1.61998	Afrotropic	0.767096	Taxonomic richness
4911	27.065	28.5	0.465983	2.01829	Afrotropic	0.766064	Taxonomic richness
4912	27.065	28.5	0.465983	1.45516	Afrotropic	0.753905	Taxonomic richness
4913	27.065	28.5	0.465983	1.47912	Afrotropic	0.75146	Taxonomic richness
4914	27.065	28.5	0.465983	1.6385	Afrotropic	0.765069	Taxonomic richness
4915	27.065	28.5	0.465983	1.08842	Afrotropic	0.765084	Taxonomic richness
4916	27.065	28.5	0.465983	1.70542	Afrotropic	0.760149	Taxonomic richness
4917	27.065	28.5	0.465983	1.88652	Afrotropic	0.753105	Taxonomic richness
4918	27.065	28.5	0.465983	1.66738	Afrotropic	0.745571	Taxonomic richness
4919	27.065	28.5	0.465983	1.25691	Afrotropic	0.742354	Taxonomic richness
4920	27.065	28.5	0.465983	1.438	Afrotropic	0.758606	Taxonomic richness
4921	27.065	28.5	0.465983	1.85074	Afrotropic	0.775704	Taxonomic richness
4922	27.065	28.5	0.465983	1.78385	Afrotropic	0.782994	Taxonomic richness
4923	27.065	28.5	0.465983	1.52781	Afrotropic	0.774065	Taxonomic richness
4924	27.065	28.5	0.465983	1.44284	Afrotropic	0.756997	Taxonomic richness
4925	27.065	28.5	0.465983	1.5121	Afrotropic	0.745201	Taxonomic richness
4926	27.065	28.5	0.465983	1.55247	Afrotropic	0.736009	Taxonomic richness
4927	27.065	28.5	0.465983	1.51201	Afrotropic	0.724402	Taxonomic richness
4928	27.065	28.5	0.465983	1.33164	Afrotropic	0.723629	Taxonomic richness
4929	27.065	28.5	0.465983	1.21983	Afrotropic	0.731446	Taxonomic richness
4930	27.065	28.5	0.465983	1.05353	Afrotropic	0.737443	Taxonomic richness
4931	27.065	28.5	0.465983	1.05701	Afrotropic	0.718063	Taxonomic richness
4932	27.065	28.5	0.465983	0.864952	Afrotropic	0.698587	Taxonomic richness
4933	27.065	28.5	0.465983	0.537294	Afrotropic	0.682224	Taxonomic richness
4934	27.065	28.5	0.465983	0.992437	Afrotropic	0.673168	Taxonomic richness
4935	27.065	28.5	0.465983	1.34859	Afrotropic	0.676557	Taxonomic richness
4936	27.065	28.5	0.465983	1.38614	Afrotropic	0.691314	Taxonomic richness
4937	27.065	28.5	0.465983	1.30484	Afrotropic	0.695335	Taxonomic richness
4938	27.065	28.5	0.465983	1.18612	Afrotropic	0.695873	Taxonomic richness
4939	27.065	28.5	0.465983	1.30133	Afrotropic	0.693879	Taxonomic richness
4940	27.065	28.5	0.465983	1.15806	Afrotropic	0.688327	Taxonomic richness
4941	27.065	28.5	0.465983	1.09948	Afrotropic	0.684507	Taxonomic richness
4942	27.065	28.5	0.465983	0.908158	Afrotropic	0.683241	Taxonomic richness
4943	27.065	28.5	0.465983	0.284788	Afrotropic	0.674615	Taxonomic richness
4944	27.065	28.5	0.465983	0.99	Afrotropic	0.685676	Taxonomic richness
4945	27.065	28.5	0.465983	1.81106	Afrotropic	0.714893	Taxonomic richness
4946	27.065	28.5	0.465983	1.61901	Afrotropic	0.733074	Taxonomic richness
4947	27.065	28.5	0.465983	1.81562	Afrotropic	0.739861	Taxonomic richness
4948	27.065	28.5	0.465983	1.28538	Afrotropic	0.762049	Taxonomic richness
4949	27.065	28.5	0.465983	1.30979	Afrotropic	0.771815	Taxonomic richness
4950	27.065	28.5	0.465983	1.27219	Afrotropic	0.750413	Taxonomic richness
4951	27.065	28.5	0.465983	1.44022	Afrotropic	0.748782	Taxonomic richness
4952	27.065	28.5	0.465983	0.266496	Afrotropic	0.742482	Taxonomic richness
4953	27.065	28.5	0.465983	0.240453	Afrotropic	0.728259	Taxonomic richness
4954	27.065	28.5	0.465983	0.226905	Afrotropic	0.693523	Taxonomic richness
4955	27.065	28.5	0.465983	0.28492	Afrotropic	0.693971	Taxonomic richness
4956	27.065	28.5	0.465983	0.0790608	Afrotropic	0.684337	Taxonomic richness
4957	27.065	28.5	0.465983	0.0786253	Afrotropic	0.68069	Taxonomic richness
4958	27.065	28.5	0.465983	0.174559	Afrotropic	0.688149	Taxonomic richness
4959	27.065	28.5	0.465983	0.0845967	Afrotropic	0.656751	Taxonomic richness
4960	27.065	28.5	0.465983	1.04674	Afrotropic	0.646568	Taxonomic richness
4994	27.065	28.5	0.465983	1.87806	Afrotropic	0.746099	Taxonomic richness
4995	27.065	28.5	0.465983	1.37416	Afrotropic	0.765506	Taxonomic richness
4996	27.065	28.5	0.465983	0.751381	Afrotropic	0.775087	Taxonomic richness
4997	27.065	28.5	0.465983	0.670468	Afrotropic	0.781706	Taxonomic richness
4998	27.065	28.5	0.465983	1.70604	Afrotropic	0.787462	Taxonomic richness
4999	27.065	28.5	0.465983	1.68611	Afrotropic	0.789236	Taxonomic richness
5000	27.065	28.5	0.465983	1.27511	Afrotropic	0.777766	Taxonomic richness
5001	27.065	28.5	0.465983	1.39904	Afrotropic	0.771462	Taxonomic richness
5002	27.065	28.5	0.465983	1.61658	Afrotropic	0.774176	Taxonomic richness
5003	27.065	28.5	0.465983	1.74519	Afrotropic	0.772331	Taxonomic richness
5004	27.065	28.5	0.465983	1.87585	Afrotropic	0.762405	Taxonomic richness
5005	27.065	28.5	0.465983	1.52499	Afrotropic	0.755621	Taxonomic richness
5006	27.065	28.5	0.465983	1.66445	Afrotropic	0.750762	Taxonomic richness
5007	27.065	28.5	0.465983	1.92525	Afrotropic	0.754578	Taxonomic richness
5008	27.065	28.5	0.465983	1.56545	Afrotropic	0.741192	Taxonomic richness
5009	27.065	28.5	0.465983	1.62991	Afrotropic	0.724817	Taxonomic richness
5010	27.065	28.5	0.465983	1.5675	Afrotropic	0.742751	Taxonomic richness
5011	27.065	28.5	0.465983	1.86844	Afrotropic	0.748101	Taxonomic richness
5012	27.065	28.5	0.465983	1.82721	Afrotropic	0.747592	Taxonomic richness
5013	27.065	28.5	0.465983	1.67839	Afrotropic	0.743789	Taxonomic richness
5014	27.065	28.5	0.465983	1.72653	Afrotropic	0.738626	Taxonomic richness
5015	27.065	28.5	0.465983	1.32819	Afrotropic	0.735123	Taxonomic richness
5016	27.065	28.5	0.465983	1.37993	Afrotropic	0.739379	Taxonomic richness
5017	27.065	28.5	0.465983	1.65524	Afrotropic	0.744976	Taxonomic richness
5018	27.065	28.5	0.465983	1.51153	Afrotropic	0.761481	Taxonomic richness
5019	27.065	28.5	0.465983	1.55989	Afrotropic	0.769344	Taxonomic richness
5020	27.065	28.5	0.465983	1.45903	Afrotropic	0.75623	Taxonomic richness
5021	27.065	28.5	0.465983	1.46707	Afrotropic	0.748941	Taxonomic richness
5022	27.065	28.5	0.465983	1.54314	Afrotropic	0.734945	Taxonomic richness
5023	27.065	28.5	0.465983	1.72854	Afrotropic	0.724981	Taxonomic richness
5024	27.065	28.5	0.465983	1.6767	Afrotropic	0.730124	Taxonomic richness
5025	27.065	28.5	0.465983	1.52187	Afrotropic	0.744487	Taxonomic richness
5026	27.065	28.5	0.465983	1.17301	Afrotropic	0.752933	Taxonomic richness
5027	27.065	28.5	0.465983	1.28568	Afrotropic	0.743368	Taxonomic richness
5028	27.065	28.5	0.465983	0.763248	Afrotropic	0.72175	Taxonomic richness
5029	27.065	28.5	0.465983	0.560962	Afrotropic	0.698875	Taxonomic richness
5030	27.065	28.5	0.465983	1.19147	Afrotropic	0.687737	Taxonomic richness
5031	27.065	28.5	0.465983	1.28981	Afrotropic	0.692909	Taxonomic richness
5032	27.065	28.5	0.465983	1.18973	Afrotropic	0.699	Taxonomic richness
5033	27.065	28.5	0.465983	1.06989	Afrotropic	0.699039	Taxonomic richness
5034	27.065	28.5	0.465983	1.1961	Afrotropic	0.703462	Taxonomic richness
5035	27.065	28.5	0.465983	1.4185	Afrotropic	0.705829	Taxonomic richness
5036	27.065	28.5	0.465983	1.09392	Afrotropic	0.692758	Taxonomic richness
5037	27.065	28.5	0.465983	0.809407	Afrotropic	0.686339	Taxonomic richness
5038	27.065	28.5	0.465983	1.2578	Afrotropic	0.679826	Taxonomic richness
5039	27.065	28.5	0.465983	0.636853	Afrotropic	0.683141	Taxonomic richness
5040	27.065	28.5	0.465983	0.987218	Afrotropic	0.698819	Taxonomic richness
5041	27.065	28.5	0.465983	1.90636	Afrotropic	0.732785	Taxonomic richness
5042	27.065	28.5	0.465983	1.28299	Afrotropic	0.732924	Taxonomic richness
5043	27.065	28.5	0.465983	1.56172	Afrotropic	0.738078	Taxonomic richness
5044	27.065	28.5	0.465983	1.21286	Afrotropic	0.755552	Taxonomic richness
5045	27.065	28.5	0.465983	1.22091	Afrotropic	0.793998	Taxonomic richness
5046	27.065	28.5	0.465983	0.971298	Afrotropic	0.777761	Taxonomic richness
5047	27.065	28.5	0.465983	0.939855	Afrotropic	0.755812	Taxonomic richness
5048	27.065	28.5	0.465983	0.276112	Afrotropic	0.742071	Taxonomic richness
5049	27.065	28.5	0.465983	0.133933	Afrotropic	0.740111	Taxonomic richness
5050	27.065	28.5	0.465983	0.32739	Afrotropic	0.722739	Taxonomic richness
5051	27.065	28.5	0.465983	0.255588	Afrotropic	0.719958	Taxonomic richness
5052	27.065	28.5	0.465983	0.131357	Afrotropic	0.694682	Taxonomic richness
5053	27.065	28.5	0.465983	0.0207872	Afrotropic	0.689486	Taxonomic richness
5054	27.065	28.5	0.465983	0.21788	Afrotropic	0.69411	Taxonomic richness
5055	27.065	28.5	0.465983	0.529251	Afrotropic	0.690541	Taxonomic richness
5056	27.065	28.5	0.465983	0.736032	Afrotropic	0.675592	Taxonomic richness
5093	27.065	28.5	0.465983	0.931253	Afrotropic	0.758893	Taxonomic richness
5094	27.065	28.5	0.465983	1.76609	Afrotropic	0.765922	Taxonomic richness
5095	27.065	28.5	0.465983	1.57691	Afrotropic	0.773831	Taxonomic richness
5096	27.065	28.5	0.465983	1.76494	Afrotropic	0.781699	Taxonomic richness
5097	27.065	28.5	0.465983	1.81161	Afrotropic	0.78505	Taxonomic richness
5098	27.065	28.5	0.465983	1.63694	Afrotropic	0.774508	Taxonomic richness
5099	27.065	28.5	0.465983	1.38067	Afrotropic	0.752798	Taxonomic richness
5100	27.065	28.5	0.465983	1.53246	Afrotropic	0.753723	Taxonomic richness
5101	27.065	28.5	0.465983	1.37976	Afrotropic	0.765516	Taxonomic richness
5102	27.065	28.5	0.465983	1.54252	Afrotropic	0.775858	Taxonomic richness
5103	27.065	28.5	0.465983	1.70154	Afrotropic	0.777231	Taxonomic richness
5104	27.065	28.5	0.465983	1.29762	Afrotropic	0.764939	Taxonomic richness
5105	27.065	28.5	0.465983	1.07406	Afrotropic	0.755262	Taxonomic richness
5106	27.065	28.5	0.465983	1.38172	Afrotropic	0.7561	Taxonomic richness
5107	27.065	28.5	0.465983	1.73349	Afrotropic	0.755159	Taxonomic richness
5108	27.065	28.5	0.465983	1.65274	Afrotropic	0.74006	Taxonomic richness
5109	27.065	28.5	0.465983	1.61091	Afrotropic	0.729375	Taxonomic richness
5110	27.065	28.5	0.465983	1.49304	Afrotropic	0.725885	Taxonomic richness
5111	27.065	28.5	0.465983	1.44759	Afrotropic	0.73367	Taxonomic richness
5112	27.065	28.5	0.465983	1.86613	Afrotropic	0.73924	Taxonomic richness
5113	27.065	28.5	0.465983	1.64903	Afrotropic	0.745183	Taxonomic richness
5114	27.065	28.5	0.465983	1.59919	Afrotropic	0.74837	Taxonomic richness
5115	27.065	28.5	0.465983	1.39592	Afrotropic	0.756495	Taxonomic richness
5116	27.065	28.5	0.465983	1.08962	Afrotropic	0.761455	Taxonomic richness
5117	27.065	28.5	0.465983	1.28994	Afrotropic	0.74544	Taxonomic richness
5118	27.065	28.5	0.465983	1.476	Afrotropic	0.746408	Taxonomic richness
5119	27.065	28.5	0.465983	1.49836	Afrotropic	0.753581	Taxonomic richness
5120	27.065	28.5	0.465983	1.72671	Afrotropic	0.757067	Taxonomic richness
5121	27.065	28.5	0.465983	1.44741	Afrotropic	0.754667	Taxonomic richness
5122	27.065	28.5	0.465983	1.29679	Afrotropic	0.746707	Taxonomic richness
5123	27.065	28.5	0.465983	1.28298	Afrotropic	0.756324	Taxonomic richness
5124	27.065	28.5	0.465983	1.50799	Afrotropic	0.744525	Taxonomic richness
5125	27.065	28.5	0.465983	1.60125	Afrotropic	0.744872	Taxonomic richness
5126	27.065	28.5	0.465983	1.47821	Afrotropic	0.760287	Taxonomic richness
5127	27.065	28.5	0.465983	1.23003	Afrotropic	0.758617	Taxonomic richness
5128	27.065	28.5	0.465983	1.37011	Afrotropic	0.748876	Taxonomic richness
5129	27.065	28.5	0.465983	1.29503	Afrotropic	0.721274	Taxonomic richness
5130	27.065	28.5	0.465983	1.12826	Afrotropic	0.705779	Taxonomic richness
5131	27.065	28.5	0.465983	1.13378	Afrotropic	0.710024	Taxonomic richness
5132	27.065	28.5	0.465983	1.18153	Afrotropic	0.708062	Taxonomic richness
5133	27.065	28.5	0.465983	1.32216	Afrotropic	0.703076	Taxonomic richness
5134	27.065	28.5	0.465983	1.42143	Afrotropic	0.7145	Taxonomic richness
5135	27.065	28.5	0.465983	1.34541	Afrotropic	0.711432	Taxonomic richness
5136	27.065	28.5	0.465983	1.3868	Afrotropic	0.692219	Taxonomic richness
5137	27.065	28.5	0.465983	1.08679	Afrotropic	0.693379	Taxonomic richness
5138	27.065	28.5	0.465983	1.3884	Afrotropic	0.688715	Taxonomic richness
5139	27.065	28.5	0.465983	1.50613	Afrotropic	0.680244	Taxonomic richness
5140	27.065	28.5	0.465983	1.27971	Afrotropic	0.704702	Taxonomic richness
5141	27.065	28.5	0.465983	1.93881	Afrotropic	0.727202	Taxonomic richness
5142	27.065	28.5	0.465983	1.76588	Afrotropic	0.727814	Taxonomic richness
5143	27.065	28.5	0.465983	1.38765	Afrotropic	0.734632	Taxonomic richness
5144	27.065	28.5	0.465983	0.814691	Afrotropic	0.75432	Taxonomic richness
5145	27.065	28.5	0.465983	0.777303	Afrotropic	0.793911	Taxonomic richness
5146	27.065	28.5	0.465983	1.25991	Afrotropic	0.822296	Taxonomic richness
5147	27.065	28.5	0.465983	1.08861	Afrotropic	0.785338	Taxonomic richness
5148	27.065	28.5	0.465983	0.960897	Afrotropic	0.756511	Taxonomic richness
5149	27.065	28.5	0.465983	0.447702	Afrotropic	0.758552	Taxonomic richness
5150	27.065	28.5	0.465983	0.518488	Afrotropic	0.762609	Taxonomic richness
5151	27.065	28.5	0.465983	0.368422	Afrotropic	0.764674	Taxonomic richness
5152	27.065	28.5	0.465983	0.184482	Afrotropic	0.738477	Taxonomic richness
5153	27.065	28.5	0.465983	0.559824	Afrotropic	0.729043	Taxonomic richness
5154	27.065	28.5	0.465983	1.01968	Afrotropic	0.718504	Taxonomic richness
5155	27.065	28.5	0.465983	0.74541	Afrotropic	0.711183	Taxonomic richness
5156	27.065	28.5	0.465983	0.742473	Afrotropic	0.689579	Taxonomic richness
5157	27.065	28.5	0.465983	1.0049	Afrotropic	0.633951	Taxonomic richness
5193	27.065	28.5	0.465983	1.73093	Afrotropic	0.73979	Taxonomic richness
5194	27.065	28.5	0.465983	1.73517	Afrotropic	0.755433	Taxonomic richness
5195	27.065	28.5	0.465983	1.75227	Afrotropic	0.768719	Taxonomic richness
5196	27.065	28.5	0.465983	1.41465	Afrotropic	0.766618	Taxonomic richness
5197	27.065	28.5	0.465983	1.41975	Afrotropic	0.736919	Taxonomic richness
5198	27.065	28.5	0.465983	1.17915	Afrotropic	0.728467	Taxonomic richness
5199	27.065	28.5	0.465983	1.20187	Afrotropic	0.73214	Taxonomic richness
5200	27.065	28.5	0.465983	1.38999	Afrotropic	0.742176	Taxonomic richness
5201	27.065	28.5	0.465983	1.2056	Afrotropic	0.761622	Taxonomic richness
5202	27.065	28.5	0.465983	1.18477	Afrotropic	0.77297	Taxonomic richness
5203	27.065	28.5	0.465983	1.20251	Afrotropic	0.769492	Taxonomic richness
5204	27.065	28.5	0.465983	1.04588	Afrotropic	0.755023	Taxonomic richness
5205	27.065	28.5	0.465983	1.3598	Afrotropic	0.756179	Taxonomic richness
5206	27.065	28.5	0.465983	1.25167	Afrotropic	0.769457	Taxonomic richness
5207	27.065	28.5	0.465983	1.45608	Afrotropic	0.755275	Taxonomic richness
5208	27.065	28.5	0.465983	1.59556	Afrotropic	0.741773	Taxonomic richness
5209	27.065	28.5	0.465983	1.33919	Afrotropic	0.733493	Taxonomic richness
5210	27.065	28.5	0.465983	1.2778	Afrotropic	0.730432	Taxonomic richness
5211	27.065	28.5	0.465983	1.61778	Afrotropic	0.742168	Taxonomic richness
5212	27.065	28.5	0.465983	1.20211	Afrotropic	0.749841	Taxonomic richness
5213	27.065	28.5	0.465983	1.09074	Afrotropic	0.754488	Taxonomic richness
5214	27.065	28.5	0.465983	1.59287	Afrotropic	0.755576	Taxonomic richness
5215	27.065	28.5	0.465983	1.54312	Afrotropic	0.769841	Taxonomic richness
5216	27.065	28.5	0.465983	1.29263	Afrotropic	0.778375	Taxonomic richness
5217	27.065	28.5	0.465983	1.20002	Afrotropic	0.759423	Taxonomic richness
5218	27.065	28.5	0.465983	1.29582	Afrotropic	0.76676	Taxonomic richness
5219	27.065	28.5	0.465983	1.25935	Afrotropic	0.771712	Taxonomic richness
5220	27.065	28.5	0.465983	1.28062	Afrotropic	0.761624	Taxonomic richness
5221	27.065	28.5	0.465983	1.15562	Afrotropic	0.764984	Taxonomic richness
5222	27.065	28.5	0.465983	1.29317	Afrotropic	0.772283	Taxonomic richness
5223	27.065	28.5	0.465983	1.36489	Afrotropic	0.760641	Taxonomic richness
5224	27.065	28.5	0.465983	1.70082	Afrotropic	0.739311	Taxonomic richness
5225	27.065	28.5	0.465983	1.46912	Afrotropic	0.738275	Taxonomic richness
5226	27.065	28.5	0.465983	1.26427	Afrotropic	0.747922	Taxonomic richness
5227	27.065	28.5	0.465983	1.21917	Afrotropic	0.755537	Taxonomic richness
5228	27.065	28.5	0.465983	1.37143	Afrotropic	0.757136	Taxonomic richness
5229	27.065	28.5	0.465983	1.13	Afrotropic	0.742171	Taxonomic richness
5230	27.065	28.5	0.465983	1.14884	Afrotropic	0.725084	Taxonomic richness
5231	27.065	28.5	0.465983	1.09074	Afrotropic	0.7179	Taxonomic richness
5232	27.065	28.5	0.465983	1.00531	Afrotropic	0.709134	Taxonomic richness
5233	27.065	28.5	0.465983	1.10697	Afrotropic	0.709376	Taxonomic richness
5234	27.065	28.5	0.465983	1.17384	Afrotropic	0.703917	Taxonomic richness
5235	27.065	28.5	0.465983	1.31128	Afrotropic	0.692424	Taxonomic richness
5236	27.065	28.5	0.465983	1.32116	Afrotropic	0.700159	Taxonomic richness
5237	27.065	28.5	0.465983	1.46044	Afrotropic	0.70551	Taxonomic richness
5238	27.065	28.5	0.465983	1.27733	Afrotropic	0.701023	Taxonomic richness
5239	27.065	28.5	0.465983	0.907111	Afrotropic	0.709663	Taxonomic richness
5240	27.065	28.5	0.465983	1.20551	Afrotropic	0.696087	Taxonomic richness
5241	27.065	28.5	0.465983	1.77673	Afrotropic	0.6992	Taxonomic richness
5242	27.065	28.5	0.465983	1.59141	Afrotropic	0.71555	Taxonomic richness
5243	27.065	28.5	0.465983	1.54219	Afrotropic	0.730079	Taxonomic richness
5244	27.065	28.5	0.465983	1.29287	Afrotropic	0.739596	Taxonomic richness
5245	27.065	28.5	0.465983	0.553752	Afrotropic	0.759893	Taxonomic richness
5246	27.065	28.5	0.465983	1.00856	Afrotropic	0.810882	Taxonomic richness
5247	27.065	28.5	0.465983	1.24261	Afrotropic	0.822831	Taxonomic richness
5248	27.065	28.5	0.465983	1.3751	Afrotropic	0.802614	Taxonomic richness
5249	27.065	28.5	0.465983	1.16993	Afrotropic	0.799739	Taxonomic richness
5250	27.065	28.5	0.465983	0.977538	Afrotropic	0.805581	Taxonomic richness
5251	27.065	28.5	0.465983	1.08375	Afrotropic	0.811489	Taxonomic richness
5252	27.065	28.5	0.465983	0.940374	Afrotropic	0.79794	Taxonomic richness
5253	27.065	28.5	0.465983	1.02894	Afrotropic	0.755688	Taxonomic richness
5254	27.065	28.5	0.465983	0.958121	Afrotropic	0.721424	Taxonomic richness
5255	27.065	28.5	0.465983	0.732405	Afrotropic	0.705631	Taxonomic richness
5256	27.065	28.5	0.465983	0.429366	Afrotropic	0.692481	Taxonomic richness
5257	27.065	28.5	0.465983	0.985307	Afrotropic	0.654471	Taxonomic richness
5290	27.065	28.5	0.465983	1.37736	Afrotropic	0.703532	Taxonomic richness
5291	27.065	28.5	0.465983	1.79911	Afrotropic	0.717972	Taxonomic richness
5292	27.065	28.5	0.465983	1.62613	Afrotropic	0.726365	Taxonomic richness
5293	27.065	28.5	0.465983	1.48164	Afrotropic	0.730463	Taxonomic richness
5294	27.065	28.5	0.465983	1.27128	Afrotropic	0.729121	Taxonomic richness
5295	27.065	28.5	0.465983	1.53037	Afrotropic	0.724747	Taxonomic richness
5296	27.065	28.5	0.465983	1.28997	Afrotropic	0.720367	Taxonomic richness
5297	27.065	28.5	0.465983	1.3458	Afrotropic	0.730494	Taxonomic richness
5298	27.065	28.5	0.465983	1.2612	Afrotropic	0.738224	Taxonomic richness
5299	27.065	28.5	0.465983	1.08176	Afrotropic	0.744999	Taxonomic richness
5300	27.065	28.5	0.465983	1.19003	Afrotropic	0.745265	Taxonomic richness
5301	27.065	28.5	0.465983	1.28929	Afrotropic	0.744413	Taxonomic richness
5302	27.065	28.5	0.465983	0.966178	Afrotropic	0.756822	Taxonomic richness
5303	27.065	28.5	0.465983	1.10585	Afrotropic	0.755669	Taxonomic richness
5304	27.065	28.5	0.465983	1.2164	Afrotropic	0.774567	Taxonomic richness
5305	27.065	28.5	0.465983	1.25728	Afrotropic	0.770296	Taxonomic richness
5306	27.065	28.5	0.465983	1.52646	Afrotropic	0.742238	Taxonomic richness
5307	27.065	28.5	0.465983	1.4707	Afrotropic	0.733841	Taxonomic richness
5308	27.065	28.5	0.465983	1.41277	Afrotropic	0.737419	Taxonomic richness
5309	27.065	28.5	0.465983	1.51759	Afrotropic	0.757401	Taxonomic richness
5310	27.065	28.5	0.465983	0.977386	Afrotropic	0.758155	Taxonomic richness
5311	27.065	28.5	0.465983	1.39337	Afrotropic	0.749011	Taxonomic richness
5312	27.065	28.5	0.465983	1.42534	Afrotropic	0.754756	Taxonomic richness
5313	27.065	28.5	0.465983	1.19274	Afrotropic	0.768655	Taxonomic richness
5314	27.065	28.5	0.465983	1.30802	Afrotropic	0.765297	Taxonomic richness
5315	27.065	28.5	0.465983	1.02042	Afrotropic	0.788345	Taxonomic richness
5316	27.065	28.5	0.465983	0.942946	Afrotropic	0.797793	Taxonomic richness
5317	27.065	28.5	0.465983	1.01822	Afrotropic	0.76552	Taxonomic richness
5318	27.065	28.5	0.465983	1.1711	Afrotropic	0.773832	Taxonomic richness
5319	27.065	28.5	0.465983	1.10894	Afrotropic	0.797301	Taxonomic richness
5320	27.065	28.5	0.465983	1.45489	Afrotropic	0.775215	Taxonomic richness
5321	27.065	28.5	0.465983	1.39613	Afrotropic	0.760221	Taxonomic richness
5322	27.065	28.5	0.465983	1.31404	Afrotropic	0.74376	Taxonomic richness
5323	27.065	28.5	0.465983	1.07946	Afrotropic	0.731141	Taxonomic richness
5324	27.065	28.5	0.465983	1.2859	Afrotropic	0.739147	Taxonomic richness
5325	27.065	28.5	0.465983	1.12178	Afrotropic	0.746747	Taxonomic richness
5326	27.065	28.5	0.465983	1.16344	Afrotropic	0.757634	Taxonomic richness
5327	27.065	28.5	0.465983	1.02064	Afrotropic	0.750596	Taxonomic richness
5328	27.065	28.5	0.465983	1.05385	Afrotropic	0.747488	Taxonomic richness
5329	27.065	28.5	0.465983	1.0988	Afrotropic	0.741498	Taxonomic richness
5330	27.065	28.5	0.465983	1.18575	Afrotropic	0.732243	Taxonomic richness
5331	27.065	28.5	0.465983	1.2158	Afrotropic	0.714855	Taxonomic richness
5332	27.065	28.5	0.465983	0.938208	Afrotropic	0.706345	Taxonomic richness
5333	27.065	28.5	0.465983	1.00068	Afrotropic	0.69844	Taxonomic richness
5334	27.065	28.5	0.465983	1.17373	Afrotropic	0.709434	Taxonomic richness
5335	27.065	28.5	0.465983	1.04463	Afrotropic	0.715411	Taxonomic richness
5336	27.065	28.5	0.465983	1.08271	Afrotropic	0.71348	Taxonomic richness
5337	27.065	28.5	0.465983	1.10675	Afrotropic	0.712573	Taxonomic richness
5338	27.065	28.5	0.465983	1.02436	Afrotropic	0.703484	Taxonomic richness
5339	27.065	28.5	0.465983	1.4297	Afrotropic	0.708376	Taxonomic richness
5340	27.065	28.5	0.465983	1.62517	Afrotropic	0.70959	Taxonomic richness
5341	27.065	28.5	0.465983	1.59752	Afrotropic	0.721958	Taxonomic richness
5342	27.065	28.5	0.465983	1.01447	Afrotropic	0.733638	Taxonomic richness
5343	27.065	28.5	0.465983	0.699066	Afrotropic	0.772258	Taxonomic richness
5344	27.065	28.5	0.465983	1.03514	Afrotropic	0.794604	Taxonomic richness
5345	27.065	28.5	0.465983	1.26559	Afrotropic	0.813381	Taxonomic richness
5346	27.065	28.5	0.465983	1.0147	Afrotropic	0.83726	Taxonomic richness
5347	27.065	28.5	0.465983	1.05637	Afrotropic	0.840722	Taxonomic richness
5348	27.065	28.5	0.465983	0.990602	Afrotropic	0.824349	Taxonomic richness
5349	27.065	28.5	0.465983	1.21246	Afrotropic	0.83095	Taxonomic richness
5350	27.065	28.5	0.465983	0.996902	Afrotropic	0.816159	Taxonomic richness
5351	27.065	28.5	0.465983	0.895649	Afrotropic	0.767776	Taxonomic richness
5352	27.065	28.5	0.465983	1.01206	Afrotropic	0.744855	Taxonomic richness
5353	27.065	28.5	0.465983	0.271239	Afrotropic	0.732372	Taxonomic richness
5354	27.065	28.5	0.465983	0.491697	Afrotropic	0.703806	Taxonomic richness
5355	27.065	28.5	0.465983	0.625358	Afrotropic	0.682069	Taxonomic richness
5385	27.065	28.5	0.465983	0.968113	Afrotropic	0.721321	Taxonomic richness
5386	27.065	28.5	0.465983	2.03759	Afrotropic	0.716597	Taxonomic richness
5387	27.065	28.5	0.465983	1.55555	Afrotropic	0.704315	Taxonomic richness
5388	27.065	28.5	0.465983	1.70358	Afrotropic	0.697462	Taxonomic richness
5389	27.065	28.5	0.465983	1.61187	Afrotropic	0.704271	Taxonomic richness
5390	27.065	28.5	0.465983	1.59859	Afrotropic	0.713714	Taxonomic richness
5391	27.065	28.5	0.465983	1.56143	Afrotropic	0.722987	Taxonomic richness
5392	27.065	28.5	0.465983	1.61458	Afrotropic	0.732663	Taxonomic richness
5393	27.065	28.5	0.465983	1.30044	Afrotropic	0.736229	Taxonomic richness
5394	27.065	28.5	0.465983	1.37638	Afrotropic	0.734135	Taxonomic richness
5395	27.065	28.5	0.465983	1.27188	Afrotropic	0.738899	Taxonomic richness
5396	27.065	28.5	0.465983	1.2816	Afrotropic	0.743325	Taxonomic richness
5397	27.065	28.5	0.465983	1.37059	Afrotropic	0.746504	Taxonomic richness
5398	27.065	28.5	0.465983	1.10482	Afrotropic	0.763341	Taxonomic richness
5399	27.065	28.5	0.465983	1.17044	Afrotropic	0.756905	Taxonomic richness
5400	27.065	28.5	0.465983	1.12082	Afrotropic	0.771694	Taxonomic richness
5401	27.065	28.5	0.465983	1.17093	Afrotropic	0.773987	Taxonomic richness
5402	27.065	28.5	0.465983	1.47565	Afrotropic	0.748259	Taxonomic richness
5403	27.065	28.5	0.465983	1.08394	Afrotropic	0.752729	Taxonomic richness
5404	27.065	28.5	0.465983	1.26459	Afrotropic	0.74339	Taxonomic richness
5405	27.065	28.5	0.465983	1.10426	Afrotropic	0.760965	Taxonomic richness
5406	27.065	28.5	0.465983	0.736429	Afrotropic	0.759055	Taxonomic richness
5407	27.065	28.5	0.465983	1.2631	Afrotropic	0.74338	Taxonomic richness
5408	27.065	28.5	0.465983	0.889008	Afrotropic	0.774587	Taxonomic richness
5409	27.065	28.5	0.465983	1.16243	Afrotropic	0.774305	Taxonomic richness
5410	27.065	28.5	0.465983	1.15397	Afrotropic	0.77448	Taxonomic richness
5411	27.065	28.5	0.465983	0.843101	Afrotropic	0.801246	Taxonomic richness
5412	27.065	28.5	0.465983	1.02521	Afrotropic	0.797432	Taxonomic richness
5413	27.065	28.5	0.465983	0.988916	Afrotropic	0.778108	Taxonomic richness
5414	27.065	28.5	0.465983	1.24394	Afrotropic	0.77806	Taxonomic richness
5415	27.065	28.5	0.465983	1.46522	Afrotropic	0.797168	Taxonomic richness
5416	27.065	28.5	0.465983	1.36818	Afrotropic	0.781271	Taxonomic richness
5417	27.065	28.5	0.465983	1.21011	Afrotropic	0.766576	Taxonomic richness
5418	27.065	28.5	0.465983	1.16134	Afrotropic	0.748726	Taxonomic richness
5419	27.065	28.5	0.465983	1.02522	Afrotropic	0.735376	Taxonomic richness
5420	27.065	28.5	0.465983	1.12257	Afrotropic	0.740199	Taxonomic richness
5421	27.065	28.5	0.465983	1.21969	Afrotropic	0.747704	Taxonomic richness
5422	27.065	28.5	0.465983	1.20511	Afrotropic	0.746725	Taxonomic richness
5423	27.065	28.5	0.465983	1.24452	Afrotropic	0.759974	Taxonomic richness
5424	27.065	28.5	0.465983	1.06037	Afrotropic	0.767227	Taxonomic richness
5425	27.065	28.5	0.465983	1.20586	Afrotropic	0.764709	Taxonomic richness
5426	27.065	28.5	0.465983	1.22202	Afrotropic	0.766824	Taxonomic richness
5427	27.065	28.5	0.465983	1.16611	Afrotropic	0.759043	Taxonomic richness
5428	27.065	28.5	0.465983	0.861025	Afrotropic	0.739574	Taxonomic richness
5429	27.065	28.5	0.465983	0.761624	Afrotropic	0.735496	Taxonomic richness
5430	27.065	28.5	0.465983	1.09754	Afrotropic	0.72176	Taxonomic richness
5431	27.065	28.5	0.465983	1.13183	Afrotropic	0.710843	Taxonomic richness
5432	27.065	28.5	0.465983	1.14578	Afrotropic	0.718711	Taxonomic richness
5433	27.065	28.5	0.465983	1.0841	Afrotropic	0.716251	Taxonomic richness
5434	27.065	28.5	0.465983	1.05804	Afrotropic	0.71411	Taxonomic richness
5435	27.065	28.5	0.465983	1.26736	Afrotropic	0.716012	Taxonomic richness
5436	27.065	28.5	0.465983	1.42142	Afrotropic	0.699364	Taxonomic richness
5437	27.065	28.5	0.465983	1.28861	Afrotropic	0.723014	Taxonomic richness
5438	27.065	28.5	0.465983	0.405982	Afrotropic	0.737656	Taxonomic richness
5439	27.065	28.5	0.465983	0.93615	Afrotropic	0.760006	Taxonomic richness
5440	27.065	28.5	0.465983	1.12691	Afrotropic	0.751543	Taxonomic richness
5441	27.065	28.5	0.465983	1.27571	Afrotropic	0.806699	Taxonomic richness
5442	27.065	28.5	0.465983	0.921033	Afrotropic	0.807367	Taxonomic richness
5443	27.065	28.5	0.465983	0.200122	Afrotropic	0.799918	Taxonomic richness
5444	27.065	28.5	0.465983	0.691805	Afrotropic	0.795012	Taxonomic richness
5445	27.065	28.5	0.465983	0.379527	Afrotropic	0.763327	Taxonomic richness
5446	27.065	28.5	0.465983	0.506286	Afrotropic	0.756429	Taxonomic richness
5447	27.065	28.5	0.465983	1.29818	Afrotropic	0.732544	Taxonomic richness
5448	27.065	28.5	0.465983	1.28991	Afrotropic	0.733051	Taxonomic richness
5449	27.065	28.5	0.465983	0.965155	Afrotropic	0.710904	Taxonomic richness
5450	27.065	28.5	0.465983	0.683827	Afrotropic	0.662476	Taxonomic richness
5451	27.065	28.5	0.465983	0.411093	Afrotropic	0.632703	Taxonomic richness
5478	27.065	28.5	0.465983	0.769132	Afrotropic	0.727335	Taxonomic richness
5479	27.065	28.5	0.465983	2.12107	Afrotropic	0.73938	Taxonomic richness
5480	27.065	28.5	0.465983	1.71399	Afrotropic	0.722776	Taxonomic richness
5481	27.065	28.5	0.465983	1.56025	Afrotropic	0.706347	Taxonomic richness
5482	27.065	28.5	0.465983	1.36517	Afrotropic	0.706986	Taxonomic richness
5483	27.065	28.5	0.465983	1.44828	Afrotropic	0.711689	Taxonomic richness
5484	27.065	28.5	0.465983	1.44495	Afrotropic	0.716818	Taxonomic richness
5485	27.065	28.5	0.465983	1.46986	Afrotropic	0.727606	Taxonomic richness
5486	27.065	28.5	0.465983	1.58136	Afrotropic	0.751608	Taxonomic richness
5487	27.065	28.5	0.465983	1.39066	Afrotropic	0.748426	Taxonomic richness
5488	27.065	28.5	0.465983	1.40194	Afrotropic	0.744315	Taxonomic richness
5489	27.065	28.5	0.465983	1.27969	Afrotropic	0.746632	Taxonomic richness
5490	27.065	28.5	0.465983	1.13199	Afrotropic	0.750894	Taxonomic richness
5491	27.065	28.5	0.465983	1.14241	Afrotropic	0.758871	Taxonomic richness
5492	27.065	28.5	0.465983	1.11519	Afrotropic	0.762469	Taxonomic richness
5493	27.065	28.5	0.465983	1.0515	Afrotropic	0.763285	Taxonomic richness
5494	27.065	28.5	0.465983	0.989814	Afrotropic	0.778855	Taxonomic richness
5495	27.065	28.5	0.465983	1.12408	Afrotropic	0.763126	Taxonomic richness
5496	27.065	28.5	0.465983	1.13134	Afrotropic	0.767908	Taxonomic richness
5497	27.065	28.5	0.465983	0.992698	Afrotropic	0.756546	Taxonomic richness
5498	27.065	28.5	0.465983	1.12248	Afrotropic	0.768017	Taxonomic richness
5499	27.065	28.5	0.465983	0.927982	Afrotropic	0.772836	Taxonomic richness
5500	27.065	28.5	0.465983	0.896742	Afrotropic	0.759259	Taxonomic richness
5501	27.065	28.5	0.465983	0.933934	Afrotropic	0.759189	Taxonomic richness
5502	27.065	28.5	0.465983	0.52373	Afrotropic	0.790605	Taxonomic richness
5503	27.065	28.5	0.465983	0.690934	Afrotropic	0.791395	Taxonomic richness
5504	27.065	28.5	0.465983	0.611066	Afrotropic	0.800815	Taxonomic richness
5505	27.065	28.5	0.465983	0.680682	Afrotropic	0.804679	Taxonomic richness
5506	27.065	28.5	0.465983	1.05272	Afrotropic	0.801062	Taxonomic richness
5507	27.065	28.5	0.465983	1.02	Afrotropic	0.796191	Taxonomic richness
5508	27.065	28.5	0.465983	1.24628	Afrotropic	0.80255	Taxonomic richness
5509	27.065	28.5	0.465983	1.26979	Afrotropic	0.805718	Taxonomic richness
5510	27.065	28.5	0.465983	1.21122	Afrotropic	0.790831	Taxonomic richness
5511	27.065	28.5	0.465983	1.02434	Afrotropic	0.773981	Taxonomic richness
5512	27.065	28.5	0.465983	1.11984	Afrotropic	0.761217	Taxonomic richness
5513	27.065	28.5	0.465983	1.11482	Afrotropic	0.753713	Taxonomic richness
5514	27.065	28.5	0.465983	1.12901	Afrotropic	0.752916	Taxonomic richness
5515	27.065	28.5	0.465983	1.09412	Afrotropic	0.753385	Taxonomic richness
5516	27.065	28.5	0.465983	1.22934	Afrotropic	0.756705	Taxonomic richness
5517	27.065	28.5	0.465983	1.22532	Afrotropic	0.781101	Taxonomic richness
5518	27.065	28.5	0.465983	1.06746	Afrotropic	0.786145	Taxonomic richness
5519	27.065	28.5	0.465983	1.19848	Afrotropic	0.789498	Taxonomic richness
5520	27.065	28.5	0.465983	1.01031	Afrotropic	0.776492	Taxonomic richness
5521	27.065	28.5	0.465983	0.878067	Afrotropic	0.763763	Taxonomic richness
5522	27.065	28.5	0.465983	0.607329	Afrotropic	0.756646	Taxonomic richness
5523	27.065	28.5	0.465983	0.897371	Afrotropic	0.748105	Taxonomic richness
5524	27.065	28.5	0.465983	1.16805	Afrotropic	0.722871	Taxonomic richness
5525	27.065	28.5	0.465983	1.26622	Afrotropic	0.723462	Taxonomic richness
5526	27.065	28.5	0.465983	1.32968	Afrotropic	0.72104	Taxonomic richness
5527	27.065	28.5	0.465983	1.24628	Afrotropic	0.73499	Taxonomic richness
5528	27.065	28.5	0.465983	0.882353	Afrotropic	0.749935	Taxonomic richness
5529	27.065	28.5	0.465983	1.44983	Afrotropic	0.745628	Taxonomic richness
5530	27.065	28.5	0.465983	1.25824	Afrotropic	0.705543	Taxonomic richness
5531	27.065	28.5	0.465983	1.49275	Afrotropic	0.736271	Taxonomic richness
5532	27.065	28.5	0.465983	0.924433	Afrotropic	0.760274	Taxonomic richness
5533	27.065	28.5	0.465983	0.820593	Afrotropic	0.761729	Taxonomic richness
5534	27.065	28.5	0.465983	1.24576	Afrotropic	0.753001	Taxonomic richness
5535	27.065	28.5	0.465983	1.15147	Afrotropic	0.802433	Taxonomic richness
5536	27.065	28.5	0.465983	0.959677	Afrotropic	0.78046	Taxonomic richness
5537	27.065	28.5	0.465983	0.713325	Afrotropic	0.763929	Taxonomic richness
5538	27.065	28.5	0.465983	0.614488	Afrotropic	0.761574	Taxonomic richness
5539	27.065	28.5	0.465983	0.991094	Afrotropic	0.663035	Taxonomic richness
5540	27.065	28.5	0.465983	0.458196	Afrotropic	0.615167	Taxonomic richness
5567	27.065	28.5	0.465983	1.92478	Afrotropic	0.767028	Taxonomic richness
5568	27.065	28.5	0.465983	1.86075	Afrotropic	0.751863	Taxonomic richness
5569	27.065	28.5	0.465983	1.48969	Afrotropic	0.73495	Taxonomic richness
5570	27.065	28.5	0.465983	1.71326	Afrotropic	0.733987	Taxonomic richness
5571	27.065	28.5	0.465983	1.60038	Afrotropic	0.738738	Taxonomic richness
5572	27.065	28.5	0.465983	1.44763	Afrotropic	0.739576	Taxonomic richness
5573	27.065	28.5	0.465983	1.36888	Afrotropic	0.741378	Taxonomic richness
5574	27.065	28.5	0.465983	1.40614	Afrotropic	0.755615	Taxonomic richness
5575	27.065	28.5	0.465983	1.53306	Afrotropic	0.76747	Taxonomic richness
5576	27.065	28.5	0.465983	1.33453	Afrotropic	0.780537	Taxonomic richness
5577	27.065	28.5	0.465983	1.1308	Afrotropic	0.782471	Taxonomic richness
5578	27.065	28.5	0.465983	0.853112	Afrotropic	0.776575	Taxonomic richness
5579	27.065	28.5	0.465983	0.911114	Afrotropic	0.763692	Taxonomic richness
5580	27.065	28.5	0.465983	1.10273	Afrotropic	0.763359	Taxonomic richness
5581	27.065	28.5	0.465983	0.992718	Afrotropic	0.780161	Taxonomic richness
5582	27.065	28.5	0.465983	1.15717	Afrotropic	0.787919	Taxonomic richness
5583	27.065	28.5	0.465983	1.12337	Afrotropic	0.787876	Taxonomic richness
5584	27.065	28.5	0.465983	0.996473	Afrotropic	0.774897	Taxonomic richness
5585	27.065	28.5	0.465983	0.787889	Afrotropic	0.784511	Taxonomic richness
5586	27.065	28.5	0.465983	1.0263	Afrotropic	0.788713	Taxonomic richness
5587	27.065	28.5	0.465983	1.02965	Afrotropic	0.795069	Taxonomic richness
5588	27.065	28.5	0.465983	1.12676	Afrotropic	0.79294	Taxonomic richness
5589	27.065	28.5	0.465983	1.06903	Afrotropic	0.777885	Taxonomic richness
5590	27.065	28.5	0.465983	1.01591	Afrotropic	0.7826	Taxonomic richness
5591	27.065	28.5	0.465983	0.955774	Afrotropic	0.78033	Taxonomic richness
5592	27.065	28.5	0.465983	0.675808	Afrotropic	0.789267	Taxonomic richness
[truncated: 29,235 more rows]

## Sheet: Fit
Row	lat	lon	Shannon	REALM	visregFit	Lower_ci	Upper_ci	type
1	27.065	27.5	0	Afrotropic	0.395012	0.379288	0.410735	Taxonomic richness
2	27.065	27.5	0.023187	Afrotropic	0.402785	0.387662	0.417907	Taxonomic richness
3	27.065	27.5	0.0463739	Afrotropic	0.410555	0.396026	0.425085	Taxonomic richness
4	27.065	27.5	0.0695609	Afrotropic	0.418318	0.404372	0.432265	Taxonomic richness
5	27.065	27.5	0.0927478	Afrotropic	0.426069	0.412695	0.439443	Taxonomic richness
6	27.065	27.5	0.115935	Afrotropic	0.433801	0.420986	0.446615	Taxonomic richness
7	27.065	27.5	0.139122	Afrotropic	0.441509	0.429239	0.453778	Taxonomic richness
8	27.065	27.5	0.162309	Afrotropic	0.449186	0.437445	0.460927	Taxonomic richness
9	27.065	27.5	0.185496	Afrotropic	0.456826	0.445595	0.468057	Taxonomic richness
10	27.065	27.5	0.208683	Afrotropic	0.464423	0.453681	0.475164	Taxonomic richness
11	27.065	27.5	0.23187	Afrotropic	0.471969	0.461694	0.482244	Taxonomic richness
12	27.065	27.5	0.255056	Afrotropic	0.479459	0.469625	0.489293	Taxonomic richness
13	27.065	27.5	0.278243	Afrotropic	0.486884	0.477464	0.496305	Taxonomic richness
14	27.065	27.5	0.30143	Afrotropic	0.49424	0.485203	0.503276	Taxonomic richness
15	27.065	27.5	0.324617	Afrotropic	0.501517	0.492832	0.510202	Taxonomic richness
16	27.065	27.5	0.347804	Afrotropic	0.50871	0.500342	0.517078	Taxonomic richness
17	27.065	27.5	0.370991	Afrotropic	0.515812	0.507725	0.523899	Taxonomic richness
18	27.065	27.5	0.394178	Afrotropic	0.522816	0.514972	0.530659	Taxonomic richness
19	27.065	27.5	0.417365	Afrotropic	0.529714	0.522077	0.537352	Taxonomic richness
20	27.065	27.5	0.440552	Afrotropic	0.536501	0.529031	0.543971	Taxonomic richness
21	27.065	27.5	0.463739	Afrotropic	0.54317	0.53583	0.55051	Taxonomic richness
22	27.065	27.5	0.486926	Afrotropic	0.549713	0.542467	0.55696	Taxonomic richness
23	27.065	27.5	0.510113	Afrotropic	0.556126	0.54894	0.563312	Taxonomic richness
24	27.065	27.5	0.5333	Afrotropic	0.562401	0.555244	0.569558	Taxonomic richness
25	27.065	27.5	0.556487	Afrotropic	0.568532	0.561377	0.575688	Taxonomic richness
26	27.065	27.5	0.579674	Afrotropic	0.574514	0.567336	0.581692	Taxonomic richness
27	27.065	27.5	0.602861	Afrotropic	0.58034	0.57312	0.587561	Taxonomic richness
28	27.065	27.5	0.626048	Afrotropic	0.586005	0.578727	0.593284	Taxonomic richness
29	27.065	27.5	0.649235	Afrotropic	0.591504	0.584155	0.598853	Taxonomic richness
30	27.065	27.5	0.672422	Afrotropic	0.596831	0.589405	0.604257	Taxonomic richness
31	27.065	27.5	0.695609	Afrotropic	0.601981	0.594473	0.60949	Taxonomic richness
32	27.065	27.5	0.718796	Afrotropic	0.60695	0.599359	0.614542	Taxonomic richness
33	27.065	27.5	0.741982	Afrotropic	0.611734	0.604061	0.619407	Taxonomic richness
34	27.065	27.5	0.765169	Afrotropic	0.616328	0.608578	0.624077	Taxonomic richness
35	27.065	27.5	0.788356	Afrotropic	0.620728	0.612909	0.628547	Taxonomic richness
36	27.065	27.5	0.811543	Afrotropic	0.624933	0.617053	0.632812	Taxonomic richness
37	27.065	27.5	0.83473	Afrotropic	0.628937	0.621009	0.636866	Taxonomic richness
38	27.065	27.5	0.857917	Afrotropic	0.63274	0.624775	0.640706	Taxonomic richness
39	27.065	27.5	0.881104	Afrotropic	0.636339	0.628351	0.644328	Taxonomic richness
40	27.065	27.5	0.904291	Afrotropic	0.639733	0.631735	0.64773	Taxonomic richness
41	27.065	27.5	0.927478	Afrotropic	0.642919	0.634928	0.65091	Taxonomic richness
42	27.065	27.5	0.950665	Afrotropic	0.645897	0.637929	0.653866	Taxonomic richness
43	27.065	27.5	0.973852	Afrotropic	0.648667	0.640737	0.656598	Taxonomic richness
44	27.065	27.5	0.997039	Afrotropic	0.651229	0.643352	0.659105	Taxonomic richness
45	27.065	27.5	1.02023	Afrotropic	0.653582	0.645776	0.661388	Taxonomic richness
46	27.065	27.5	1.04341	Afrotropic	0.655727	0.648006	0.663448	Taxonomic richness
47	27.065	27.5	1.0666	Afrotropic	0.657666	0.650045	0.665288	Taxonomic richness
48	27.065	27.5	1.08979	Afrotropic	0.6594	0.651892	0.666908	Taxonomic richness
49	27.065	27.5	1.11297	Afrotropic	0.66093	0.653548	0.668313	Taxonomic richness
50	27.065	27.5	1.13616	Afrotropic	0.662259	0.655012	0.669506	Taxonomic richness
51	27.065	27.5	1.15935	Afrotropic	0.663388	0.656285	0.670491	Taxonomic richness
52	27.065	27.5	1.18253	Afrotropic	0.664321	0.657368	0.671274	Taxonomic richness
53	27.065	27.5	1.20572	Afrotropic	0.66506	0.658259	0.671861	Taxonomic richness
54	27.065	27.5	1.22891	Afrotropic	0.665609	0.65896	0.672258	Taxonomic richness
55	27.065	27.5	1.2521	Afrotropic	0.665972	0.65947	0.672475	Taxonomic richness
56	27.065	27.5	1.27528	Afrotropic	0.666154	0.659788	0.672519	Taxonomic richness
57	27.065	27.5	1.29847	Afrotropic	0.666158	0.659914	0.672401	Taxonomic richness
58	27.065	27.5	1.32166	Afrotropic	0.66599	0.659848	0.672132	Taxonomic richness
59	27.065	27.5	1.34484	Afrotropic	0.665654	0.659587	0.671722	Taxonomic richness
60	27.065	27.5	1.36803	Afrotropic	0.665157	0.659132	0.671183	Taxonomic richness
61	27.065	27.5	1.39122	Afrotropic	0.664505	0.658482	0.670528	Taxonomic richness
62	27.065	27.5	1.4144	Afrotropic	0.663702	0.657638	0.669766	Taxonomic richness
63	27.065	27.5	1.43759	Afrotropic	0.662755	0.656602	0.668908	Taxonomic richness
64	27.065	27.5	1.46078	Afrotropic	0.661672	0.655379	0.667965	Taxonomic richness
65	27.065	27.5	1.48396	Afrotropic	0.660458	0.653974	0.666943	Taxonomic richness
66	27.065	27.5	1.50715	Afrotropic	0.659121	0.652393	0.665849	Taxonomic richness
67	27.065	27.5	1.53034	Afrotropic	0.657667	0.650645	0.664688	Taxonomic richness
68	27.065	27.5	1.55353	Afrotropic	0.656104	0.648741	0.663466	Taxonomic richness
69	27.065	27.5	1.57671	Afrotropic	0.654438	0.64669	0.662186	Taxonomic richness
70	27.065	27.5	1.5999	Afrotropic	0.652678	0.644503	0.660852	Taxonomic richness
71	27.065	27.5	1.62309	Afrotropic	0.650829	0.642192	0.659467	Taxonomic richness
72	27.065	27.5	1.64627	Afrotropic	0.648901	0.639766	0.658035	Taxonomic richness
73	27.065	27.5	1.66946	Afrotropic	0.646898	0.637237	0.65656	Taxonomic richness
74	27.065	27.5	1.69265	Afrotropic	0.64483	0.634615	0.655044	Taxonomic richness
75	27.065	27.5	1.71583	Afrotropic	0.642701	0.63191	0.653493	Taxonomic richness
76	27.065	27.5	1.73902	Afrotropic	0.64052	0.629131	0.651909	Taxonomic richness
77	27.065	27.5	1.76221	Afrotropic	0.638291	0.626286	0.650297	Taxonomic richness
78	27.065	27.5	1.7854	Afrotropic	0.636022	0.623384	0.64866	Taxonomic richness
79	27.065	27.5	1.80858	Afrotropic	0.633717	0.620432	0.647002	Taxonomic richness
80	27.065	27.5	1.83177	Afrotropic	0.631382	0.617438	0.645326	Taxonomic richness
81	27.065	27.5	1.85496	Afrotropic	0.629022	0.614407	0.643636	Taxonomic richness
82	27.065	27.5	1.87814	Afrotropic	0.626641	0.611346	0.641935	Taxonomic richness
83	27.065	27.5	1.90133	Afrotropic	0.624243	0.608261	0.640225	Taxonomic richness
84	27.065	27.5	1.92452	Afrotropic	0.621832	0.605154	0.638509	Taxonomic richness
85	27.065	27.5	1.9477	Afrotropic	0.61941	0.602032	0.636788	Taxonomic richness
86	27.065	27.5	1.97089	Afrotropic	0.61698	0.598895	0.635065	Taxonomic richness
87	27.065	27.5	1.99408	Afrotropic	0.614545	0.595748	0.633341	Taxonomic richness
88	27.065	27.5	2.01726	Afrotropic	0.612105	0.592593	0.631617	Taxonomic richness
89	27.065	27.5	2.04045	Afrotropic	0.609661	0.58943	0.629892	Taxonomic richness
90	27.065	27.5	2.06364	Afrotropic	0.607215	0.586262	0.628168	Taxonomic richness
91	27.065	27.5	2.08683	Afrotropic	0.604766	0.583088	0.626445	Taxonomic richness
92	27.065	27.5	2.11001	Afrotropic	0.602316	0.57991	0.624723	Taxonomic richness
93	27.065	27.5	2.1332	Afrotropic	0.599865	0.576729	0.623001	Taxonomic richness
94	27.065	27.5	2.15639	Afrotropic	0.597413	0.573545	0.621281	Taxonomic richness
95	27.065	27.5	2.17957	Afrotropic	0.59496	0.570358	0.619563	Taxonomic richness
96	27.065	27.5	2.20276	Afrotropic	0.592507	0.567169	0.617845	Taxonomic richness
97	27.065	27.5	2.22595	Afrotropic	0.590054	0.563979	0.616129	Taxonomic richness
98	27.065	27.5	2.24913	Afrotropic	0.5876	0.560786	0.614414	Taxonomic richness
99	27.065	27.5	2.27232	Afrotropic	0.585146	0.557593	0.6127	Taxonomic richness
100	27.065	27.5	2.29551	Afrotropic	0.582692	0.554398	0.610987	Taxonomic richness
101	27.065	27.5	2.3187	Afrotropic	0.580239	0.551202	0.609275	Taxonomic richness
102	27.065	27.5	0	Australasia	0.532767	0.502206	0.563328	Taxonomic richness
103	27.065	27.5	0.023187	Australasia	0.529841	0.500514	0.559168	Taxonomic richness
104	27.065	27.5	0.0463739	Australasia	0.526919	0.498815	0.555024	Taxonomic richness
105	27.065	27.5	0.0695609	Australasia	0.524008	0.497111	0.550905	Taxonomic richness
106	27.065	27.5	0.0927478	Australasia	0.521115	0.495409	0.546822	Taxonomic richness
107	27.065	27.5	0.115935	Australasia	0.518249	0.493713	0.542786	Taxonomic richness
108	27.065	27.5	0.139122	Australasia	0.515419	0.492029	0.538809	Taxonomic richness
109	27.065	27.5	0.162309	Australasia	0.512633	0.490364	0.534903	Taxonomic richness
110	27.065	27.5	0.185496	Australasia	0.509902	0.488722	0.531082	Taxonomic richness
111	27.065	27.5	0.208683	Australasia	0.507234	0.487109	0.527359	Taxonomic richness
112	27.065	27.5	0.23187	Australasia	0.504639	0.48553	0.523749	Taxonomic richness
113	27.065	27.5	0.255056	Australasia	0.502128	0.48399	0.520266	Taxonomic richness
114	27.065	27.5	0.278243	Australasia	0.49971	0.482495	0.516925	Taxonomic richness
115	27.065	27.5	0.30143	Australasia	0.497395	0.481048	0.513742	Taxonomic richness
116	27.065	27.5	0.324617	Australasia	0.495194	0.479655	0.510732	Taxonomic richness
117	27.065	27.5	0.347804	Australasia	0.493116	0.478319	0.507912	Taxonomic richness
118	27.065	27.5	0.370991	Australasia	0.491171	0.477045	0.505297	Taxonomic richness
119	27.065	27.5	0.394178	Australasia	0.48937	0.475838	0.502903	Taxonomic richness
120	27.065	27.5	0.417365	Australasia	0.487723	0.474703	0.500743	Taxonomic richness
121	27.065	27.5	0.440552	Australasia	0.486239	0.473647	0.49883	Taxonomic richness
122	27.065	27.5	0.463739	Australasia	0.484928	0.472678	0.497177	Taxonomic richness
123	27.065	27.5	0.486926	Australasia	0.483799	0.471807	0.495791	Taxonomic richness
124	27.065	27.5	0.510113	Australasia	0.482862	0.471044	0.49468	Taxonomic richness
125	27.065	27.5	0.5333	Australasia	0.482126	0.470404	0.493849	Taxonomic richness
126	27.065	27.5	0.556487	Australasia	0.481601	0.469903	0.493298	Taxonomic richness
127	27.065	27.5	0.579674	Australasia	0.481294	0.469558	0.493029	Taxonomic richness
128	27.065	27.5	0.602861	Australasia	0.481214	0.469386	0.493042	Taxonomic richness
129	27.065	27.5	0.626048	Australasia	0.48137	0.469406	0.493334	Taxonomic richness
130	27.065	27.5	0.649235	Australasia	0.481769	0.469635	0.493903	Taxonomic richness
131	27.065	27.5	0.672422	Australasia	0.482419	0.470091	0.494747	Taxonomic richness
132	27.065	27.5	0.695609	Australasia	0.483328	0.47079	0.495866	Taxonomic richness
133	27.065	27.5	0.718796	Australasia	0.484501	0.471746	0.497256	Taxonomic richness
134	27.065	27.5	0.741982	Australasia	0.485946	0.472973	0.498919	Taxonomic richness
135	27.065	27.5	0.765169	Australasia	0.487668	0.474485	0.500851	Taxonomic richness
136	27.065	27.5	0.788356	Australasia	0.489672	0.47629	0.503055	Taxonomic richness
137	27.065	27.5	0.811543	Australasia	0.491964	0.478399	0.505528	Taxonomic richness
138	27.065	27.5	0.83473	Australasia	0.494547	0.480821	0.508272	Taxonomic richness
139	27.065	27.5	0.857917	Australasia	0.497425	0.483563	0.511287	Taxonomic richness
140	27.065	27.5	0.881104	Australasia	0.500601	0.48663	0.514573	Taxonomic richness
141	27.065	27.5	0.904291	Australasia	0.504078	0.490027	0.51813	Taxonomic richness
142	27.065	27.5	0.927478	Australasia	0.507858	0.493758	0.521958	Taxonomic richness
143	27.065	27.5	0.950665	Australasia	0.511942	0.497826	0.526058	Taxonomic richness
144	27.065	27.5	0.973852	Australasia	0.51633	0.502232	0.530428	Taxonomic richness
145	27.065	27.5	0.997039	Australasia	0.521023	0.506977	0.53507	Taxonomic richness
146	27.065	27.5	1.02023	Australasia	0.526021	0.51206	0.539982	Taxonomic richness
147	27.065	27.5	1.04341	Australasia	0.531322	0.517481	0.545164	Taxonomic richness
148	27.065	27.5	1.0666	Australasia	0.536925	0.523236	0.550615	Taxonomic richness
149	27.065	27.5	1.08979	Australasia	0.542829	0.529322	0.556335	Taxonomic richness
150	27.065	27.5	1.11297	Australasia	0.549029	0.535736	0.562323	Taxonomic richness
151	27.065	27.5	1.13616	Australasia	0.555525	0.542472	0.568578	Taxonomic richness
152	27.065	27.5	1.15935	Australasia	0.562312	0.549524	0.5751	Taxonomic richness
153	27.065	27.5	1.18253	Australasia	0.569386	0.556883	0.581889	Taxonomic richness
154	27.065	27.5	1.20572	Australasia	0.576743	0.564542	0.588945	Taxonomic richness
155	27.065	27.5	1.22891	Australasia	0.584379	0.572489	0.596268	Taxonomic richness
156	27.065	27.5	1.2521	Australasia	0.592286	0.580713	0.603858	Taxonomic richness
157	27.065	27.5	1.27528	Australasia	0.600458	0.589199	0.611718	Taxonomic richness
158	27.065	27.5	1.29847	Australasia	0.60889	0.597931	0.619849	Taxonomic richness
159	27.065	27.5	1.32166	Australasia	0.617574	0.606893	0.628254	Taxonomic richness
160	27.065	27.5	1.34484	Australasia	0.626502	0.616066	0.636937	Taxonomic richness
161	27.065	27.5	1.36803	Australasia	0.635666	0.625428	0.645904	Taxonomic richness
162	27.065	27.5	1.39122	Australasia	0.645058	0.634959	0.655157	Taxonomic richness
163	27.065	27.5	1.4144	Australasia	0.65467	0.644637	0.664703	Taxonomic richness
164	27.065	27.5	1.43759	Australasia	0.664491	0.65444	0.674542	Taxonomic richness
165	27.065	27.5	1.46078	Australasia	0.674513	0.664351	0.684675	Taxonomic richness
166	27.065	27.5	1.48396	Australasia	0.684725	0.674352	0.695099	Taxonomic richness
167	27.065	27.5	1.50715	Australasia	0.695118	0.68443	0.705806	Taxonomic richness
168	27.065	27.5	1.53034	Australasia	0.705682	0.694576	0.716787	Taxonomic richness
169	27.065	27.5	1.55353	Australasia	0.716405	0.704783	0.728027	Taxonomic richness
170	27.065	27.5	1.57671	Australasia	0.727278	0.715046	0.73951	Taxonomic richness
171	27.065	27.5	1.5999	Australasia	0.738289	0.725361	0.751217	Taxonomic richness
172	27.065	27.5	1.62309	Australasia	0.749429	0.735727	0.763131	Taxonomic richness
173	27.065	27.5	1.64627	Australasia	0.760686	0.74614	0.775233	Taxonomic richness
174	27.065	27.5	1.66946	Australasia	0.772051	0.756599	0.787504	Taxonomic richness
175	27.065	27.5	1.69265	Australasia	0.783513	0.767099	0.799927	Taxonomic richness
176	27.065	27.5	1.71583	Australasia	0.795063	0.777639	0.812487	Taxonomic richness
177	27.065	27.5	1.73902	Australasia	0.80669	0.788214	0.825166	Taxonomic richness
178	27.065	27.5	1.76221	Australasia	0.818385	0.79882	0.837951	Taxonomic richness
179	27.065	27.5	1.7854	Australasia	0.830141	0.809454	0.850828	Taxonomic richness
180	27.065	27.5	1.80858	Australasia	0.841949	0.820112	0.863786	Taxonomic richness
181	27.065	27.5	1.83177	Australasia	0.8538	0.830789	0.876812	Taxonomic richness
182	27.065	27.5	1.85496	Australasia	0.865689	0.841481	0.889896	Taxonomic richness
183	27.065	27.5	1.87814	Australasia	0.877607	0.852186	0.903029	Taxonomic richness
184	27.065	27.5	1.90133	Australasia	0.889551	0.862899	0.916202	Taxonomic richness
185	27.065	27.5	1.92452	Australasia	0.901514	0.873618	0.929409	Taxonomic richness
186	27.065	27.5	1.9477	Australasia	0.913492	0.88434	0.942643	Taxonomic richness
187	27.065	27.5	1.97089	Australasia	0.925481	0.895064	0.955899	Taxonomic richness
188	27.065	27.5	1.99408	Australasia	0.93748	0.905788	0.969172	Taxonomic richness
189	27.065	27.5	2.01726	Australasia	0.949485	0.91651	0.98246	Taxonomic richness
190	27.065	27.5	2.04045	Australasia	0.961495	0.927231	0.99576	Taxonomic richness
191	27.065	27.5	2.06364	Australasia	0.973509	0.937949	1.00907	Taxonomic richness
192	27.065	27.5	2.08683	Australasia	0.985527	0.948666	1.02239	Taxonomic richness
193	27.065	27.5	2.11001	Australasia	0.997546	0.95938	1.03571	Taxonomic richness
194	27.065	27.5	2.1332	Australasia	1.00957	0.970091	1.04904	Taxonomic richness
195	27.065	27.5	2.15639	Australasia	1.02159	0.9808	1.06238	Taxonomic richness
196	27.065	27.5	2.17957	Australasia	1.03361	0.991507	1.07572	Taxonomic richness
197	27.065	27.5	2.20276	Australasia	1.04564	1.00221	1.08906	Taxonomic richness
198	27.065	27.5	2.22595	Australasia	1.05766	1.01291	1.10241	Taxonomic richness
199	27.065	27.5	2.24913	Australasia	1.06969	1.02361	1.11576	Taxonomic richness
200	27.065	27.5	2.27232	Australasia	1.08171	1.03431	1.12911	Taxonomic richness
201	27.065	27.5	2.29551	Australasia	1.09374	1.04501	1.14247	Taxonomic richness
202	27.065	27.5	2.3187	Australasia	1.10576	1.0557	1.15583	Taxonomic richness
203	27.065	27.5	0	Indomalayan	0.372384	0.337421	0.407347	Taxonomic richness
204	27.065	27.5	0.023187	Indomalayan	0.381063	0.347445	0.414682	Taxonomic richness
205	27.065	27.5	0.0463739	Indomalayan	0.38974	0.357457	0.422022	Taxonomic richness
206	27.065	27.5	0.0695609	Indomalayan	0.398407	0.367452	0.429362	Taxonomic richness
207	27.065	27.5	0.0927478	Indomalayan	0.407061	0.377422	0.4367	Taxonomic richness
208	27.065	27.5	0.115935	Indomalayan	0.415694	0.387358	0.44403	Taxonomic richness
209	27.065	27.5	0.139122	Indomalayan	0.4243	0.397251	0.451349	Taxonomic richness
210	27.065	27.5	0.162309	Indomalayan	0.432871	0.407091	0.458651	Taxonomic richness
211	27.065	27.5	0.185496	Indomalayan	0.4414	0.416868	0.465932	Taxonomic richness
212	27.065	27.5	0.208683	Indomalayan	0.44988	0.426573	0.473188	Taxonomic richness
213	27.065	27.5	0.23187	Indomalayan	0.458304	0.436194	0.480414	Taxonomic richness
214	27.065	27.5	0.255056	Indomalayan	0.466663	0.44572	0.487606	Taxonomic richness
215	27.065	27.5	0.278243	Indomalayan	0.47495	0.455141	0.49476	Taxonomic richness
216	27.065	27.5	0.30143	Indomalayan	0.483158	0.464444	0.501873	Taxonomic richness
217	27.065	27.5	0.324617	Indomalayan	0.491278	0.473617	0.50894	Taxonomic richness
218	27.065	27.5	0.347804	Indomalayan	0.499303	0.482647	0.515959	Taxonomic richness
219	27.065	27.5	0.370991	Indomalayan	0.507225	0.491523	0.522928	Taxonomic richness
220	27.065	27.5	0.394178	Indomalayan	0.515037	0.50023	0.529844	Taxonomic richness
221	27.065	27.5	0.417365	Indomalayan	0.522729	0.508754	0.536704	Taxonomic richness
222	27.065	27.5	0.440552	Indomalayan	0.530296	0.517083	0.543509	Taxonomic richness
223	27.065	27.5	0.463739	Indomalayan	0.537729	0.525203	0.550255	Taxonomic richness
224	27.065	27.5	0.486926	Indomalayan	0.545022	0.533101	0.556942	Taxonomic richness
225	27.065	27.5	0.510113	Indomalayan	0.552166	0.540765	0.563567	Taxonomic richness
226	27.065	27.5	0.5333	Indomalayan	0.559155	0.548185	0.570126	Taxonomic richness
227	27.065	27.5	0.556487	Indomalayan	0.565983	0.555352	0.576613	Taxonomic richness
228	27.065	27.5	0.579674	Indomalayan	0.572641	0.56226	0.583022	Taxonomic richness
229	27.065	27.5	0.602861	Indomalayan	0.579124	0.568906	0.589342	Taxonomic richness
230	27.065	27.5	0.626048	Indomalayan	0.585426	0.57529	0.595561	Taxonomic richness
231	27.065	27.5	0.649235	Indomalayan	0.591539	0.581414	0.601664	Taxonomic richness
232	27.065	27.5	0.672422	Indomalayan	0.597459	0.587282	0.607635	Taxonomic richness
233	27.065	27.5	0.695609	Indomalayan	0.603179	0.5929	0.613459	Taxonomic richness
234	27.065	27.5	0.718796	Indomalayan	0.608696	0.598272	0.619119	Taxonomic richness
235	27.065	27.5	0.741982	Indomalayan	0.614002	0.603405	0.6246	Taxonomic richness
236	27.065	27.5	0.765169	Indomalayan	0.619095	0.608304	0.629886	Taxonomic richness
237	27.065	27.5	0.788356	Indomalayan	0.62397	0.612975	0.634966	Taxonomic richness
238	27.065	27.5	0.811543	Indomalayan	0.628624	0.61742	0.639827	Taxonomic richness
239	27.065	27.5	0.83473	Indomalayan	0.633052	0.621645	0.644459	Taxonomic richness
240	27.065	27.5	0.857917	Indomalayan	0.637253	0.625652	0.648854	Taxonomic richness
241	27.065	27.5	0.881104	Indomalayan	0.641224	0.629443	0.653004	Taxonomic richness
242	27.065	27.5	0.904291	Indomalayan	0.644962	0.633021	0.656904	Taxonomic richness
243	27.065	27.5	0.927478	Indomalayan	0.648467	0.636387	0.660548	Taxonomic richness
244	27.065	27.5	0.950665	Indomalayan	0.651738	0.639542	0.663933	Taxonomic richness
245	27.065	27.5	0.973852	Indomalayan	0.654773	0.642489	0.667057	Taxonomic richness
246	27.065	27.5	0.997039	Indomalayan	0.657573	0.645228	0.669918	Taxonomic richness
247	27.065	27.5	1.02023	Indomalayan	0.660139	0.64776	0.672517	Taxonomic richness
248	27.065	27.5	1.04341	Indomalayan	0.66247	0.650087	0.674852	Taxonomic richness
249	27.065	27.5	1.0666	Indomalayan	0.664568	0.652209	0.676926	Taxonomic richness
250	27.065	27.5	1.08979	Indomalayan	0.666434	0.654128	0.678741	Taxonomic richness
251	27.065	27.5	1.11297	Indomalayan	0.668071	0.655843	0.680299	Taxonomic richness
252	27.065	27.5	1.13616	Indomalayan	0.669481	0.657356	0.681606	Taxonomic richness
253	27.065	27.5	1.15935	Indomalayan	0.670665	0.658667	0.682664	Taxonomic richness
254	27.065	27.5	1.18253	Indomalayan	0.671628	0.659776	0.683481	Taxonomic richness
255	27.065	27.5	1.20572	Indomalayan	0.672373	0.660684	0.684062	Taxonomic richness
256	27.065	27.5	1.22891	Indomalayan	0.672903	0.66139	0.684416	Taxonomic richness
257	27.065	27.5	1.2521	Indomalayan	0.673223	0.661894	0.684553	Taxonomic richness
258	27.065	27.5	1.27528	Indomalayan	0.673339	0.662197	0.684481	Taxonomic richness
259	27.065	27.5	1.29847	Indomalayan	0.673254	0.662296	0.684213	Taxonomic richness
260	27.065	27.5	1.32166	Indomalayan	0.672975	0.66219	0.683761	Taxonomic richness
261	27.065	27.5	1.34484	Indomalayan	0.672508	0.661877	0.683139	Taxonomic richness
262	27.065	27.5	1.36803	Indomalayan	0.671858	0.661356	0.68236	Taxonomic richness
263	27.065	27.5	1.39122	Indomalayan	0.671032	0.660624	0.681441	Taxonomic richness
264	27.065	27.5	1.4144	Indomalayan	0.670038	0.659678	0.680397	Taxonomic richness
265	27.065	27.5	1.43759	Indomalayan	0.668881	0.658518	0.679244	Taxonomic richness
266	27.065	27.5	1.46078	Indomalayan	0.66757	0.657143	0.677996	Taxonomic richness
267	27.065	27.5	1.48396	Indomalayan	0.666111	0.655555	0.676667	Taxonomic richness
268	27.065	27.5	1.50715	Indomalayan	0.664513	0.653755	0.675271	Taxonomic richness
269	27.065	27.5	1.53034	Indomalayan	0.662784	0.65175	0.673818	Taxonomic richness
270	27.065	27.5	1.55353	Indomalayan	0.660931	0.649546	0.672317	Taxonomic richness
271	27.065	27.5	1.57671	Indomalayan	0.658963	0.647152	0.670775	Taxonomic richness
272	27.065	27.5	1.5999	Indomalayan	0.656888	0.644579	0.669197	Taxonomic richness
273	27.065	27.5	1.62309	Indomalayan	0.654714	0.641839	0.667589	Taxonomic richness
274	27.065	27.5	1.64627	Indomalayan	0.652449	0.638944	0.665954	Taxonomic richness
275	27.065	27.5	1.66946	Indomalayan	0.650101	0.635908	0.664294	Taxonomic richness
276	27.065	27.5	1.69265	Indomalayan	0.647679	0.632744	0.662613	Taxonomic richness
277	27.065	27.5	1.71583	Indomalayan	0.645188	0.629465	0.660912	Taxonomic richness
278	27.065	27.5	1.73902	Indomalayan	0.642638	0.626082	0.659195	Taxonomic richness
279	27.065	27.5	1.76221	Indomalayan	0.640035	0.622607	0.657463	Taxonomic richness
280	27.065	27.5	1.7854	Indomalayan	0.637386	0.619052	0.65572	Taxonomic richness
281	27.065	27.5	1.80858	Indomalayan	0.634697	0.615427	0.653967	Taxonomic richness
282	27.065	27.5	1.83177	Indomalayan	0.631973	0.611741	0.652206	Taxonomic richness
283	27.065	27.5	1.85496	Indomalayan	0.629222	0.608003	0.65044	Taxonomic richness
284	27.065	27.5	1.87814	Indomalayan	0.626446	0.604221	0.648672	Taxonomic richness
285	27.065	27.5	1.90133	Indomalayan	0.623652	0.600402	0.646903	Taxonomic richness
286	27.065	27.5	1.92452	Indomalayan	0.620843	0.596552	0.645134	Taxonomic richness
287	27.065	27.5	1.9477	Indomalayan	0.618022	0.592677	0.643368	Taxonomic richness
288	27.065	27.5	1.97089	Indomalayan	0.615192	0.588781	0.641604	Taxonomic richness
289	27.065	27.5	1.99408	Indomalayan	0.612356	0.584867	0.639844	Taxonomic richness
290	27.065	27.5	2.01726	Indomalayan	0.609514	0.580939	0.638089	Taxonomic richness
291	27.065	27.5	2.04045	Indomalayan	0.606668	0.576999	0.636337	Taxonomic richness
292	27.065	27.5	2.06364	Indomalayan	0.603819	0.573049	0.63459	Taxonomic richness
293	27.065	27.5	2.08683	Indomalayan	0.600968	0.569089	0.632847	Taxonomic richness
294	27.065	27.5	2.11001	Indomalayan	0.598115	0.565123	0.631108	Taxonomic richness
295	27.065	27.5	2.1332	Indomalayan	0.595261	0.56115	0.629373	Taxonomic richness
296	27.065	27.5	2.15639	Indomalayan	0.592406	0.557171	0.627641	Taxonomic richness
297	27.065	27.5	2.17957	Indomalayan	0.58955	0.553187	0.625913	Taxonomic richness
298	27.065	27.5	2.20276	Indomalayan	0.586693	0.549198	0.624188	Taxonomic richness
299	27.065	27.5	2.22595	Indomalayan	0.583836	0.545206	0.622466	Taxonomic richness
300	27.065	27.5	2.24913	Indomalayan	0.580979	0.541211	0.620747	Taxonomic richness
301	27.065	27.5	2.27232	Indomalayan	0.578122	0.537213	0.619031	Taxonomic richness
302	27.065	27.5	2.29551	Indomalayan	0.575265	0.533212	0.617318	Taxonomic richness
303	27.065	27.5	2.3187	Indomalayan	0.572408	0.529208	0.615607	Taxonomic richness
304	27.065	27.5	0	Nearctic	0.501478	0.478105	0.524851	Taxonomic richness
305	27.065	27.5	0.023187	Nearctic	0.503524	0.480983	0.526066	Taxonomic richness
306	27.065	27.5	0.0463739	Nearctic	0.505571	0.483858	0.527285	Taxonomic richness
307	27.065	27.5	0.0695609	Nearctic	0.507618	0.486728	0.528508	Taxonomic richness
308	27.065	27.5	0.0927478	Nearctic	0.509667	0.489594	0.529739	Taxonomic richness
309	27.065	27.5	0.115935	Nearctic	0.511716	0.492455	0.530978	Taxonomic richness
310	27.065	27.5	0.139122	Nearctic	0.513768	0.49531	0.532226	Taxonomic richness
311	27.065	27.5	0.162309	Nearctic	0.515822	0.498158	0.533486	Taxonomic richness
312	27.065	27.5	0.185496	Nearctic	0.517879	0.500999	0.534759	Taxonomic richness
313	27.065	27.5	0.208683	Nearctic	0.519939	0.503831	0.536047	Taxonomic richness
314	27.065	27.5	0.23187	Nearctic	0.522003	0.506654	0.537352	Taxonomic richness
315	27.065	27.5	0.255056	Nearctic	0.524071	0.509466	0.538677	Taxonomic richness
316	27.065	27.5	0.278243	Nearctic	0.526145	0.512267	0.540023	Taxonomic richness
317	27.065	27.5	0.30143	Nearctic	0.528224	0.515054	0.541393	Taxonomic richness
318	27.065	27.5	0.324617	Nearctic	0.530309	0.517827	0.54279	Taxonomic richness
319	27.065	27.5	0.347804	Nearctic	0.5324	0.520584	0.544216	Taxonomic richness
320	27.065	27.5	0.370991	Nearctic	0.534499	0.523323	0.545674	Taxonomic richness
321	27.065	27.5	0.394178	Nearctic	0.536605	0.526042	0.547167	Taxonomic richness
322	27.065	27.5	0.417365	Nearctic	0.538719	0.528739	0.548699	Taxonomic richness
323	27.065	27.5	0.440552	Nearctic	0.540842	0.531412	0.550272	Taxonomic richness
324	27.065	27.5	0.463739	Nearctic	0.542974	0.534057	0.551891	Taxonomic richness
325	27.065	27.5	0.486926	Nearctic	0.545116	0.536672	0.55356	Taxonomic richness
326	27.065	27.5	0.510113	Nearctic	0.547268	0.539254	0.555281	Taxonomic richness
327	27.065	27.5	0.5333	Nearctic	0.54943	0.541802	0.557059	Taxonomic richness
328	27.065	27.5	0.556487	Nearctic	0.551604	0.544311	0.558896	Taxonomic richness
329	27.065	27.5	0.579674	Nearctic	0.553789	0.546782	0.560796	Taxonomic richness
330	27.065	27.5	0.602861	Nearctic	0.555986	0.549212	0.56276	Taxonomic richness
331	27.065	27.5	0.626048	Nearctic	0.558196	0.551603	0.56479	Taxonomic richness
332	27.065	27.5	0.649235	Nearctic	0.560419	0.553955	0.566883	Taxonomic richness
333	27.065	27.5	0.672422	Nearctic	0.562655	0.556271	0.569038	Taxonomic richness
334	27.065	27.5	0.695609	Nearctic	0.564905	0.558556	0.571253	Taxonomic richness
335	27.065	27.5	0.718796	Nearctic	0.567168	0.560815	0.573521	Taxonomic richness
336	27.065	27.5	0.741982	Nearctic	0.569446	0.563053	0.57584	Taxonomic richness
337	27.065	27.5	0.765169	Nearctic	0.571739	0.565277	0.578202	Taxonomic richness
338	27.065	27.5	0.788356	Nearctic	0.574047	0.567492	0.580602	Taxonomic richness
339	27.065	27.5	0.811543	Nearctic	0.57637	0.569705	0.583035	Taxonomic richness
340	27.065	27.5	0.83473	Nearctic	0.578708	0.57192	0.585496	Taxonomic richness
341	27.065	27.5	0.857917	Nearctic	0.581062	0.574144	0.587981	Taxonomic richness
342	27.065	27.5	0.881104	Nearctic	0.583432	0.576379	0.590485	Taxonomic richness
343	27.065	27.5	0.904291	Nearctic	0.585818	0.578631	0.593005	Taxonomic richness
344	27.065	27.5	0.927478	Nearctic	0.58822	0.580901	0.595538	Taxonomic richness
345	27.065	27.5	0.950665	Nearctic	0.590638	0.583192	0.598083	Taxonomic richness
346	27.065	27.5	0.973852	Nearctic	0.593072	0.585507	0.600636	Taxonomic richness
347	27.065	27.5	0.997039	Nearctic	0.595522	0.587847	0.603196	Taxonomic richness
348	27.065	27.5	1.02023	Nearctic	0.597988	0.590214	0.605763	Taxonomic richness
349	27.065	27.5	1.04341	Nearctic	0.600471	0.592607	0.608334	Taxonomic richness
350	27.065	27.5	1.0666	Nearctic	0.602969	0.595027	0.61091	Taxonomic richness
351	27.065	27.5	1.08979	Nearctic	0.605483	0.597476	0.613491	Taxonomic richness
352	27.065	27.5	1.11297	Nearctic	0.608013	0.599951	0.616075	Taxonomic richness
353	27.065	27.5	1.13616	Nearctic	0.610559	0.602454	0.618664	Taxonomic richness
354	27.065	27.5	1.15935	Nearctic	0.61312	0.604983	0.621257	Taxonomic richness
355	27.065	27.5	1.18253	Nearctic	0.615696	0.607538	0.623855	Taxonomic richness
356	27.065	27.5	1.20572	Nearctic	0.618288	0.610117	0.626459	Taxonomic richness
357	27.065	27.5	1.22891	Nearctic	0.620894	0.612719	0.629069	Taxonomic richness
358	27.065	27.5	1.2521	Nearctic	0.623514	0.615343	0.631686	Taxonomic richness
359	27.065	27.5	1.27528	Nearctic	0.626149	0.617986	0.634312	Taxonomic richness
360	27.065	27.5	1.29847	Nearctic	0.628797	0.620646	0.636948	Taxonomic richness
361	27.065	27.5	1.32166	Nearctic	0.631459	0.623321	0.639596	Taxonomic richness
362	27.065	27.5	1.34484	Nearctic	0.634133	0.62601	0.642257	Taxonomic richness
363	27.065	27.5	1.36803	Nearctic	0.63682	0.628708	0.644933	Taxonomic richness
364	27.065	27.5	1.39122	Nearctic	0.63952	0.631413	0.647626	Taxonomic richness
365	27.065	27.5	1.4144	Nearctic	0.64223	0.634123	0.650338	Taxonomic richness
366	27.065	27.5	1.43759	Nearctic	0.644952	0.636834	0.65307	Taxonomic richness
367	27.065	27.5	1.46078	Nearctic	0.647685	0.639544	0.655825	Taxonomic richness
368	27.065	27.5	1.48396	Nearctic	0.650427	0.64225	0.658605	Taxonomic richness
369	27.065	27.5	1.50715	Nearctic	0.65318	0.644948	0.661411	Taxonomic richness
370	27.065	27.5	1.53034	Nearctic	0.655941	0.647637	0.664244	Taxonomic richness
371	27.065	27.5	1.55353	Nearctic	0.658711	0.650314	0.667107	Taxonomic richness
372	27.065	27.5	1.57671	Nearctic	0.661488	0.652977	0.669999	Taxonomic richness
373	27.065	27.5	1.5999	Nearctic	0.664273	0.655625	0.672922	Taxonomic richness
374	27.065	27.5	1.62309	Nearctic	0.667065	0.658255	0.675875	Taxonomic richness
375	27.065	27.5	1.64627	Nearctic	0.669863	0.660868	0.678858	Taxonomic richness
376	27.065	27.5	1.66946	Nearctic	0.672667	0.663461	0.681872	Taxonomic richness
377	27.065	27.5	1.69265	Nearctic	0.675475	0.666037	0.684914	Taxonomic richness
378	27.065	27.5	1.71583	Nearctic	0.678289	0.668593	0.687985	Taxonomic richness
379	27.065	27.5	1.73902	Nearctic	0.681106	0.671131	0.691082	Taxonomic richness
380	27.065	27.5	1.76221	Nearctic	0.683928	0.673651	0.694205	Taxonomic richness
381	27.065	27.5	1.7854	Nearctic	0.686752	0.676153	0.697351	Taxonomic richness
382	27.065	27.5	1.80858	Nearctic	0.689579	0.67864	0.700519	Taxonomic richness
383	27.065	27.5	1.83177	Nearctic	0.692409	0.68111	0.703707	Taxonomic richness
384	27.065	27.5	1.85496	Nearctic	0.69524	0.683566	0.706914	Taxonomic richness
385	27.065	27.5	1.87814	Nearctic	0.698073	0.686009	0.710137	Taxonomic richness
386	27.065	27.5	1.90133	Nearctic	0.700907	0.688439	0.713376	Taxonomic richness
387	27.065	27.5	1.92452	Nearctic	0.703743	0.690857	0.716629	Taxonomic richness
388	27.065	27.5	1.9477	Nearctic	0.706579	0.693264	0.719894	Taxonomic richness
389	27.065	27.5	1.97089	Nearctic	0.709416	0.695662	0.72317	Taxonomic richness
390	27.065	27.5	1.99408	Nearctic	0.712253	0.69805	0.726456	Taxonomic richness
391	27.065	27.5	2.01726	Nearctic	0.715091	0.70043	0.729751	Taxonomic richness
392	27.065	27.5	2.04045	Nearctic	0.717929	0.702802	0.733055	Taxonomic richness
393	27.065	27.5	2.06364	Nearctic	0.720767	0.705168	0.736365	Taxonomic richness
394	27.065	27.5	2.08683	Nearctic	0.723605	0.707527	0.739683	Taxonomic richness
395	27.065	27.5	2.11001	Nearctic	0.726443	0.70988	0.743006	Taxonomic richness
396	27.065	27.5	2.1332	Nearctic	0.729282	0.712228	0.746335	Taxonomic richness
397	27.065	27.5	2.15639	Nearctic	0.73212	0.714571	0.74967	Taxonomic richness
398	27.065	27.5	2.17957	Nearctic	0.734959	0.716909	0.753008	Taxonomic richness
399	27.065	27.5	2.20276	Nearctic	0.737797	0.719244	0.756351	Taxonomic richness
400	27.065	27.5	2.22595	Nearctic	0.740636	0.721574	0.759698	Taxonomic richness
401	27.065	27.5	2.24913	Nearctic	0.743475	0.723901	0.763049	Taxonomic richness
402	27.065	27.5	2.27232	Nearctic	0.746313	0.726225	0.766402	Taxonomic richness
403	27.065	27.5	2.29551	Nearctic	0.749152	0.728545	0.769759	Taxonomic richness
404	27.065	27.5	2.3187	Nearctic	0.751991	0.730863	0.773118	Taxonomic richness
405	27.065	27.5	0	Neotropic	0.42065	0.405106	0.436193	Taxonomic richness
406	27.065	27.5	0.023187	Neotropic	0.425497	0.410556	0.440438	Taxonomic richness
407	27.065	27.5	0.0463739	Neotropic	0.430344	0.415997	0.44469	Taxonomic richness
408	27.065	27.5	0.0695609	Neotropic	0.435189	0.421427	0.44895	Taxonomic richness
409	27.065	27.5	0.0927478	Neotropic	0.440031	0.426843	0.453219	Taxonomic richness
410	27.065	27.5	0.115935	Neotropic	0.444868	0.432241	0.457496	Taxonomic richness
411	27.065	27.5	0.139122	Neotropic	0.4497	0.437618	0.461783	Taxonomic richness
412	27.065	27.5	0.162309	Neotropic	0.454525	0.442971	0.466078	Taxonomic richness
413	27.065	27.5	0.185496	Neotropic	0.459341	0.448297	0.470385	Taxonomic richness
414	27.065	27.5	0.208683	Neotropic	0.464146	0.45359	0.474701	Taxonomic richness
415	27.065	27.5	0.23187	Neotropic	0.468939	0.458848	0.47903	Taxonomic richness
416	27.065	27.5	0.255056	Neotropic	0.473719	0.464067	0.483371	Taxonomic richness
417	27.065	27.5	0.278243	Neotropic	0.478484	0.469241	0.487726	Taxonomic richness
418	27.065	27.5	0.30143	Neotropic	0.483231	0.474368	0.492095	Taxonomic richness
419	27.065	27.5	0.324617	Neotropic	0.487961	0.479442	0.496479	Taxonomic richness
420	27.065	27.5	0.347804	Neotropic	0.49267	0.484461	0.500878	Taxonomic richness
421	27.065	27.5	0.370991	Neotropic	0.497357	0.48942	0.505294	Taxonomic richness
422	27.065	27.5	0.394178	Neotropic	0.502021	0.494317	0.509725	Taxonomic richness
423	27.065	27.5	0.417365	Neotropic	0.50666	0.49915	0.51417	Taxonomic richness
424	27.065	27.5	0.440552	Neotropic	0.511272	0.503915	0.518629	Taxonomic richness
425	27.065	27.5	0.463739	Neotropic	0.515856	0.508614	0.523098	Taxonomic richness
426	27.065	27.5	0.486926	Neotropic	0.52041	0.513246	0.527575	Taxonomic richness
427	27.065	27.5	0.510113	Neotropic	0.524933	0.517812	0.532055	Taxonomic richness
428	27.065	27.5	0.5333	Neotropic	0.529424	0.522313	0.536534	Taxonomic richness
429	27.065	27.5	0.556487	Neotropic	0.533879	0.526752	0.541007	Taxonomic richness
430	27.065	27.5	0.579674	Neotropic	0.5383	0.531132	0.545468	Taxonomic richness
431	27.065	27.5	0.602861	Neotropic	0.542683	0.535454	0.549912	Taxonomic richness
432	27.065	27.5	0.626048	Neotropic	0.547028	0.539723	0.554333	Taxonomic richness
433	27.065	27.5	0.649235	Neotropic	0.551333	0.54394	0.558725	Taxonomic richness
434	27.065	27.5	0.672422	Neotropic	0.555597	0.548109	0.563085	Taxonomic richness
435	27.065	27.5	0.695609	Neotropic	0.559819	0.552232	0.567406	Taxonomic richness
436	27.065	27.5	0.718796	Neotropic	0.563998	0.556312	0.571684	Taxonomic richness
437	27.065	27.5	0.741982	Neotropic	0.568132	0.560349	0.575915	Taxonomic richness
438	27.065	27.5	0.765169	Neotropic	0.572221	0.564347	0.580096	Taxonomic richness
439	27.065	27.5	0.788356	Neotropic	0.576265	0.568306	0.584223	Taxonomic richness
440	27.065	27.5	0.811543	Neotropic	0.580261	0.572228	0.588294	Taxonomic richness
441	27.065	27.5	0.83473	Neotropic	0.58421	0.576114	0.592306	Taxonomic richness
442	27.065	27.5	0.857917	Neotropic	0.588111	0.579964	0.596257	Taxonomic richness
443	27.065	27.5	0.881104	Neotropic	0.591963	0.58378	0.600146	Taxonomic richness
444	27.065	27.5	0.904291	Neotropic	0.595766	0.587562	0.60397	Taxonomic richness
445	27.065	27.5	0.927478	Neotropic	0.59952	0.59131	0.607729	Taxonomic richness
446	27.065	27.5	0.950665	Neotropic	0.603224	0.595025	0.611422	Taxonomic richness
447	27.065	27.5	0.973852	Neotropic	0.606878	0.598707	0.61505	Taxonomic richness
448	27.065	27.5	0.997039	Neotropic	0.610483	0.602355	0.61861	Taxonomic richness
449	27.065	27.5	1.02023	Neotropic	0.614038	0.60597	0.622105	Taxonomic richness
450	27.065	27.5	1.04341	Neotropic	0.617543	0.609552	0.625535	Taxonomic richness
451	27.065	27.5	1.0666	Neotropic	0.621	0.6131	0.6289	Taxonomic richness
452	27.065	27.5	1.08979	Neotropic	0.624407	0.616613	0.632201	Taxonomic richness
453	27.065	27.5	1.11297	Neotropic	0.627766	0.620091	0.63544	Taxonomic richness
454	27.065	27.5	1.13616	Neotropic	0.631076	0.623533	0.63862	Taxonomic richness
455	27.065	27.5	1.15935	Neotropic	0.63434	0.626937	0.641742	Taxonomic richness
456	27.065	27.5	1.18253	Neotropic	0.637556	0.630302	0.64481	Taxonomic richness
457	27.065	27.5	1.20572	Neotropic	0.640726	0.633627	0.647826	Taxonomic richness
458	27.065	27.5	1.22891	Neotropic	0.643851	0.636908	0.650794	Taxonomic richness
459	27.065	27.5	1.2521	Neotropic	0.646931	0.640143	0.65372	Taxonomic richness
460	27.065	27.5	1.27528	Neotropic	0.649969	0.64333	0.656607	Taxonomic richness
461	27.065	27.5	1.29847	Neotropic	0.652963	0.646464	0.659463	Taxonomic richness
462	27.065	27.5	1.32166	Neotropic	0.655917	0.649541	0.662293	Taxonomic richness
463	27.065	27.5	1.34484	Neotropic	0.658831	0.652558	0.665105	Taxonomic richness
464	27.065	27.5	1.36803	Neotropic	0.661707	0.655509	0.667905	Taxonomic richness
465	27.065	27.5	1.39122	Neotropic	0.664545	0.65839	0.6707	Taxonomic richness
466	27.065	27.5	1.4144	Neotropic	0.667347	0.661196	0.673498	Taxonomic richness
467	27.065	27.5	1.43759	Neotropic	0.670116	0.663926	0.676306	Taxonomic richness
468	27.065	27.5	1.46078	Neotropic	0.672851	0.666575	0.679127	Taxonomic richness
469	27.065	27.5	1.48396	Neotropic	0.675556	0.669143	0.681968	Taxonomic richness
470	27.065	27.5	1.50715	Neotropic	0.678231	0.671632	0.68483	Taxonomic richness
471	27.065	27.5	1.53034	Neotropic	0.680878	0.674042	0.687714	Taxonomic richness
472	27.065	27.5	1.55353	Neotropic	0.683499	0.676376	0.690622	Taxonomic richness
473	27.065	27.5	1.57671	Neotropic	0.686096	0.67864	0.693551	Taxonomic richness
474	27.065	27.5	1.5999	Neotropic	0.68867	0.680839	0.696501	Taxonomic richness
475	27.065	27.5	1.62309	Neotropic	0.691223	0.682976	0.69947	Taxonomic richness
476	27.065	27.5	1.64627	Neotropic	0.693757	0.685058	0.702456	Taxonomic richness
477	27.065	27.5	1.66946	Neotropic	0.696274	0.68709	0.705457	Taxonomic richness
478	27.065	27.5	1.69265	Neotropic	0.698774	0.689077	0.708472	Taxonomic richness
479	27.065	27.5	1.71583	Neotropic	0.701261	0.691024	0.711498	Taxonomic richness
480	27.065	27.5	1.73902	Neotropic	0.703734	0.692935	0.714534	Taxonomic richness
481	27.065	27.5	1.76221	Neotropic	0.706197	0.694814	0.717579	Taxonomic richness
482	27.065	27.5	1.7854	Neotropic	0.70865	0.696667	0.720633	Taxonomic richness
483	27.065	27.5	1.80858	Neotropic	0.711094	0.698495	0.723693	Taxonomic richness
484	27.065	27.5	1.83177	Neotropic	0.713531	0.700302	0.72676	Taxonomic richness
485	27.065	27.5	1.85496	Neotropic	0.715962	0.702091	0.729834	Taxonomic richness
486	27.065	27.5	1.87814	Neotropic	0.718388	0.703864	0.732912	Taxonomic richness
487	27.065	27.5	1.90133	Neotropic	0.72081	0.705625	0.735996	Taxonomic richness
488	27.065	27.5	1.92452	Neotropic	0.723229	0.707375	0.739084	Taxonomic richness
489	27.065	27.5	1.9477	Neotropic	0.725646	0.709115	0.742177	Taxonomic richness
490	27.065	27.5	1.97089	Neotropic	0.72806	0.710847	0.745274	Taxonomic richness
491	27.065	27.5	1.99408	Neotropic	0.730474	0.712573	0.748374	Taxonomic richness
492	27.065	27.5	2.01726	Neotropic	0.732886	0.714293	0.751478	Taxonomic richness
493	27.065	27.5	2.04045	Neotropic	0.735297	0.716008	0.754586	Taxonomic richness
494	27.065	27.5	2.06364	Neotropic	0.737707	0.717719	0.757696	Taxonomic richness
495	27.065	27.5	2.08683	Neotropic	0.740118	0.719426	0.760809	Taxonomic richness
496	27.065	27.5	2.11001	Neotropic	0.742527	0.721131	0.763924	Taxonomic richness
497	27.065	27.5	2.1332	Neotropic	0.744937	0.722832	0.767042	Taxonomic richness
498	27.065	27.5	2.15639	Neotropic	0.747346	0.724531	0.770161	Taxonomic richness
499	27.065	27.5	2.17957	Neotropic	0.749755	0.726227	0.773283	Taxonomic richness
500	27.065	27.5	2.20276	Neotropic	0.752164	0.727922	0.776406	Taxonomic richness
501	27.065	27.5	2.22595	Neotropic	0.754573	0.729614	0.779531	Taxonomic richness
502	27.065	27.5	2.24913	Neotropic	0.756982	0.731306	0.782658	Taxonomic richness
503	27.065	27.5	2.27232	Neotropic	0.75939	0.732995	0.785785	Taxonomic richness
504	27.065	27.5	2.29551	Neotropic	0.761799	0.734684	0.788915	Taxonomic richness
505	27.065	27.5	2.3187	Neotropic	0.764208	0.736371	0.792045	Taxonomic richness
506	27.065	27.5	0	Palearctic	0.205625	0.197816	0.213435	Taxonomic richness
507	27.065	27.5	0.023187	Palearctic	0.218729	0.211199	0.22626	Taxonomic richness
508	27.065	27.5	0.0463739	Palearctic	0.23183	0.22457	0.23909	Taxonomic richness
509	27.065	27.5	0.0695609	Palearctic	0.24492	0.237922	0.251918	Taxonomic richness
510	27.065	27.5	0.0927478	Palearctic	0.257994	0.251247	0.264741	Taxonomic richness
511	27.065	27.5	0.115935	Palearctic	0.271043	0.264535	0.27755	Taxonomic richness
512	27.065	27.5	0.139122	Palearctic	0.284059	0.277779	0.290339	Taxonomic richness
513	27.065	27.5	0.162309	Palearctic	0.297035	0.290967	0.303102	Taxonomic richness
514	27.065	27.5	0.185496	Palearctic	0.30996	0.30409	0.31583	Taxonomic richness
515	27.065	27.5	0.208683	Palearctic	0.322828	0.317139	0.328517	Taxonomic richness
516	27.065	27.5	0.23187	Palearctic	0.335628	0.330102	0.341154	Taxonomic richness
517	27.065	27.5	0.255056	Palearctic	0.348352	0.342971	0.353733	Taxonomic richness
518	27.065	27.5	0.278243	Palearctic	0.36099	0.355734	0.366246	Taxonomic richness
519	27.065	27.5	0.30143	Palearctic	0.373534	0.368383	0.378685	Taxonomic richness
520	27.065	27.5	0.324617	Palearctic	0.385974	0.380907	0.391041	Taxonomic richness
521	27.065	27.5	0.347804	Palearctic	0.3983	0.393297	0.403304	Taxonomic richness
522	27.065	27.5	0.370991	Palearctic	0.410505	0.405545	0.415464	Taxonomic richness
523	27.065	27.5	0.394178	Palearctic	0.422577	0.417643	0.427512	Taxonomic richness
524	27.065	27.5	0.417365	Palearctic	0.434509	0.429581	0.439437	Taxonomic richness
525	27.065	27.5	0.440552	Palearctic	0.446291	0.441353	0.451229	Taxonomic richness
526	27.065	27.5	0.463739	Palearctic	0.457915	0.452951	0.462878	Taxonomic richness
527	27.065	27.5	0.486926	Palearctic	0.469371	0.464369	0.474373	Taxonomic richness
528	27.065	27.5	0.510113	Palearctic	0.480651	0.475599	0.485704	Taxonomic richness
529	27.065	27.5	0.5333	Palearctic	0.491747	0.486635	0.49686	Taxonomic richness
530	27.065	27.5	0.556487	Palearctic	0.502651	0.497471	0.507831	Taxonomic richness
531	27.065	27.5	0.579674	Palearctic	0.513354	0.5081	0.518607	Taxonomic richness
532	27.065	27.5	0.602861	Palearctic	0.523848	0.518517	0.529179	Taxonomic richness
533	27.065	27.5	0.626048	Palearctic	0.534127	0.528716	0.539537	Taxonomic richness
534	27.065	27.5	0.649235	Palearctic	0.544182	0.538691	0.549673	Taxonomic richness
535	27.065	27.5	0.672422	Palearctic	0.554008	0.548437	0.559579	Taxonomic richness
536	27.065	27.5	0.695609	Palearctic	0.563596	0.557947	0.569245	Taxonomic richness
537	27.065	27.5	0.718796	Palearctic	0.572942	0.567218	0.578665	Taxonomic richness
538	27.065	27.5	0.741982	Palearctic	0.582039	0.576245	0.587833	Taxonomic richness
539	27.065	27.5	0.765169	Palearctic	0.590881	0.585022	0.596741	Taxonomic richness
540	27.065	27.5	0.788356	Palearctic	0.599465	0.593546	0.605384	Taxonomic richness
541	27.065	27.5	0.811543	Palearctic	0.607786	0.601814	0.613758	Taxonomic richness
542	27.065	27.5	0.83473	Palearctic	0.615839	0.609822	0.621857	Taxonomic richness
543	27.065	27.5	0.857917	Palearctic	0.623622	0.617566	0.629678	Taxonomic richness
544	27.065	27.5	0.881104	Palearctic	0.631131	0.625046	0.637217	Taxonomic richness
545	27.065	27.5	0.904291	Palearctic	0.638365	0.632258	0.644473	Taxonomic richness
546	27.065	27.5	0.927478	Palearctic	0.645321	0.6392	0.651442	Taxonomic richness
547	27.065	27.5	0.950665	Palearctic	0.651999	0.645873	0.658125	Taxonomic richness
548	27.065	27.5	0.973852	Palearctic	0.658397	0.652275	0.664519	Taxonomic richness
549	27.065	27.5	0.997039	Palearctic	0.664516	0.658406	0.670626	Taxonomic richness
550	27.065	27.5	1.02023	Palearctic	0.670355	0.664265	0.676445	Taxonomic richness
551	27.065	27.5	1.04341	Palearctic	0.675916	0.669855	0.681978	Taxonomic richness
552	27.065	27.5	1.0666	Palearctic	0.681201	0.675175	0.687227	Taxonomic richness
553	27.065	27.5	1.08979	Palearctic	0.68621	0.680226	0.692194	Taxonomic richness
554	27.065	27.5	1.11297	Palearctic	0.690947	0.685011	0.696882	Taxonomic richness
555	27.065	27.5	1.13616	Palearctic	0.695413	0.689531	0.701295	Taxonomic richness
556	27.065	27.5	1.15935	Palearctic	0.699612	0.693789	0.705435	Taxonomic richness
557	27.065	27.5	1.18253	Palearctic	0.703548	0.697787	0.709309	Taxonomic richness
558	27.065	27.5	1.20572	Palearctic	0.707224	0.701528	0.712921	Taxonomic richness
559	27.065	27.5	1.22891	Palearctic	0.710646	0.705015	0.716277	Taxonomic richness
560	27.065	27.5	1.2521	Palearctic	0.713818	0.708252	0.719384	Taxonomic richness
561	27.065	27.5	1.27528	Palearctic	0.716747	0.711244	0.72225	Taxonomic richness
562	27.065	27.5	1.29847	Palearctic	0.719438	0.713994	0.724882	Taxonomic richness
563	27.065	27.5	1.32166	Palearctic	0.721898	0.716508	0.727288	Taxonomic richness
564	27.065	27.5	1.34484	Palearctic	0.724134	0.71879	0.729478	Taxonomic richness
565	27.065	27.5	1.36803	Palearctic	0.726154	0.720846	0.731461	Taxonomic richness
566	27.065	27.5	1.39122	Palearctic	0.727964	0.722682	0.733247	Taxonomic richness
567	27.065	27.5	1.4144	Palearctic	0.729574	0.724303	0.734845	Taxonomic richness
568	27.065	27.5	1.43759	Palearctic	0.730991	0.725716	0.736266	Taxonomic richness
569	27.065	27.5	1.46078	Palearctic	0.732224	0.726928	0.737521	Taxonomic richness
570	27.065	27.5	1.48396	Palearctic	0.733283	0.727946	0.73862	Taxonomic richness
571	27.065	27.5	1.50715	Palearctic	0.734176	0.728779	0.739573	Taxonomic richness
572	27.065	27.5	1.53034	Palearctic	0.734913	0.729435	0.740391	Taxonomic richness
573	27.065	27.5	1.55353	Palearctic	0.735503	0.729922	0.741084	Taxonomic richness
574	27.065	27.5	1.57671	Palearctic	0.735957	0.730251	0.741662	Taxonomic richness
575	27.065	27.5	1.5999	Palearctic	0.736283	0.730432	0.742134	Taxonomic richness
576	27.065	27.5	1.62309	Palearctic	0.736491	0.730473	0.742509	Taxonomic richness
577	27.065	27.5	1.64627	Palearctic	0.736592	0.730387	0.742796	Taxonomic richness
578	27.065	27.5	1.66946	Palearctic	0.736594	0.730183	0.743004	Taxonomic richness
579	27.065	27.5	1.69265	Palearctic	0.736507	0.729872	0.743141	Taxonomic richness
580	27.065	27.5	1.71583	Palearctic	0.736339	0.729463	0.743215	Taxonomic richness
581	27.065	27.5	1.73902	Palearctic	0.736101	0.728968	0.743234	Taxonomic richness
582	27.065	27.5	1.76221	Palearctic	0.7358	0.728396	0.743204	Taxonomic richness
583	27.065	27.5	1.7854	Palearctic	0.735444	0.727755	0.743133	Taxonomic richness
584	27.065	27.5	1.80858	Palearctic	0.73504	0.727054	0.743025	Taxonomic richness
585	27.065	27.5	1.83177	Palearctic	0.734596	0.726303	0.742889	Taxonomic richness
586	27.065	27.5	1.85496	Palearctic	0.734118	0.725507	0.742728	Taxonomic richness
587	27.065	27.5	1.87814	Palearctic	0.733612	0.724675	0.742548	Taxonomic richness
588	27.065	27.5	1.90133	Palearctic	0.733084	0.723813	0.742354	Taxonomic richness
589	27.065	27.5	1.92452	Palearctic	0.732537	0.722926	0.742149	Taxonomic richness
590	27.065	27.5	1.9477	Palearctic	0.731977	0.722019	0.741936	Taxonomic richness
591	27.065	27.5	1.97089	Palearctic	0.731407	0.721095	0.741718	Taxonomic richness
592	27.065	27.5	1.99408	Palearctic	0.730828	0.720158	0.741497	Taxonomic richness
593	27.065	27.5	2.01726	Palearctic	0.730243	0.719211	0.741275	Taxonomic richness
594	27.065	27.5	2.04045	Palearctic	0.729653	0.718254	0.741052	Taxonomic richness
595	27.065	27.5	2.06364	Palearctic	0.72906	0.717291	0.740829	Taxonomic richness
596	27.065	27.5	2.08683	Palearctic	0.728464	0.716321	0.740607	Taxonomic richness
597	27.065	27.5	2.11001	Palearctic	0.727866	0.715347	0.740385	Taxonomic richness
598	27.065	27.5	2.1332	Palearctic	0.727266	0.714368	0.740165	Taxonomic richness
599	27.065	27.5	2.15639	Palearctic	0.726665	0.713385	0.739945	Taxonomic richness
600	27.065	27.5	2.17957	Palearctic	0.726063	0.712399	0.739728	Taxonomic richness
601	27.065	27.5	2.20276	Palearctic	0.725461	0.71141	0.739511	Taxonomic richness
602	27.065	27.5	2.22595	Palearctic	0.724858	0.710419	0.739296	Taxonomic richness
603	27.065	27.5	2.24913	Palearctic	0.724255	0.709426	0.739083	Taxonomic richness
604	27.065	27.5	2.27232	Palearctic	0.723651	0.708431	0.738871	Taxonomic richness
605	27.065	27.5	2.29551	Palearctic	0.723048	0.707435	0.738661	Taxonomic richness
606	27.065	27.5	2.3187	Palearctic	0.722445	0.706438	0.738452	Taxonomic richness
1	27.065	27.5	0	Afrotropic	0.395012	0.379288	0.410735	Functional richness
2	27.065	27.5	0.023187	Afrotropic	0.402785	0.387662	0.417907	Functional richness
3	27.065	27.5	0.0463739	Afrotropic	0.410555	0.396026	0.425085	Functional richness
4	27.065	27.5	0.0695609	Afrotropic	0.418318	0.404372	0.432265	Functional richness
5	27.065	27.5	0.0927478	Afrotropic	0.426069	0.412695	0.439443	Functional richness
6	27.065	27.5	0.115935	Afrotropic	0.433801	0.420986	0.446615	Functional richness
7	27.065	27.5	0.139122	Afrotropic	0.441509	0.429239	0.453778	Functional richness
8	27.065	27.5	0.162309	Afrotropic	0.449186	0.437445	0.460927	Functional richness
9	27.065	27.5	0.185496	Afrotropic	0.456826	0.445595	0.468057	Functional richness
10	27.065	27.5	0.208683	Afrotropic	0.464423	0.453681	0.475164	Functional richness
11	27.065	27.5	0.23187	Afrotropic	0.471969	0.461694	0.482244	Functional richness
12	27.065	27.5	0.255056	Afrotropic	0.479459	0.469625	0.489293	Functional richness
13	27.065	27.5	0.278243	Afrotropic	0.486884	0.477464	0.496305	Functional richness
14	27.065	27.5	0.30143	Afrotropic	0.49424	0.485203	0.503276	Functional richness
15	27.065	27.5	0.324617	Afrotropic	0.501517	0.492832	0.510202	Functional richness
16	27.065	27.5	0.347804	Afrotropic	0.50871	0.500342	0.517078	Functional richness
17	27.065	27.5	0.370991	Afrotropic	0.515812	0.507725	0.523899	Functional richness
18	27.065	27.5	0.394178	Afrotropic	0.522816	0.514972	0.530659	Functional richness
19	27.065	27.5	0.417365	Afrotropic	0.529714	0.522077	0.537352	Functional richness
20	27.065	27.5	0.440552	Afrotropic	0.536501	0.529031	0.543971	Functional richness
21	27.065	27.5	0.463739	Afrotropic	0.54317	0.53583	0.55051	Functional richness
22	27.065	27.5	0.486926	Afrotropic	0.549713	0.542467	0.55696	Functional richness
23	27.065	27.5	0.510113	Afrotropic	0.556126	0.54894	0.563312	Functional richness
24	27.065	27.5	0.5333	Afrotropic	0.562401	0.555244	0.569558	Functional richness
25	27.065	27.5	0.556487	Afrotropic	0.568532	0.561377	0.575688	Functional richness
26	27.065	27.5	0.579674	Afrotropic	0.574514	0.567336	0.581692	Functional richness
27	27.065	27.5	0.602861	Afrotropic	0.58034	0.57312	0.587561	Functional richness
28	27.065	27.5	0.626048	Afrotropic	0.586005	0.578727	0.593284	Functional richness
29	27.065	27.5	0.649235	Afrotropic	0.591504	0.584155	0.598853	Functional richness
30	27.065	27.5	0.672422	Afrotropic	0.596831	0.589405	0.604257	Functional richness
31	27.065	27.5	0.695609	Afrotropic	0.601981	0.594473	0.60949	Functional richness
32	27.065	27.5	0.718796	Afrotropic	0.60695	0.599359	0.614542	Functional richness
33	27.065	27.5	0.741982	Afrotropic	0.611734	0.604061	0.619407	Functional richness
34	27.065	27.5	0.765169	Afrotropic	0.616328	0.608578	0.624077	Functional richness
35	27.065	27.5	0.788356	Afrotropic	0.620728	0.612909	0.628547	Functional richness
36	27.065	27.5	0.811543	Afrotropic	0.624933	0.617053	0.632812	Functional richness
37	27.065	27.5	0.83473	Afrotropic	0.628937	0.621009	0.636866	Functional richness
38	27.065	27.5	0.857917	Afrotropic	0.63274	0.624775	0.640706	Functional richness
39	27.065	27.5	0.881104	Afrotropic	0.636339	0.628351	0.644328	Functional richness
40	27.065	27.5	0.904291	Afrotropic	0.639733	0.631735	0.64773	Functional richness
41	27.065	27.5	0.927478	Afrotropic	0.642919	0.634928	0.65091	Functional richness
42	27.065	27.5	0.950665	Afrotropic	0.645897	0.637929	0.653866	Functional richness
43	27.065	27.5	0.973852	Afrotropic	0.648667	0.640737	0.656598	Functional richness
44	27.065	27.5	0.997039	Afrotropic	0.651229	0.643352	0.659105	Functional richness
45	27.065	27.5	1.02023	Afrotropic	0.653582	0.645776	0.661388	Functional richness
46	27.065	27.5	1.04341	Afrotropic	0.655727	0.648006	0.663448	Functional richness
47	27.065	27.5	1.0666	Afrotropic	0.657666	0.650045	0.665288	Functional richness
48	27.065	27.5	1.08979	Afrotropic	0.6594	0.651892	0.666908	Functional richness
49	27.065	27.5	1.11297	Afrotropic	0.66093	0.653548	0.668313	Functional richness
50	27.065	27.5	1.13616	Afrotropic	0.662259	0.655012	0.669506	Functional richness
51	27.065	27.5	1.15935	Afrotropic	0.663388	0.656285	0.670491	Functional richness
52	27.065	27.5	1.18253	Afrotropic	0.664321	0.657368	0.671274	Functional richness
53	27.065	27.5	1.20572	Afrotropic	0.66506	0.658259	0.671861	Functional richness
54	27.065	27.5	1.22891	Afrotropic	0.665609	0.65896	0.672258	Functional richness
55	27.065	27.5	1.2521	Afrotropic	0.665972	0.65947	0.672475	Functional richness
56	27.065	27.5	1.27528	Afrotropic	0.666154	0.659788	0.672519	Functional richness
57	27.065	27.5	1.29847	Afrotropic	0.666158	0.659914	0.672401	Functional richness
58	27.065	27.5	1.32166	Afrotropic	0.66599	0.659848	0.672132	Functional richness
59	27.065	27.5	1.34484	Afrotropic	0.665654	0.659587	0.671722	Functional richness
60	27.065	27.5	1.36803	Afrotropic	0.665157	0.659132	0.671183	Functional richness
61	27.065	27.5	1.39122	Afrotropic	0.664505	0.658482	0.670528	Functional richness
62	27.065	27.5	1.4144	Afrotropic	0.663702	0.657638	0.669766	Functional richness
63	27.065	27.5	1.43759	Afrotropic	0.662755	0.656602	0.668908	Functional richness
64	27.065	27.5	1.46078	Afrotropic	0.661672	0.655379	0.667965	Functional richness
65	27.065	27.5	1.48396	Afrotropic	0.660458	0.653974	0.666943	Functional richness
66	27.065	27.5	1.50715	Afrotropic	0.659121	0.652393	0.665849	Functional richness
67	27.065	27.5	1.53034	Afrotropic	0.657667	0.650645	0.664688	Functional richness
68	27.065	27.5	1.55353	Afrotropic	0.656104	0.648741	0.663466	Functional richness
69	27.065	27.5	1.57671	Afrotropic	0.654438	0.64669	0.662186	Functional richness
70	27.065	27.5	1.5999	Afrotropic	0.652678	0.644503	0.660852	Functional richness
71	27.065	27.5	1.62309	Afrotropic	0.650829	0.642192	0.659467	Functional richness
72	27.065	27.5	1.64627	Afrotropic	0.648901	0.639766	0.658035	Functional richness
73	27.065	27.5	1.66946	Afrotropic	0.646898	0.637237	0.65656	Functional richness
74	27.065	27.5	1.69265	Afrotropic	0.64483	0.634615	0.655044	Functional richness
75	27.065	27.5	1.71583	Afrotropic	0.642701	0.63191	0.653493	Functional richness
76	27.065	27.5	1.73902	Afrotropic	0.64052	0.629131	0.651909	Functional richness
77	27.065	27.5	1.76221	Afrotropic	0.638291	0.626286	0.650297	Functional richness
78	27.065	27.5	1.7854	Afrotropic	0.636022	0.623384	0.64866	Functional richness
79	27.065	27.5	1.80858	Afrotropic	0.633717	0.620432	0.647002	Functional richness
80	27.065	27.5	1.83177	Afrotropic	0.631382	0.617438	0.645326	Functional richness
81	27.065	27.5	1.85496	Afrotropic	0.629022	0.614407	0.643636	Functional richness
82	27.065	27.5	1.87814	Afrotropic	0.626641	0.611346	0.641935	Functional richness
83	27.065	27.5	1.90133	Afrotropic	0.624243	0.608261	0.640225	Functional richness
84	27.065	27.5	1.92452	Afrotropic	0.621832	0.605154	0.638509	Functional richness
85	27.065	27.5	1.9477	Afrotropic	0.61941	0.602032	0.636788	Functional richness
86	27.065	27.5	1.97089	Afrotropic	0.61698	0.598895	0.635065	Functional richness
87	27.065	27.5	1.99408	Afrotropic	0.614545	0.595748	0.633341	Functional richness
88	27.065	27.5	2.01726	Afrotropic	0.612105	0.592593	0.631617	Functional richness
89	27.065	27.5	2.04045	Afrotropic	0.609661	0.58943	0.629892	Functional richness
90	27.065	27.5	2.06364	Afrotropic	0.607215	0.586262	0.628168	Functional richness
91	27.065	27.5	2.08683	Afrotropic	0.604766	0.583088	0.626445	Functional richness
92	27.065	27.5	2.11001	Afrotropic	0.602316	0.57991	0.624723	Functional richness
93	27.065	27.5	2.1332	Afrotropic	0.599865	0.576729	0.623001	Functional richness
94	27.065	27.5	2.15639	Afrotropic	0.597413	0.573545	0.621281	Functional richness
95	27.065	27.5	2.17957	Afrotropic	0.59496	0.570358	0.619563	Functional richness
96	27.065	27.5	2.20276	Afrotropic	0.592507	0.567169	0.617845	Functional richness
97	27.065	27.5	2.22595	Afrotropic	0.590054	0.563979	0.616129	Functional richness
98	27.065	27.5	2.24913	Afrotropic	0.5876	0.560786	0.614414	Functional richness
99	27.065	27.5	2.27232	Afrotropic	0.585146	0.557593	0.6127	Functional richness
100	27.065	27.5	2.29551	Afrotropic	0.582692	0.554398	0.610987	Functional richness
101	27.065	27.5	2.3187	Afrotropic	0.580239	0.551202	0.609275	Functional richness
102	27.065	27.5	0	Australasia	0.532767	0.502206	0.563328	Functional richness
103	27.065	27.5	0.023187	Australasia	0.529841	0.500514	0.559168	Functional richness
104	27.065	27.5	0.0463739	Australasia	0.526919	0.498815	0.555024	Functional richness
105	27.065	27.5	0.0695609	Australasia	0.524008	0.497111	0.550905	Functional richness
106	27.065	27.5	0.0927478	Australasia	0.521115	0.495409	0.546822	Functional richness
107	27.065	27.5	0.115935	Australasia	0.518249	0.493713	0.542786	Functional richness
108	27.065	27.5	0.139122	Australasia	0.515419	0.492029	0.538809	Functional richness
109	27.065	27.5	0.162309	Australasia	0.512633	0.490364	0.534903	Functional richness
110	27.065	27.5	0.185496	Australasia	0.509902	0.488722	0.531082	Functional richness
111	27.065	27.5	0.208683	Australasia	0.507234	0.487109	0.527359	Functional richness
112	27.065	27.5	0.23187	Australasia	0.504639	0.48553	0.523749	Functional richness
113	27.065	27.5	0.255056	Australasia	0.502128	0.48399	0.520266	Functional richness
114	27.065	27.5	0.278243	Australasia	0.49971	0.482495	0.516925	Functional richness
115	27.065	27.5	0.30143	Australasia	0.497395	0.481048	0.513742	Functional richness
116	27.065	27.5	0.324617	Australasia	0.495194	0.479655	0.510732	Functional richness
117	27.065	27.5	0.347804	Australasia	0.493116	0.478319	0.507912	Functional richness
118	27.065	27.5	0.370991	Australasia	0.491171	0.477045	0.505297	Functional richness
119	27.065	27.5	0.394178	Australasia	0.48937	0.475838	0.502903	Functional richness
120	27.065	27.5	0.417365	Australasia	0.487723	0.474703	0.500743	Functional richness
121	27.065	27.5	0.440552	Australasia	0.486239	0.473647	0.49883	Functional richness
122	27.065	27.5	0.463739	Australasia	0.484928	0.472678	0.497177	Functional richness
123	27.065	27.5	0.486926	Australasia	0.483799	0.471807	0.495791	Functional richness
124	27.065	27.5	0.510113	Australasia	0.482862	0.471044	0.49468	Functional richness
125	27.065	27.5	0.5333	Australasia	0.482126	0.470404	0.493849	Functional richness
126	27.065	27.5	0.556487	Australasia	0.481601	0.469903	0.493298	Functional richness
127	27.065	27.5	0.579674	Australasia	0.481294	0.469558	0.493029	Functional richness
128	27.065	27.5	0.602861	Australasia	0.481214	0.469386	0.493042	Functional richness
129	27.065	27.5	0.626048	Australasia	0.48137	0.469406	0.493334	Functional richness
130	27.065	27.5	0.649235	Australasia	0.481769	0.469635	0.493903	Functional richness
131	27.065	27.5	0.672422	Australasia	0.482419	0.470091	0.494747	Functional richness
132	27.065	27.5	0.695609	Australasia	0.483328	0.47079	0.495866	Functional richness
133	27.065	27.5	0.718796	Australasia	0.484501	0.471746	0.497256	Functional richness
134	27.065	27.5	0.741982	Australasia	0.485946	0.472973	0.498919	Functional richness
135	27.065	27.5	0.765169	Australasia	0.487668	0.474485	0.500851	Functional richness
136	27.065	27.5	0.788356	Australasia	0.489672	0.47629	0.503055	Functional richness
137	27.065	27.5	0.811543	Australasia	0.491964	0.478399	0.505528	Functional richness
138	27.065	27.5	0.83473	Australasia	0.494547	0.480821	0.508272	Functional richness
139	27.065	27.5	0.857917	Australasia	0.497425	0.483563	0.511287	Functional richness
140	27.065	27.5	0.881104	Australasia	0.500601	0.48663	0.514573	Functional richness
141	27.065	27.5	0.904291	Australasia	0.504078	0.490027	0.51813	Functional richness
142	27.065	27.5	0.927478	Australasia	0.507858	0.493758	0.521958	Functional richness
143	27.065	27.5	0.950665	Australasia	0.511942	0.497826	0.526058	Functional richness
144	27.065	27.5	0.973852	Australasia	0.51633	0.502232	0.530428	Functional richness
145	27.065	27.5	0.997039	Australasia	0.521023	0.506977	0.53507	Functional richness
146	27.065	27.5	1.02023	Australasia	0.526021	0.51206	0.539982	Functional richness
147	27.065	27.5	1.04341	Australasia	0.531322	0.517481	0.545164	Functional richness
148	27.065	27.5	1.0666	Australasia	0.536925	0.523236	0.550615	Functional richness
149	27.065	27.5	1.08979	Australasia	0.542829	0.529322	0.556335	Functional richness
150	27.065	27.5	1.11297	Australasia	0.549029	0.535736	0.562323	Functional richness
151	27.065	27.5	1.13616	Australasia	0.555525	0.542472	0.568578	Functional richness
152	27.065	27.5	1.15935	Australasia	0.562312	0.549524	0.5751	Functional richness
153	27.065	27.5	1.18253	Australasia	0.569386	0.556883	0.581889	Functional richness
154	27.065	27.5	1.20572	Australasia	0.576743	0.564542	0.588945	Functional richness
155	27.065	27.5	1.22891	Australasia	0.584379	0.572489	0.596268	Functional richness
156	27.065	27.5	1.2521	Australasia	0.592286	0.580713	0.603858	Functional richness
157	27.065	27.5	1.27528	Australasia	0.600458	0.589199	0.611718	Functional richness
158	27.065	27.5	1.29847	Australasia	0.60889	0.597931	0.619849	Functional richness
159	27.065	27.5	1.32166	Australasia	0.617574	0.606893	0.628254	Functional richness
160	27.065	27.5	1.34484	Australasia	0.626502	0.616066	0.636937	Functional richness
161	27.065	27.5	1.36803	Australasia	0.635666	0.625428	0.645904	Functional richness
162	27.065	27.5	1.39122	Australasia	0.645058	0.634959	0.655157	Functional richness
163	27.065	27.5	1.4144	Australasia	0.65467	0.644637	0.664703	Functional richness
164	27.065	27.5	1.43759	Australasia	0.664491	0.65444	0.674542	Functional richness
165	27.065	27.5	1.46078	Australasia	0.674513	0.664351	0.684675	Functional richness
166	27.065	27.5	1.48396	Australasia	0.684725	0.674352	0.695099	Functional richness
167	27.065	27.5	1.50715	Australasia	0.695118	0.68443	0.705806	Functional richness
168	27.065	27.5	1.53034	Australasia	0.705682	0.694576	0.716787	Functional richness
169	27.065	27.5	1.55353	Australasia	0.716405	0.704783	0.728027	Functional richness
170	27.065	27.5	1.57671	Australasia	0.727278	0.715046	0.73951	Functional richness
171	27.065	27.5	1.5999	Australasia	0.738289	0.725361	0.751217	Functional richness
172	27.065	27.5	1.62309	Australasia	0.749429	0.735727	0.763131	Functional richness
173	27.065	27.5	1.64627	Australasia	0.760686	0.74614	0.775233	Functional richness
174	27.065	27.5	1.66946	Australasia	0.772051	0.756599	0.787504	Functional richness
175	27.065	27.5	1.69265	Australasia	0.783513	0.767099	0.799927	Functional richness
176	27.065	27.5	1.71583	Australasia	0.795063	0.777639	0.812487	Functional richness
177	27.065	27.5	1.73902	Australasia	0.80669	0.788214	0.825166	Functional richness
178	27.065	27.5	1.76221	Australasia	0.818385	0.79882	0.837951	Functional richness
179	27.065	27.5	1.7854	Australasia	0.830141	0.809454	0.850828	Functional richness
180	27.065	27.5	1.80858	Australasia	0.841949	0.820112	0.863786	Functional richness
181	27.065	27.5	1.83177	Australasia	0.8538	0.830789	0.876812	Functional richness
182	27.065	27.5	1.85496	Australasia	0.865689	0.841481	0.889896	Functional richness
183	27.065	27.5	1.87814	Australasia	0.877607	0.852186	0.903029	Functional richness
184	27.065	27.5	1.90133	Australasia	0.889551	0.862899	0.916202	Functional richness
185	27.065	27.5	1.92452	Australasia	0.901514	0.873618	0.929409	Functional richness
186	27.065	27.5	1.9477	Australasia	0.913492	0.88434	0.942643	Functional richness
187	27.065	27.5	1.97089	Australasia	0.925481	0.895064	0.955899	Functional richness
188	27.065	27.5	1.99408	Australasia	0.93748	0.905788	0.969172	Functional richness
189	27.065	27.5	2.01726	Australasia	0.949485	0.91651	0.98246	Functional richness
190	27.065	27.5	2.04045	Australasia	0.961495	0.927231	0.99576	Functional richness
191	27.065	27.5	2.06364	Australasia	0.973509	0.937949	1.00907	Functional richness
192	27.065	27.5	2.08683	Australasia	0.985527	0.948666	1.02239	Functional richness
193	27.065	27.5	2.11001	Australasia	0.997546	0.95938	1.03571	Functional richness
194	27.065	27.5	2.1332	Australasia	1.00957	0.970091	1.04904	Functional richness
195	27.065	27.5	2.15639	Australasia	1.02159	0.9808	1.06238	Functional richness
196	27.065	27.5	2.17957	Australasia	1.03361	0.991507	1.07572	Functional richness
197	27.065	27.5	2.20276	Australasia	1.04564	1.00221	1.08906	Functional richness
198	27.065	27.5	2.22595	Australasia	1.05766	1.01291	1.10241	Functional richness
199	27.065	27.5	2.24913	Australasia	1.06969	1.02361	1.11576	Functional richness
200	27.065	27.5	2.27232	Australasia	1.08171	1.03431	1.12911	Functional richness
201	27.065	27.5	2.29551	Australasia	1.09374	1.04501	1.14247	Functional richness
202	27.065	27.5	2.3187	Australasia	1.10576	1.0557	1.15583	Functional richness
203	27.065	27.5	0	Indomalayan	0.372384	0.337421	0.407347	Functional richness
204	27.065	27.5	0.023187	Indomalayan	0.381063	0.347445	0.414682	Functional richness
205	27.065	27.5	0.0463739	Indomalayan	0.38974	0.357457	0.422022	Functional richness
206	27.065	27.5	0.0695609	Indomalayan	0.398407	0.367452	0.429362	Functional richness
207	27.065	27.5	0.0927478	Indomalayan	0.407061	0.377422	0.4367	Functional richness
208	27.065	27.5	0.115935	Indomalayan	0.415694	0.387358	0.44403	Functional richness
209	27.065	27.5	0.139122	Indomalayan	0.4243	0.397251	0.451349	Functional richness
210	27.065	27.5	0.162309	Indomalayan	0.432871	0.407091	0.458651	Functional richness
211	27.065	27.5	0.185496	Indomalayan	0.4414	0.416868	0.465932	Functional richness
212	27.065	27.5	0.208683	Indomalayan	0.44988	0.426573	0.473188	Functional richness
213	27.065	27.5	0.23187	Indomalayan	0.458304	0.436194	0.480414	Functional richness
214	27.065	27.5	0.255056	Indomalayan	0.466663	0.44572	0.487606	Functional richness
215	27.065	27.5	0.278243	Indomalayan	0.47495	0.455141	0.49476	Functional richness
216	27.065	27.5	0.30143	Indomalayan	0.483158	0.464444	0.501873	Functional richness
217	27.065	27.5	0.324617	Indomalayan	0.491278	0.473617	0.50894	Functional richness
218	27.065	27.5	0.347804	Indomalayan	0.499303	0.482647	0.515959	Functional richness
219	27.065	27.5	0.370991	Indomalayan	0.507225	0.491523	0.522928	Functional richness
220	27.065	27.5	0.394178	Indomalayan	0.515037	0.50023	0.529844	Functional richness
221	27.065	27.5	0.417365	Indomalayan	0.522729	0.508754	0.536704	Functional richness
222	27.065	27.5	0.440552	Indomalayan	0.530296	0.517083	0.543509	Functional richness
223	27.065	27.5	0.463739	Indomalayan	0.537729	0.525203	0.550255	Functional richness
224	27.065	27.5	0.486926	Indomalayan	0.545022	0.533101	0.556942	Functional richness
225	27.065	27.5	0.510113	Indomalayan	0.552166	0.540765	0.563567	Functional richness
226	27.065	27.5	0.5333	Indomalayan	0.559155	0.548185	0.570126	Functional richness
227	27.065	27.5	0.556487	Indomalayan	0.565983	0.555352	0.576613	Functional richness
228	27.065	27.5	0.579674	Indomalayan	0.572641	0.56226	0.583022	Functional richness
229	27.065	27.5	0.602861	Indomalayan	0.579124	0.568906	0.589342	Functional richness
230	27.065	27.5	0.626048	Indomalayan	0.585426	0.57529	0.595561	Functional richness
231	27.065	27.5	0.649235	Indomalayan	0.591539	0.581414	0.601664	Functional richness
232	27.065	27.5	0.672422	Indomalayan	0.597459	0.587282	0.607635	Functional richness
233	27.065	27.5	0.695609	Indomalayan	0.603179	0.5929	0.613459	Functional richness
234	27.065	27.5	0.718796	Indomalayan	0.608696	0.598272	0.619119	Functional richness
235	27.065	27.5	0.741982	Indomalayan	0.614002	0.603405	0.6246	Functional richness
236	27.065	27.5	0.765169	Indomalayan	0.619095	0.608304	0.629886	Functional richness
237	27.065	27.5	0.788356	Indomalayan	0.62397	0.612975	0.634966	Functional richness
238	27.065	27.5	0.811543	Indomalayan	0.628624	0.61742	0.639827	Functional richness
239	27.065	27.5	0.83473	Indomalayan	0.633052	0.621645	0.644459	Functional richness
240	27.065	27.5	0.857917	Indomalayan	0.637253	0.625652	0.648854	Functional richness
241	27.065	27.5	0.881104	Indomalayan	0.641224	0.629443	0.653004	Functional richness
242	27.065	27.5	0.904291	Indomalayan	0.644962	0.633021	0.656904	Functional richness
243	27.065	27.5	0.927478	Indomalayan	0.648467	0.636387	0.660548	Functional richness
244	27.065	27.5	0.950665	Indomalayan	0.651738	0.639542	0.663933	Functional richness
245	27.065	27.5	0.973852	Indomalayan	0.654773	0.642489	0.667057	Functional richness
246	27.065	27.5	0.997039	Indomalayan	0.657573	0.645228	0.669918	Functional richness
247	27.065	27.5	1.02023	Indomalayan	0.660139	0.64776	0.672517	Functional richness
248	27.065	27.5	1.04341	Indomalayan	0.66247	0.650087	0.674852	Functional richness
249	27.065	27.5	1.0666	Indomalayan	0.664568	0.652209	0.676926	Functional richness
250	27.065	27.5	1.08979	Indomalayan	0.666434	0.654128	0.678741	Functional richness
251	27.065	27.5	1.11297	Indomalayan	0.668071	0.655843	0.680299	Functional richness
252	27.065	27.5	1.13616	Indomalayan	0.669481	0.657356	0.681606	Functional richness
253	27.065	27.5	1.15935	Indomalayan	0.670665	0.658667	0.682664	Functional richness
254	27.065	27.5	1.18253	Indomalayan	0.671628	0.659776	0.683481	Functional richness
255	27.065	27.5	1.20572	Indomalayan	0.672373	0.660684	0.684062	Functional richness
256	27.065	27.5	1.22891	Indomalayan	0.672903	0.66139	0.684416	Functional richness
257	27.065	27.5	1.2521	Indomalayan	0.673223	0.661894	0.684553	Functional richness
258	27.065	27.5	1.27528	Indomalayan	0.673339	0.662197	0.684481	Functional richness
259	27.065	27.5	1.29847	Indomalayan	0.673254	0.662296	0.684213	Functional richness
260	27.065	27.5	1.32166	Indomalayan	0.672975	0.66219	0.683761	Functional richness
261	27.065	27.5	1.34484	Indomalayan	0.672508	0.661877	0.683139	Functional richness
262	27.065	27.5	1.36803	Indomalayan	0.671858	0.661356	0.68236	Functional richness
263	27.065	27.5	1.39122	Indomalayan	0.671032	0.660624	0.681441	Functional richness
264	27.065	27.5	1.4144	Indomalayan	0.670038	0.659678	0.680397	Functional richness
265	27.065	27.5	1.43759	Indomalayan	0.668881	0.658518	0.679244	Functional richness
266	27.065	27.5	1.46078	Indomalayan	0.66757	0.657143	0.677996	Functional richness
267	27.065	27.5	1.48396	Indomalayan	0.666111	0.655555	0.676667	Functional richness
268	27.065	27.5	1.50715	Indomalayan	0.664513	0.653755	0.675271	Functional richness
269	27.065	27.5	1.53034	Indomalayan	0.662784	0.65175	0.673818	Functional richness
270	27.065	27.5	1.55353	Indomalayan	0.660931	0.649546	0.672317	Functional richness
271	27.065	27.5	1.57671	Indomalayan	0.658963	0.647152	0.670775	Functional richness
272	27.065	27.5	1.5999	Indomalayan	0.656888	0.644579	0.669197	Functional richness
273	27.065	27.5	1.62309	Indomalayan	0.654714	0.641839	0.667589	Functional richness
274	27.065	27.5	1.64627	Indomalayan	0.652449	0.638944	0.665954	Functional richness
275	27.065	27.5	1.66946	Indomalayan	0.650101	0.635908	0.664294	Functional richness
276	27.065	27.5	1.69265	Indomalayan	0.647679	0.632744	0.662613	Functional richness
277	27.065	27.5	1.71583	Indomalayan	0.645188	0.629465	0.660912	Functional richness
278	27.065	27.5	1.73902	Indomalayan	0.642638	0.626082	0.659195	Functional richness
279	27.065	27.5	1.76221	Indomalayan	0.640035	0.622607	0.657463	Functional richness
280	27.065	27.5	1.7854	Indomalayan	0.637386	0.619052	0.65572	Functional richness
281	27.065	27.5	1.80858	Indomalayan	0.634697	0.615427	0.653967	Functional richness
282	27.065	27.5	1.83177	Indomalayan	0.631973	0.611741	0.652206	Functional richness
283	27.065	27.5	1.85496	Indomalayan	0.629222	0.608003	0.65044	Functional richness
284	27.065	27.5	1.87814	Indomalayan	0.626446	0.604221	0.648672	Functional richness
285	27.065	27.5	1.90133	Indomalayan	0.623652	0.600402	0.646903	Functional richness
286	27.065	27.5	1.92452	Indomalayan	0.620843	0.596552	0.645134	Functional richness
287	27.065	27.5	1.9477	Indomalayan	0.618022	0.592677	0.643368	Functional richness
288	27.065	27.5	1.97089	Indomalayan	0.615192	0.588781	0.641604	Functional richness
289	27.065	27.5	1.99408	Indomalayan	0.612356	0.584867	0.639844	Functional richness
290	27.065	27.5	2.01726	Indomalayan	0.609514	0.580939	0.638089	Functional richness
291	27.065	27.5	2.04045	Indomalayan	0.606668	0.576999	0.636337	Functional richness
292	27.065	27.5	2.06364	Indomalayan	0.603819	0.573049	0.63459	Functional richness
293	27.065	27.5	2.08683	Indomalayan	0.600968	0.569089	0.632847	Functional richness
294	27.065	27.5	2.11001	Indomalayan	0.598115	0.565123	0.631108	Functional richness
295	27.065	27.5	2.1332	Indomalayan	0.595261	0.56115	0.629373	Functional richness
296	27.065	27.5	2.15639	Indomalayan	0.592406	0.557171	0.627641	Functional richness
297	27.065	27.5	2.17957	Indomalayan	0.58955	0.553187	0.625913	Functional richness
298	27.065	27.5	2.20276	Indomalayan	0.586693	0.549198	0.624188	Functional richness
299	27.065	27.5	2.22595	Indomalayan	0.583836	0.545206	0.622466	Functional richness
300	27.065	27.5	2.24913	Indomalayan	0.580979	0.541211	0.620747	Functional richness
301	27.065	27.5	2.27232	Indomalayan	0.578122	0.537213	0.619031	Functional richness
302	27.065	27.5	2.29551	Indomalayan	0.575265	0.533212	0.617318	Functional richness
303	27.065	27.5	2.3187	Indomalayan	0.572408	0.529208	0.615607	Functional richness
304	27.065	27.5	0	Nearctic	0.501478	0.478105	0.524851	Functional richness
305	27.065	27.5	0.023187	Nearctic	0.503524	0.480983	0.526066	Functional richness
306	27.065	27.5	0.0463739	Nearctic	0.505571	0.483858	0.527285	Functional richness
307	27.065	27.5	0.0695609	Nearctic	0.507618	0.486728	0.528508	Functional richness
308	27.065	27.5	0.0927478	Nearctic	0.509667	0.489594	0.529739	Functional richness
309	27.065	27.5	0.115935	Nearctic	0.511716	0.492455	0.530978	Functional richness
310	27.065	27.5	0.139122	Nearctic	0.513768	0.49531	0.532226	Functional richness
311	27.065	27.5	0.162309	Nearctic	0.515822	0.498158	0.533486	Functional richness
312	27.065	27.5	0.185496	Nearctic	0.517879	0.500999	0.534759	Functional richness
313	27.065	27.5	0.208683	Nearctic	0.519939	0.503831	0.536047	Functional richness
314	27.065	27.5	0.23187	Nearctic	0.522003	0.506654	0.537352	Functional richness
315	27.065	27.5	0.255056	Nearctic	0.524071	0.509466	0.538677	Functional richness
316	27.065	27.5	0.278243	Nearctic	0.526145	0.512267	0.540023	Functional richness
317	27.065	27.5	0.30143	Nearctic	0.528224	0.515054	0.541393	Functional richness
318	27.065	27.5	0.324617	Nearctic	0.530309	0.517827	0.54279	Functional richness
319	27.065	27.5	0.347804	Nearctic	0.5324	0.520584	0.544216	Functional richness
320	27.065	27.5	0.370991	Nearctic	0.534499	0.523323	0.545674	Functional richness
321	27.065	27.5	0.394178	Nearctic	0.536605	0.526042	0.547167	Functional richness
322	27.065	27.5	0.417365	Nearctic	0.538719	0.528739	0.548699	Functional richness
323	27.065	27.5	0.440552	Nearctic	0.540842	0.531412	0.550272	Functional richness
324	27.065	27.5	0.463739	Nearctic	0.542974	0.534057	0.551891	Functional richness
325	27.065	27.5	0.486926	Nearctic	0.545116	0.536672	0.55356	Functional richness
326	27.065	27.5	0.510113	Nearctic	0.547268	0.539254	0.555281	Functional richness
327	27.065	27.5	0.5333	Nearctic	0.54943	0.541802	0.557059	Functional richness
328	27.065	27.5	0.556487	Nearctic	0.551604	0.544311	0.558896	Functional richness
329	27.065	27.5	0.579674	Nearctic	0.553789	0.546782	0.560796	Functional richness
330	27.065	27.5	0.602861	Nearctic	0.555986	0.549212	0.56276	Functional richness
331	27.065	27.5	0.626048	Nearctic	0.558196	0.551603	0.56479	Functional richness
332	27.065	27.5	0.649235	Nearctic	0.560419	0.553955	0.566883	Functional richness
333	27.065	27.5	0.672422	Nearctic	0.562655	0.556271	0.569038	Functional richness
334	27.065	27.5	0.695609	Nearctic	0.564905	0.558556	0.571253	Functional richness
335	27.065	27.5	0.718796	Nearctic	0.567168	0.560815	0.573521	Functional richness
336	27.065	27.5	0.741982	Nearctic	0.569446	0.563053	0.57584	Functional richness
337	27.065	27.5	0.765169	Nearctic	0.571739	0.565277	0.578202	Functional richness
338	27.065	27.5	0.788356	Nearctic	0.574047	0.567492	0.580602	Functional richness
339	27.065	27.5	0.811543	Nearctic	0.57637	0.569705	0.583035	Functional richness
340	27.065	27.5	0.83473	Nearctic	0.578708	0.57192	0.585496	Functional richness
341	27.065	27.5	0.857917	Nearctic	0.581062	0.574144	0.587981	Functional richness
342	27.065	27.5	0.881104	Nearctic	0.583432	0.576379	0.590485	Functional richness
343	27.065	27.5	0.904291	Nearctic	0.585818	0.578631	0.593005	Functional richness
344	27.065	27.5	0.927478	Nearctic	0.58822	0.580901	0.595538	Functional richness
345	27.065	27.5	0.950665	Nearctic	0.590638	0.583192	0.598083	Functional richness
346	27.065	27.5	0.973852	Nearctic	0.593072	0.585507	0.600636	Functional richness
347	27.065	27.5	0.997039	Nearctic	0.595522	0.587847	0.603196	Functional richness
348	27.065	27.5	1.02023	Nearctic	0.597988	0.590214	0.605763	Functional richness
349	27.065	27.5	1.04341	Nearctic	0.600471	0.592607	0.608334	Functional richness
350	27.065	27.5	1.0666	Nearctic	0.602969	0.595027	0.61091	Functional richness
351	27.065	27.5	1.08979	Nearctic	0.605483	0.597476	0.613491	Functional richness
352	27.065	27.5	1.11297	Nearctic	0.608013	0.599951	0.616075	Functional richness
353	27.065	27.5	1.13616	Nearctic	0.610559	0.602454	0.618664	Functional richness
354	27.065	27.5	1.15935	Nearctic	0.61312	0.604983	0.621257	Functional richness
355	27.065	27.5	1.18253	Nearctic	0.615696	0.607538	0.623855	Functional richness
356	27.065	27.5	1.20572	Nearctic	0.618288	0.610117	0.626459	Functional richness
357	27.065	27.5	1.22891	Nearctic	0.620894	0.612719	0.629069	Functional richness
358	27.065	27.5	1.2521	Nearctic	0.623514	0.615343	0.631686	Functional richness
359	27.065	27.5	1.27528	Nearctic	0.626149	0.617986	0.634312	Functional richness
360	27.065	27.5	1.29847	Nearctic	0.628797	0.620646	0.636948	Functional richness
361	27.065	27.5	1.32166	Nearctic	0.631459	0.623321	0.639596	Functional richness
362	27.065	27.5	1.34484	Nearctic	0.634133	0.62601	0.642257	Functional richness
363	27.065	27.5	1.36803	Nearctic	0.63682	0.628708	0.644933	Functional richness
364	27.065	27.5	1.39122	Nearctic	0.63952	0.631413	0.647626	Functional richness
365	27.065	27.5	1.4144	Nearctic	0.64223	0.634123	0.650338	Functional richness
366	27.065	27.5	1.43759	Nearctic	0.644952	0.636834	0.65307	Functional richness
367	27.065	27.5	1.46078	Nearctic	0.647685	0.639544	0.655825	Functional richness
368	27.065	27.5	1.48396	Nearctic	0.650427	0.64225	0.658605	Functional richness
369	27.065	27.5	1.50715	Nearctic	0.65318	0.644948	0.661411	Functional richness
370	27.065	27.5	1.53034	Nearctic	0.655941	0.647637	0.664244	Functional richness
371	27.065	27.5	1.55353	Nearctic	0.658711	0.650314	0.667107	Functional richness
372	27.065	27.5	1.57671	Nearctic	0.661488	0.652977	0.669999	Functional richness
373	27.065	27.5	1.5999	Nearctic	0.664273	0.655625	0.672922	Functional richness
374	27.065	27.5	1.62309	Nearctic	0.667065	0.658255	0.675875	Functional richness
375	27.065	27.5	1.64627	Nearctic	0.669863	0.660868	0.678858	Functional richness
376	27.065	27.5	1.66946	Nearctic	0.672667	0.663461	0.681872	Functional richness
377	27.065	27.5	1.69265	Nearctic	0.675475	0.666037	0.684914	Functional richness
378	27.065	27.5	1.71583	Nearctic	0.678289	0.668593	0.687985	Functional richness
379	27.065	27.5	1.73902	Nearctic	0.681106	0.671131	0.691082	Functional richness
380	27.065	27.5	1.76221	Nearctic	0.683928	0.673651	0.694205	Functional richness
381	27.065	27.5	1.7854	Nearctic	0.686752	0.676153	0.697351	Functional richness
382	27.065	27.5	1.80858	Nearctic	0.689579	0.67864	0.700519	Functional richness
383	27.065	27.5	1.83177	Nearctic	0.692409	0.68111	0.703707	Functional richness
384	27.065	27.5	1.85496	Nearctic	0.69524	0.683566	0.706914	Functional richness
385	27.065	27.5	1.87814	Nearctic	0.698073	0.686009	0.710137	Functional richness
386	27.065	27.5	1.90133	Nearctic	0.700907	0.688439	0.713376	Functional richness
387	27.065	27.5	1.92452	Nearctic	0.703743	0.690857	0.716629	Functional richness
388	27.065	27.5	1.9477	Nearctic	0.706579	0.693264	0.719894	Functional richness
389	27.065	27.5	1.97089	Nearctic	0.709416	0.695662	0.72317	Functional richness
390	27.065	27.5	1.99408	Nearctic	0.712253	0.69805	0.726456	Functional richness
391	27.065	27.5	2.01726	Nearctic	0.715091	0.70043	0.729751	Functional richness
392	27.065	27.5	2.04045	Nearctic	0.717929	0.702802	0.733055	Functional richness
393	27.065	27.5	2.06364	Nearctic	0.720767	0.705168	0.736365	Functional richness
394	27.065	27.5	2.08683	Nearctic	0.723605	0.707527	0.739683	Functional richness
395	27.065	27.5	2.11001	Nearctic	0.726443	0.70988	0.743006	Functional richness
396	27.065	27.5	2.1332	Nearctic	0.729282	0.712228	0.746335	Functional richness
397	27.065	27.5	2.15639	Nearctic	0.73212	0.714571	0.74967	Functional richness
398	27.065	27.5	2.17957	Nearctic	0.734959	0.716909	0.753008	Functional richness
399	27.065	27.5	2.20276	Nearctic	0.737797	0.719244	0.756351	Functional richness
400	27.065	27.5	2.22595	Nearctic	0.740636	0.721574	0.759698	Functional richness
401	27.065	27.5	2.24913	Nearctic	0.743475	0.723901	0.763049	Functional richness
402	27.065	27.5	2.27232	Nearctic	0.746313	0.726225	0.766402	Functional richness
403	27.065	27.5	2.29551	Nearctic	0.749152	0.728545	0.769759	Functional richness
404	27.065	27.5	2.3187	Nearctic	0.751991	0.730863	0.773118	Functional richness
405	27.065	27.5	0	Neotropic	0.42065	0.405106	0.436193	Functional richness
406	27.065	27.5	0.023187	Neotropic	0.425497	0.410556	0.440438	Functional richness
407	27.065	27.5	0.0463739	Neotropic	0.430344	0.415997	0.44469	Functional richness
408	27.065	27.5	0.0695609	Neotropic	0.435189	0.421427	0.44895	Functional richness
409	27.065	27.5	0.0927478	Neotropic	0.440031	0.426843	0.453219	Functional richness
410	27.065	27.5	0.115935	Neotropic	0.444868	0.432241	0.457496	Functional richness
411	27.065	27.5	0.139122	Neotropic	0.4497	0.437618	0.461783	Functional richness
412	27.065	27.5	0.162309	Neotropic	0.454525	0.442971	0.466078	Functional richness
413	27.065	27.5	0.185496	Neotropic	0.459341	0.448297	0.470385	Functional richness
414	27.065	27.5	0.208683	Neotropic	0.464146	0.45359	0.474701	Functional richness
415	27.065	27.5	0.23187	Neotropic	0.468939	0.458848	0.47903	Functional richness
416	27.065	27.5	0.255056	Neotropic	0.473719	0.464067	0.483371	Functional richness
417	27.065	27.5	0.278243	Neotropic	0.478484	0.469241	0.487726	Functional richness
418	27.065	27.5	0.30143	Neotropic	0.483231	0.474368	0.492095	Functional richness
419	27.065	27.5	0.324617	Neotropic	0.487961	0.479442	0.496479	Functional richness
420	27.065	27.5	0.347804	Neotropic	0.49267	0.484461	0.500878	Functional richness
421	27.065	27.5	0.370991	Neotropic	0.497357	0.48942	0.505294	Functional richness
422	27.065	27.5	0.394178	Neotropic	0.502021	0.494317	0.509725	Functional richness
423	27.065	27.5	0.417365	Neotropic	0.50666	0.49915	0.51417	Functional richness
424	27.065	27.5	0.440552	Neotropic	0.511272	0.503915	0.518629	Functional richness
425	27.065	27.5	0.463739	Neotropic	0.515856	0.508614	0.523098	Functional richness
426	27.065	27.5	0.486926	Neotropic	0.52041	0.513246	0.527575	Functional richness
427	27.065	27.5	0.510113	Neotropic	0.524933	0.517812	0.532055	Functional richness
428	27.065	27.5	0.5333	Neotropic	0.529424	0.522313	0.536534	Functional richness
429	27.065	27.5	0.556487	Neotropic	0.533879	0.526752	0.541007	Functional richness
430	27.065	27.5	0.579674	Neotropic	0.5383	0.531132	0.545468	Functional richness
431	27.065	27.5	0.602861	Neotropic	0.542683	0.535454	0.549912	Functional richness
432	27.065	27.5	0.626048	Neotropic	0.547028	0.539723	0.554333	Functional richness
433	27.065	27.5	0.649235	Neotropic	0.551333	0.54394	0.558725	Functional richness
434	27.065	27.5	0.672422	Neotropic	0.555597	0.548109	0.563085	Functional richness
435	27.065	27.5	0.695609	Neotropic	0.559819	0.552232	0.567406	Functional richness
436	27.065	27.5	0.718796	Neotropic	0.563998	0.556312	0.571684	Functional richness
437	27.065	27.5	0.741982	Neotropic	0.568132	0.560349	0.575915	Functional richness
438	27.065	27.5	0.765169	Neotropic	0.572221	0.564347	0.580096	Functional richness
439	27.065	27.5	0.788356	Neotropic	0.576265	0.568306	0.584223	Functional richness
440	27.065	27.5	0.811543	Neotropic	0.580261	0.572228	0.588294	Functional richness
441	27.065	27.5	0.83473	Neotropic	0.58421	0.576114	0.592306	Functional richness
442	27.065	27.5	0.857917	Neotropic	0.588111	0.579964	0.596257	Functional richness
443	27.065	27.5	0.881104	Neotropic	0.591963	0.58378	0.600146	Functional richness
444	27.065	27.5	0.904291	Neotropic	0.595766	0.587562	0.60397	Functional richness
445	27.065	27.5	0.927478	Neotropic	0.59952	0.59131	0.607729	Functional richness
446	27.065	27.5	0.950665	Neotropic	0.603224	0.595025	0.611422	Functional richness
447	27.065	27.5	0.973852	Neotropic	0.606878	0.598707	0.61505	Functional richness
448	27.065	27.5	0.997039	Neotropic	0.610483	0.602355	0.61861	Functional richness
449	27.065	27.5	1.02023	Neotropic	0.614038	0.60597	0.622105	Functional richness
450	27.065	27.5	1.04341	Neotropic	0.617543	0.609552	0.625535	Functional richness
451	27.065	27.5	1.0666	Neotropic	0.621	0.6131	0.6289	Functional richness
452	27.065	27.5	1.08979	Neotropic	0.624407	0.616613	0.632201	Functional richness
453	27.065	27.5	1.11297	Neotropic	0.627766	0.620091	0.63544	Functional richness
454	27.065	27.5	1.13616	Neotropic	0.631076	0.623533	0.63862	Functional richness
455	27.065	27.5	1.15935	Neotropic	0.63434	0.626937	0.641742	Functional richness
456	27.065	27.5	1.18253	Neotropic	0.637556	0.630302	0.64481	Functional richness
457	27.065	27.5	1.20572	Neotropic	0.640726	0.633627	0.647826	Functional richness
458	27.065	27.5	1.22891	Neotropic	0.643851	0.636908	0.650794	Functional richness
459	27.065	27.5	1.2521	Neotropic	0.646931	0.640143	0.65372	Functional richness
460	27.065	27.5	1.27528	Neotropic	0.649969	0.64333	0.656607	Functional richness
461	27.065	27.5	1.29847	Neotropic	0.652963	0.646464	0.659463	Functional richness
462	27.065	27.5	1.32166	Neotropic	0.655917	0.649541	0.662293	Functional richness
463	27.065	27.5	1.34484	Neotropic	0.658831	0.652558	0.665105	Functional richness
464	27.065	27.5	1.36803	Neotropic	0.661707	0.655509	0.667905	Functional richness
465	27.065	27.5	1.39122	Neotropic	0.664545	0.65839	0.6707	Functional richness
466	27.065	27.5	1.4144	Neotropic	0.667347	0.661196	0.673498	Functional richness
467	27.065	27.5	1.43759	Neotropic	0.670116	0.663926	0.676306	Functional richness
468	27.065	27.5	1.46078	Neotropic	0.672851	0.666575	0.679127	Functional richness
469	27.065	27.5	1.48396	Neotropic	0.675556	0.669143	0.681968	Functional richness
470	27.065	27.5	1.50715	Neotropic	0.678231	0.671632	0.68483	Functional richness
471	27.065	27.5	1.53034	Neotropic	0.680878	0.674042	0.687714	Functional richness
472	27.065	27.5	1.55353	Neotropic	0.683499	0.676376	0.690622	Functional richness
473	27.065	27.5	1.57671	Neotropic	0.686096	0.67864	0.693551	Functional richness
474	27.065	27.5	1.5999	Neotropic	0.68867	0.680839	0.696501	Functional richness
475	27.065	27.5	1.62309	Neotropic	0.691223	0.682976	0.69947	Functional richness
476	27.065	27.5	1.64627	Neotropic	0.693757	0.685058	0.702456	Functional richness
477	27.065	27.5	1.66946	Neotropic	0.696274	0.68709	0.705457	Functional richness
478	27.065	27.5	1.69265	Neotropic	0.698774	0.689077	0.708472	Functional richness
479	27.065	27.5	1.71583	Neotropic	0.701261	0.691024	0.711498	Functional richness
480	27.065	27.5	1.73902	Neotropic	0.703734	0.692935	0.714534	Functional richness
481	27.065	27.5	1.76221	Neotropic	0.706197	0.694814	0.717579	Functional richness
482	27.065	27.5	1.7854	Neotropic	0.70865	0.696667	0.720633	Functional richness
483	27.065	27.5	1.80858	Neotropic	0.711094	0.698495	0.723693	Functional richness
484	27.065	27.5	1.83177	Neotropic	0.713531	0.700302	0.72676	Functional richness
485	27.065	27.5	1.85496	Neotropic	0.715962	0.702091	0.729834	Functional richness
486	27.065	27.5	1.87814	Neotropic	0.718388	0.703864	0.732912	Functional richness
487	27.065	27.5	1.90133	Neotropic	0.72081	0.705625	0.735996	Functional richness
488	27.065	27.5	1.92452	Neotropic	0.723229	0.707375	0.739084	Functional richness
489	27.065	27.5	1.9477	Neotropic	0.725646	0.709115	0.742177	Functional richness
490	27.065	27.5	1.97089	Neotropic	0.72806	0.710847	0.745274	Functional richness
491	27.065	27.5	1.99408	Neotropic	0.730474	0.712573	0.748374	Functional richness
492	27.065	27.5	2.01726	Neotropic	0.732886	0.714293	0.751478	Functional richness
493	27.065	27.5	2.04045	Neotropic	0.735297	0.716008	0.754586	Functional richness
494	27.065	27.5	2.06364	Neotropic	0.737707	0.717719	0.757696	Functional richness
495	27.065	27.5	2.08683	Neotropic	0.740118	0.719426	0.760809	Functional richness
496	27.065	27.5	2.11001	Neotropic	0.742527	0.721131	0.763924	Functional richness
497	27.065	27.5	2.1332	Neotropic	0.744937	0.722832	0.767042	Functional richness
498	27.065	27.5	2.15639	Neotropic	0.747346	0.724531	0.770161	Functional richness
499	27.065	27.5	2.17957	Neotropic	0.749755	0.726227	0.773283	Functional richness
500	27.065	27.5	2.20276	Neotropic	0.752164	0.727922	0.776406	Functional richness
501	27.065	27.5	2.22595	Neotropic	0.754573	0.729614	0.779531	Functional richness
502	27.065	27.5	2.24913	Neotropic	0.756982	0.731306	0.782658	Functional richness
503	27.065	27.5	2.27232	Neotropic	0.75939	0.732995	0.785785	Functional richness
504	27.065	27.5	2.29551	Neotropic	0.761799	0.734684	0.788915	Functional richness
505	27.065	27.5	2.3187	Neotropic	0.764208	0.736371	0.792045	Functional richness
506	27.065	27.5	0	Palearctic	0.205625	0.197816	0.213435	Functional richness
507	27.065	27.5	0.023187	Palearctic	0.218729	0.211199	0.22626	Functional richness
508	27.065	27.5	0.0463739	Palearctic	0.23183	0.22457	0.23909	Functional richness
509	27.065	27.5	0.0695609	Palearctic	0.24492	0.237922	0.251918	Functional richness
510	27.065	27.5	0.0927478	Palearctic	0.257994	0.251247	0.264741	Functional richness
511	27.065	27.5	0.115935	Palearctic	0.271043	0.264535	0.27755	Functional richness
512	27.065	27.5	0.139122	Palearctic	0.284059	0.277779	0.290339	Functional richness
513	27.065	27.5	0.162309	Palearctic	0.297035	0.290967	0.303102	Functional richness
514	27.065	27.5	0.185496	Palearctic	0.30996	0.30409	0.31583	Functional richness
515	27.065	27.5	0.208683	Palearctic	0.322828	0.317139	0.328517	Functional richness
516	27.065	27.5	0.23187	Palearctic	0.335628	0.330102	0.341154	Functional richness
517	27.065	27.5	0.255056	Palearctic	0.348352	0.342971	0.353733	Functional richness
518	27.065	27.5	0.278243	Palearctic	0.36099	0.355734	0.366246	Functional richness
519	27.065	27.5	0.30143	Palearctic	0.373534	0.368383	0.378685	Functional richness
520	27.065	27.5	0.324617	Palearctic	0.385974	0.380907	0.391041	Functional richness
521	27.065	27.5	0.347804	Palearctic	0.3983	0.393297	0.403304	Functional richness
522	27.065	27.5	0.370991	Palearctic	0.410505	0.405545	0.415464	Functional richness
523	27.065	27.5	0.394178	Palearctic	0.422577	0.417643	0.427512	Functional richness
524	27.065	27.5	0.417365	Palearctic	0.434509	0.429581	0.439437	Functional richness
525	27.065	27.5	0.440552	Palearctic	0.446291	0.441353	0.451229	Functional richness
526	27.065	27.5	0.463739	Palearctic	0.457915	0.452951	0.462878	Functional richness
527	27.065	27.5	0.486926	Palearctic	0.469371	0.464369	0.474373	Functional richness
528	27.065	27.5	0.510113	Palearctic	0.480651	0.475599	0.485704	Functional richness
529	27.065	27.5	0.5333	Palearctic	0.491747	0.486635	0.49686	Functional richness
530	27.065	27.5	0.556487	Palearctic	0.502651	0.497471	0.507831	Functional richness
531	27.065	27.5	0.579674	Palearctic	0.513354	0.5081	0.518607	Functional richness
532	27.065	27.5	0.602861	Palearctic	0.523848	0.518517	0.529179	Functional richness
533	27.065	27.5	0.626048	Palearctic	0.534127	0.528716	0.539537	Functional richness
534	27.065	27.5	0.649235	Palearctic	0.544182	0.538691	0.549673	Functional richness
535	27.065	27.5	0.672422	Palearctic	0.554008	0.548437	0.559579	Functional richness
536	27.065	27.5	0.695609	Palearctic	0.563596	0.557947	0.569245	Functional richness
537	27.065	27.5	0.718796	Palearctic	0.572942	0.567218	0.578665	Functional richness
538	27.065	27.5	0.741982	Palearctic	0.582039	0.576245	0.587833	Functional richness
539	27.065	27.5	0.765169	Palearctic	0.590881	0.585022	0.596741	Functional richness
540	27.065	27.5	0.788356	Palearctic	0.599465	0.593546	0.605384	Functional richness
541	27.065	27.5	0.811543	Palearctic	0.607786	0.601814	0.613758	Functional richness
542	27.065	27.5	0.83473	Palearctic	0.615839	0.609822	0.621857	Functional richness
543	27.065	27.5	0.857917	Palearctic	0.623622	0.617566	0.629678	Functional richness
544	27.065	27.5	0.881104	Palearctic	0.631131	0.625046	0.637217	Functional richness
545	27.065	27.5	0.904291	Palearctic	0.638365	0.632258	0.644473	Functional richness
546	27.065	27.5	0.927478	Palearctic	0.645321	0.6392	0.651442	Functional richness
547	27.065	27.5	0.950665	Palearctic	0.651999	0.645873	0.658125	Functional richness
548	27.065	27.5	0.973852	Palearctic	0.658397	0.652275	0.664519	Functional richness
549	27.065	27.5	0.997039	Palearctic	0.664516	0.658406	0.670626	Functional richness
550	27.065	27.5	1.02023	Palearctic	0.670355	0.664265	0.676445	Functional richness
551	27.065	27.5	1.04341	Palearctic	0.675916	0.669855	0.681978	Functional richness
552	27.065	27.5	1.0666	Palearctic	0.681201	0.675175	0.687227	Functional richness
553	27.065	27.5	1.08979	Palearctic	0.68621	0.680226	0.692194	Functional richness
554	27.065	27.5	1.11297	Palearctic	0.690947	0.685011	0.696882	Functional richness
555	27.065	27.5	1.13616	Palearctic	0.695413	0.689531	0.701295	Functional richness
556	27.065	27.5	1.15935	Palearctic	0.699612	0.693789	0.705435	Functional richness
557	27.065	27.5	1.18253	Palearctic	0.703548	0.697787	0.709309	Functional richness
558	27.065	27.5	1.20572	Palearctic	0.707224	0.701528	0.712921	Functional richness
559	27.065	27.5	1.22891	Palearctic	0.710646	0.705015	0.716277	Functional richness
560	27.065	27.5	1.2521	Palearctic	0.713818	0.708252	0.719384	Functional richness
561	27.065	27.5	1.27528	Palearctic	0.716747	0.711244	0.72225	Functional richness
562	27.065	27.5	1.29847	Palearctic	0.719438	0.713994	0.724882	Functional richness
563	27.065	27.5	1.32166	Palearctic	0.721898	0.716508	0.727288	Functional richness
564	27.065	27.5	1.34484	Palearctic	0.724134	0.71879	0.729478	Functional richness
565	27.065	27.5	1.36803	Palearctic	0.726154	0.720846	0.731461	Functional richness
566	27.065	27.5	1.39122	Palearctic	0.727964	0.722682	0.733247	Functional richness
567	27.065	27.5	1.4144	Palearctic	0.729574	0.724303	0.734845	Functional richness
568	27.065	27.5	1.43759	Palearctic	0.730991	0.725716	0.736266	Functional richness
569	27.065	27.5	1.46078	Palearctic	0.732224	0.726928	0.737521	Functional richness
570	27.065	27.5	1.48396	Palearctic	0.733283	0.727946	0.73862	Functional richness
571	27.065	27.5	1.50715	Palearctic	0.734176	0.728779	0.739573	Functional richness
572	27.065	27.5	1.53034	Palearctic	0.734913	0.729435	0.740391	Functional richness
573	27.065	27.5	1.55353	Palearctic	0.735503	0.729922	0.741084	Functional richness
574	27.065	27.5	1.57671	Palearctic	0.735957	0.730251	0.741662	Functional richness
575	27.065	27.5	1.5999	Palearctic	0.736283	0.730432	0.742134	Functional richness
576	27.065	27.5	1.62309	Palearctic	0.736491	0.730473	0.742509	Functional richness
577	27.065	27.5	1.64627	Palearctic	0.736592	0.730387	0.742796	Functional richness
578	27.065	27.5	1.66946	Palearctic	0.736594	0.730183	0.743004	Functional richness
579	27.065	27.5	1.69265	Palearctic	0.736507	0.729872	0.743141	Functional richness
580	27.065	27.5	1.71583	Palearctic	0.736339	0.729463	0.743215	Functional richness
581	27.065	27.5	1.73902	Palearctic	0.736101	0.728968	0.743234	Functional richness
582	27.065	27.5	1.76221	Palearctic	0.7358	0.728396	0.743204	Functional richness
583	27.065	27.5	1.7854	Palearctic	0.735444	0.727755	0.743133	Functional richness
584	27.065	27.5	1.80858	Palearctic	0.73504	0.727054	0.743025	Functional richness
585	27.065	27.5	1.83177	Palearctic	0.734596	0.726303	0.742889	Functional richness
586	27.065	27.5	1.85496	Palearctic	0.734118	0.725507	0.742728	Functional richness
587	27.065	27.5	1.87814	Palearctic	0.733612	0.724675	0.742548	Functional richness
588	27.065	27.5	1.90133	Palearctic	0.733084	0.723813	0.742354	Functional richness
589	27.065	27.5	1.92452	Palearctic	0.732537	0.722926	0.742149	Functional richness
590	27.065	27.5	1.9477	Palearctic	0.731977	0.722019	0.741936	Functional richness
591	27.065	27.5	1.97089	Palearctic	0.731407	0.721095	0.741718	Functional richness
592	27.065	27.5	1.99408	Palearctic	0.730828	0.720158	0.741497	Functional richness
593	27.065	27.5	2.01726	Palearctic	0.730243	0.719211	0.741275	Functional richness
594	27.065	27.5	2.04045	Palearctic	0.729653	0.718254	0.741052	Functional richness
595	27.065	27.5	2.06364	Palearctic	0.72906	0.717291	0.740829	Functional richness
596	27.065	27.5	2.08683	Palearctic	0.728464	0.716321	0.740607	Functional richness
597	27.065	27.5	2.11001	Palearctic	0.727866	0.715347	0.740385	Functional richness
598	27.065	27.5	2.1332	Palearctic	0.727266	0.714368	0.740165	Functional richness
599	27.065	27.5	2.15639	Palearctic	0.726665	0.713385	0.739945	Functional richness
600	27.065	27.5	2.17957	Palearctic	0.726063	0.712399	0.739728	Functional richness
601	27.065	27.5	2.20276	Palearctic	0.725461	0.71141	0.739511	Functional richness
602	27.065	27.5	2.22595	Palearctic	0.724858	0.710419	0.739296	Functional richness
603	27.065	27.5	2.24913	Palearctic	0.724255	0.709426	0.739083	Functional richness
604	27.065	27.5	2.27232	Palearctic	0.723651	0.708431	0.738871	Functional richness
605	27.065	27.5	2.29551	Palearctic	0.723048	0.707435	0.738661	Functional richness
606	27.065	27.5	2.3187	Palearctic	0.722445	0.706438	0.738452	Functional richness
