# Supplementary material for: Land-use diversity predicts regional bird taxonomic and functional richness worldwide
Source: Nat Commun. 2023 Mar 10;14:1320. doi: 10.1038/s41467-023-37027-5 (PMC10006419; doi:10.1038/s41467-023-37027-5)
Supplement: Supplementary file 4 — Source Data [file 41467_2023_37027_MOESM4_ESM.zip › Source Data/Source_Data_Fig_4.xlsx]

## Sheet: Slope estimates_Fig_4
REALM	Group	Trend	Lower_CI	Higher_CI	Significant
Afrotropic	Distribution range	-199	-274.3	-123.7	Yes
Australasia	Distribution range	-47.2	-193.7	99.4	No
Indomalayan	Distribution range	-71.3	-215.1	72.6	No
Nearctic	Distribution range	490.8	392.4	589.2	Yes
Neotropic	Distribution range	-115.2	-190.8	-39.6	Yes
Palearctic	Distribution range	-30.1	-70.6	10.4	No
Afrotropic	Taxonomic richness	0.04753	0.04315	0.0519	Yes
Australasia	Taxonomic richness	0.01552	0.00738	0.0237	Yes
Indomalayan	Taxonomic richness	0.01188	0.0033	0.0205	Yes
Nearctic	Taxonomic richness	-0.00589	-0.0123	0.000516	No
Neotropic	Taxonomic richness	-0.00388	-0.00782	5.74e-05	No
Palearctic	Taxonomic richness	0.08024	0.07697	0.0835	Yes
Afrotropic	Functional_richness	0.1253	0.1154	0.1352	Yes
Australasia	Functional_richness	0.0757	0.0573	0.0941	Yes
Indomalayan	Functional_richness	0.0675	0.048	0.0869	Yes
Nearctic	Functional_richness	-0.0481	-0.0626	-0.0335	Yes
Neotropic	Functional_richness	0.1279	0.119	0.1369	Yes
Palearctic	Functional_richness	0.1278	0.1204	0.1352	Yes
